# Supplementary material for: Analyzing gut microbiota composition in individual Anopheles mosquitoes after experimental treatment
Source: iScience. 2021 Nov 9;24(12):103416. doi: 10.1016/j.isci.2021.103416 (PMC8637483; doi:10.1016/j.isci.2021.103416)
Supplement: Table S2. Description of the negative controls, related to STAR Methods — Contaminant ASVs identified with the "decontam" package and the method described in this study. For each ASV the following information is reported: id code, taxonomy, result of the "decontam" analysis, result of our analysis on abundance data, average abundance in samples, maximum value of abundance in samples, minimum value of abundance in samples, average abundance in negative controls, result of our analysis on raw count data, average raw count in samples, maximum value of raw counts in samples, minimum value of raw counts in samples, average raw counts in negative controls, prevalence in samples, and prevalence in negative controls. A thick black line shows the threshold used in our method (prevalence of the ASV in the 80% of samples). [file mmc2.xlsx]

## Sheet: Table S2
ASV	Taxonomy							decontam 0.5	our method (rel. abundance)	Average (samples)	Max (samples)	Min (samples)	Average (neg ctrls)	our method (raw read counts)	Average (samples)	Max (samples)	Min (samples)	Average (neg ctrls)	Prevalence (samples)	Prevalence (neg ctrls)
	Kingdom	Phylum	Class	Order	Family	Genus	Species
bf8e37700b1cc2dc4b35ec9983c77df0	Bacteria	Proteobacteria	Gammaproteobacteria	Enterobacterales	Morganellaceae	Wigglesworthia	Wigglesworthia_glossinidia	FALSE	TRUE	0.0801972	0.157185	0.0010175	0.0978705	TRUE	4146.91	9190	56	4659.67	1	1
af04c580efef86478e7d02e5650625ef	Bacteria	Proteobacteria	Gammaproteobacteria	Enterobacterales	Morganellaceae	Wigglesworthia	Wigglesworthia_glossinidia	TRUE	TRUE	0.0592625	0.117942	0	0.0687725	TRUE	3042.11	6197	0	3390.67	0.988889	1
e82cd1a2c1fb7be4c2f5df1ac2b9a6a8	Bacteria	Proteobacteria	Gammaproteobacteria	Enterobacterales	Morganellaceae	Wigglesworthia	Wigglesworthia_glossinidia	TRUE	TRUE	0.0904678	0.201699	0	0.144706	TRUE	4607.09	8511	0	7183.67	0.977778	1
6d328d28aed98e6976c9cc0cde76fc4a	Bacteria	Proteobacteria	Gammaproteobacteria	Enterobacterales	Yersiniaceae	Serratia		TRUE	FALSE	0.0270805	0.305351	0	0.0265982	TRUE	1254.26	9191	0	1297.33	0.977778	1
634d6d96c5a1c528cfc0db447689cfdc	Bacteria	Proteobacteria	Gammaproteobacteria	Enterobacterales	Morganellaceae	Wigglesworthia	Wigglesworthia_glossinidia	TRUE	FALSE	0.0154602	0.0388318	0	0.0145337	FALSE	799.044	2124	0	699.667	0.955556	1
70f748bf71431124ab163d5d906a2003	Bacteria	Proteobacteria	Alphaproteobacteria	Rhizobiales	Rhizobiaceae			TRUE	TRUE	0.0064746	0.0299421	0	0.00791695	TRUE	331.378	1629	0	394.333	0.944444	1
159a95d2241dbb0acbf776f7949e55f2	Bacteria	Proteobacteria	Gammaproteobacteria	Enterobacterales	Morganellaceae	Wigglesworthia	Wigglesworthia_glossinidia	TRUE	FALSE	0.0227741	0.0490112	0	0.0210305	FALSE	1160.89	2452	0	1018	0.944444	1
b2c6246966f3c7f24931e9c4c77c8343	Bacteria	Bacteroidota	Bacteroidia	Flavobacteriales	Weeksellaceae	Chryseobacterium	Chryseobacterium_sp.	FALSE	TRUE	0.00361153	0.0136534	0	0.00491933	TRUE	183.2	712	0	233.333	0.888889	0.666667
8e9f7d1a8a80d0abc31baba929c56f16	Bacteria	Firmicutes	Bacilli	Staphylococcales	Staphylococcaceae	Staphylococcus		FALSE	TRUE	0.00282844	0.0231529	0	0.00532656	TRUE	144.144	931	0	272.333	0.8	0.666667
2296ee040039e280cb70ac40b5fcddde	Bacteria	Firmicutes	Bacilli	Staphylococcales	Staphylococcaceae	Staphylococcus		TRUE	FALSE	0.00229534	0.00984653	0	0.00277924	FALSE	115.256	500	0	138.667	0.777778	1
04f7d4b4d4410ed7483feeaf81a0faa9	Bacteria	Proteobacteria	Alphaproteobacteria	Rhodobacterales	Rhodobacteraceae	Amaricoccus	metagenome	TRUE	FALSE	0.0016361	0.00778245	0	0.00194023	FALSE	82.6778	435	0	94	0.766667	1
7840d1d25e39a44e422ed9481ca54b34	Bacteria	Proteobacteria	Alphaproteobacteria	Caulobacterales	Caulobacteraceae	Brevundimonas	Brevundimonas_diminuta	TRUE	FALSE	0.00147737	0.00624907	0	0.00421745	FALSE	77.7556	337	0	217.333	0.688889	1
96e149c339249bbf7d289f34693b6f00	Bacteria	Actinobacteriota	Actinobacteria	Micrococcales	Micrococcaceae	Micrococcus		TRUE	FALSE	0.00120622	0.0102727	0	0.00269426	FALSE	60.6111	458	0	134.333	0.666667	1
61d188938e34b9a90e1b3557a7acc723	Bacteria	Actinobacteriota	Actinobacteria	Micrococcales	Microbacteriaceae			TRUE	FALSE	0.00115558	0.00676432	0	0.00269183	FALSE	59.4444	272	0	128	0.655556	1
45d3546a521aa258aecdc98dd921994c	Bacteria	Proteobacteria	Gammaproteobacteria	Burkholderiales	Burkholderiaceae	Burkholderia-Caballeronia-Paraburkholderia		TRUE	FALSE	0.00147439	0.00769693	0	0.00166832	FALSE	76.8333	397	0	79.3333	0.633333	0.666667
bae803e8c8bb1ab30139bb85b72efb98	Bacteria	Proteobacteria	Alphaproteobacteria	Rhizobiales	Beijerinckiaceae	Bosea		TRUE	FALSE	0.00125299	0.00866763	0	0.00188377	FALSE	63.5222	382	0	93	0.633333	0.666667
3e3c66b03bbca13e9eab554059962bf4	Bacteria	Bacteroidota	Bacteroidia	Flavobacteriales	Weeksellaceae	Chryseobacterium	uncultured_bacterium	TRUE	FALSE	0.00128187	0.00749739	0	0.00291526	FALSE	63.7444	346	0	139	0.622222	1
84779a16cba8440882238b2bb5756af3	Bacteria	Proteobacteria	Alphaproteobacteria	Reyranellales	Reyranellaceae	uncultured	uncultured_Rhodospirillales	TRUE	FALSE	0.00131581	0.00739699	0	0.00121593	FALSE	67.1778	330	0	60.6667	0.6	0.666667
128647ecb2ee163a622e7c8534cba8be	Bacteria	Proteobacteria	Gammaproteobacteria	Burkholderiales	Methylophilaceae	uncultured		TRUE	FALSE	0.00114904	0.00864627	0	0.00212951	FALSE	60.8778	510	0	101.667	0.577778	0.666667
6060d5524d57330e5e3e8e93938e6920	Bacteria	Proteobacteria	Alphaproteobacteria	Rickettsiales	Rickettsiaceae	Rickettsia		TRUE	FALSE	0.00121181	0.00798436	0	0.00318417	FALSE	64.9222	490	0	157	0.555556	1
5c4db20e1dc0647c51b31731e4478a0a	Bacteria	Actinobacteriota	Actinobacteria	Micrococcales	Intrasporangiaceae			TRUE	FALSE	0.00091564	0.00843718	0	0.00139455	FALSE	47.4111	455	0	66	0.511111	0.666667
35097fc168e966c123cfd420dc8620dc	Bacteria	Firmicutes	Bacilli	Staphylococcales	Staphylococcaceae	Staphylococcus		TRUE	FALSE	0.000670771	0.00506794	0	0.000591235	FALSE	35.1444	298	0	28	0.5	0.666667
7e729a32bbb87d010dd90051c23ef8b2	Bacteria	Proteobacteria	Gammaproteobacteria	Burkholderiales	Burkholderiaceae	Burkholderia-Caballeronia-Paraburkholderia		TRUE	FALSE	0.00112617	0.00609023	0	0.00218954	FALSE	58.8222	385	0	103.333	0.477778	0.666667
e71c234fa4ebba5b81982de356715420	Bacteria	Actinobacteriota	Actinobacteria	Micrococcales	Micrococcaceae	Micrococcus		TRUE	FALSE	0.000559574	0.00766994	0	0.00083603	FALSE	28.8778	451	0	41	0.411111	1
dc593bc4bf330968c602f0ec84c303c4	Bacteria	Firmicutes	Bacilli	Staphylococcales	Staphylococcaceae	Staphylococcus		TRUE	FALSE	0.000228738	0.00353393	0	0.000113198	FALSE	11.9444	209	0	5.33333	0.366667	0.666667
6fecff65224e36536357054005c3d9ec	Bacteria	Proteobacteria	Alphaproteobacteria	Rhodobacterales	Rhodobacteraceae	Rhodobacter		TRUE	FALSE	0.000599634	0.00569496	0	0.00169667	FALSE	30.1333	238	0	83.3333	0.355556	0.666667
58a96db6ca5cfd4c2a1a343cda5ddac0	Bacteria	Proteobacteria	Alphaproteobacteria	Rhizobiales	Rhizobiaceae			TRUE	FALSE	0.000879123	0.00725389	0	0.00136413	FALSE	44.5111	364	0	70.3333	0.333333	0.666667
974590c88519c2493f25336efd34cea2	Bacteria	Proteobacteria	Gammaproteobacteria	Salinisphaerales	Solimonadaceae	Nevskia	uncultured_bacterium	TRUE	FALSE	0.000313078	0.00389793	0	0.00161887	FALSE	16.8889	227	0	76.6667	0.288889	0.666667
db8031f9254243a7db2cc965ec40e42e	Bacteria	Proteobacteria	Gammaproteobacteria	Enterobacterales	Yersiniaceae	Serratia		TRUE	FALSE	0.00120913	0.0650937	0	2.78445e-05	FALSE	39.4333	1647	0	1.33333	0.288889	0.333333
0c12c1c6cb80f88610b4844aebd46d76	Bacteria	Proteobacteria	Gammaproteobacteria	Enterobacterales	Enterobacteriaceae			TRUE	FALSE	0.000446488	0.00494707	0	0.00126717	FALSE	23.3333	279	0	60	0.277778	0.666667
f2cac99d845f13dc98ae076d1bc59976	Bacteria	Bacteroidota	Bacteroidia	Flavobacteriales	Weeksellaceae	Chryseobacterium	uncultured_bacterium	TRUE	FALSE	0.000262027	0.00445682	0	0.000375901	FALSE	13.3889	182	0	18	0.277778	0.333333
6219587072928206969792b24bed3c2d	Bacteria	Firmicutes	Bacilli	Staphylococcales	Staphylococcaceae	Staphylococcus		TRUE	FALSE	0.000257253	0.00358504	0	0.00267657	FALSE	12.3222	158	0	127.333	0.255556	0.666667
21121b58a15b667970bd6f1a0e8e9466	Bacteria	Proteobacteria	Gammaproteobacteria	Enterobacterales				TRUE	FALSE	0.000215706	0.00739072	0	0.000468015	FALSE	8.72222	187	0	22	0.222222	0.333333
60142bc1d4256576b0f910a6db021dc7	Bacteria	Proteobacteria	Gammaproteobacteria	Burkholderiales	Methylophilaceae	Methylophilus		TRUE	FALSE	0.000293284	0.00553457	0	0.00154906	FALSE	14.9778	274	0	73	0.222222	0.666667
7e264aa739ebdacbca36309aea45c22d	Bacteria	Firmicutes	Bacilli	Lactobacillales	Streptococcaceae	Streptococcus	uncultured_bacterium	TRUE	FALSE	0.000280178	0.00720217	0	0.000397104	FALSE	15.3	425	0	18.6667	0.222222	0.333333
fcd8ac60a70fc9a6b88d0e3e31955280	Bacteria	Actinobacteriota	Actinobacteria	Micrococcales	Micrococcaceae	Kocuria	Kocuria_palustris	TRUE	FALSE	0.000224463	0.00306395	0	0.00068219	FALSE	10.8111	108	0	32.6667	0.188889	0.333333
122cb4f9d26724f1750f35099c5e001a	Bacteria	Proteobacteria	Alphaproteobacteria	Sphingomonadales	Sphingomonadaceae	Novosphingobium		TRUE	FALSE	0.000262059	0.00351772	0	0.00108886	FALSE	13.6444	182	0	58.3333	0.177778	0.333333
16dbd834f3577e0e516cec1d5b753ee8	Bacteria	Firmicutes	Bacilli	Staphylococcales	Staphylococcaceae	Staphylococcus	Staphylococcus_pettenkoferi	TRUE	FALSE	0.000201943	0.00344138	0	0.000174028	FALSE	9.72222	148	0	8.33333	0.177778	0.333333
304cb5345723dfe70ec8976065841364	Bacteria	Proteobacteria	Gammaproteobacteria	Pseudomonadales	Pseudomonadaceae	Pseudomonas		TRUE	FALSE	0.000313746	0.00266004	0	0.00151459	FALSE	15.2556	138	0	76.6667	0.177778	0.666667
62830710d7814760d4b2248b3730ea3e	Bacteria	Proteobacteria	Gammaproteobacteria	Enterobacterales	Enterobacteriaceae			TRUE	FALSE	0.000175098	0.00219881	0	0.000139222	FALSE	8.93333	139	0	6.66667	0.177778	0.333333
8466cb338d8d5b228aa9dd993ecd2e17	Bacteria	Proteobacteria	Alphaproteobacteria	Rhizobiales	Xanthobacteraceae	Bradyrhizobium		TRUE	FALSE	0.000227702	0.00256124	0	0.000925829	FALSE	12.0444	117	0	44.3333	0.177778	0.333333
3b6de35d80225eeedfce37f4ebdee800	Bacteria	Bacteroidota	Bacteroidia	Flavobacteriales	Weeksellaceae	Chryseobacterium	Chryseobacterium_bovis	TRUE	FALSE	0.000260508	0.00470752	0	0.000180989	FALSE	12.7	169	0	8.66667	0.166667	0.333333
60e84b089325e91603f457fbfd61ff9a	Bacteria	Firmicutes	Bacilli	Entomoplasmatales	Spiroplasmataceae	Spiroplasma		TRUE	FALSE	0.000200477	0.00243025	0	0.000872211	FALSE	10.7222	125	0	41	0.166667	0.333333
7c81baed954827d3ff6988b3c27e7d75	Bacteria	Actinobacteriota	Actinobacteria	Micrococcales	Dermacoccaceae	Dermacoccus		TRUE	FALSE	0.000183179	0.00179233	0	0.000255281	FALSE	9.42222	106	0	12	0.166667	0.333333
5013e5a45f4f49297ca0208d7db6ef38	Bacteria	Proteobacteria	Gammaproteobacteria	Xanthomonadales	Xanthomonadaceae	Stenotrophomonas		TRUE	FALSE	0.000166422	0.00260985	0	0.000320212	FALSE	8.54444	133	0	15.3333	0.155556	0.333333
9554a2d5b0f55253df6b7a73a2e798dc	Bacteria	Proteobacteria	Alphaproteobacteria	Rhizobiales	Beijerinckiaceae	Methylobacterium-Methylorubrum		TRUE	FALSE	0.000193332	0.0038573	0	0.00033599	FALSE	10.0222	177	0	18	0.155556	0.333333
3d276e3c2f64b61e5ac03e09e43ccdb8	Bacteria	Actinobacteriota	Actinobacteria	Micrococcales	Intrasporangiaceae			TRUE	FALSE	0.00015837	0.00313451	0	2.78445e-05	FALSE	7.92222	174	0	1.33333	0.144444	0.333333
ad0cd79421dc51ce68281a06b4e0fdba	Bacteria	Acidobacteriota	Vicinamibacteria	Vicinamibacterales	Vicinamibacteraceae	Vicinamibacteraceae	wastewater_metagenome	TRUE	FALSE	0.00011379	0.00298772	0	0.000974557	FALSE	5.94444	155	0	46.6667	0.144444	0.333333
f6bb3b4c364aa32fd55c317372ed781e	Bacteria	Proteobacteria	Alphaproteobacteria	Sphingomonadales	Sphingomonadaceae	Sphingomonas	Sphingomonas_faeni	TRUE	FALSE	0.000159786	0.00280418	0	0.000466395	FALSE	8.9	154	0	22.3333	0.144444	0.333333
0e5e8cf74d007d4f4699aec202ff7fb0	Bacteria	Actinobacteriota	Actinobacteria	Corynebacteriales	Nocardiaceae	Gordonia		TRUE	FALSE	0.000136077	0.00220665	0	0.000751801	FALSE	7.06667	119	0	36	0.133333	0.333333
29799653b153e5329b83104d042ee380	Bacteria	Actinobacteriota	Actinobacteria	Micrococcales	Micrococcaceae	Kocuria		TRUE	FALSE	3.96802e-05	0.00148944	0	2.82345e-05	FALSE	2.25556	84	0	1.33333	0.133333	0.666667
12330457b91256b6e49631d9821e5d14	Bacteria	Actinobacteriota	Actinobacteria	Micrococcales	Intrasporangiaceae			TRUE	FALSE	0.000164877	0.00217683	0	0.000751801	FALSE	8.68889	128	0	36	0.122222	0.333333
22150d3623cddd1e4ed75395fcffa413	Bacteria	Firmicutes	Bacilli	Staphylococcales	Staphylococcaceae	Staphylococcus	Staphylococcus_pettenkoferi	TRUE	FALSE	0.000137237	0.00226092	0	0.000480317	FALSE	7.93333	121	0	23	0.122222	0.333333
9d26cfd922e1c253884bbba9ded50dcb	Bacteria	Proteobacteria	Alphaproteobacteria	Rhodobacterales	Rhodobacteraceae	Pseudorhodobacter		TRUE	FALSE	0.000110102	0.00288165	0	0.000347466	FALSE	5.62222	127	0	16.3333	0.122222	0.333333
035944a5d2800166d4dff0da253f89a7	Bacteria	Verrucomicrobiota	Verrucomicrobiae	Verrucomicrobiales	Verrucomicrobiaceae	uncultured	uncultured_Verrucomicrobia	TRUE	FALSE	0.00012217	0.00306858	0	0.000120549	FALSE	6.34444	181	0	5.66667	0.111111	0.333333
14afc8f2c3fca964cc1e7f078c5d142a	Bacteria	Proteobacteria	Alphaproteobacteria	Rhodospirillales	uncultured	uncultured	uncultured_Rhodospirillaceae	TRUE	FALSE	0.000113073	0.00232175	0	0.0017235	FALSE	5.45556	110	0	92.3333	0.111111	0.333333
7124262d65e3b91c9ee989e7bf5b5b30	Bacteria	Proteobacteria	Alphaproteobacteria	Sphingomonadales	Sphingomonadaceae	Sphingorhabdus	uncultured_bacterium	TRUE	FALSE	0.000138557	0.00268703	0	0.000141823	FALSE	7.16667	158	0	6.66667	0.111111	0.333333
ca9cadfa8140da398f8a2085a8033ae2	Bacteria	Firmicutes	Clostridia	Peptostreptococcales-Tissierellales	Peptostreptococcales-Tissierellales	Finegoldia		TRUE	FALSE	0.000133113	0.00295683	0	0.000106367	FALSE	6.64444	150	0	5	0.111111	0.333333
330a8a070fae8e192b2e20ce85103a65	Bacteria	Campilobacterota	Campylobacteria	Campylobacterales	Campylobacteraceae	Campylobacter	uncultured_bacterium	TRUE	FALSE	0.000108678	0.00230857	0	0.000453833	FALSE	5.45556	136	0	21.3333	0.1	0.333333
6f81005d26eec578d88b75ea9a2c1606	Bacteria	Proteobacteria	Alphaproteobacteria	Caulobacterales	Caulobacteraceae	Caulobacter		TRUE	FALSE	9.63721e-05	0.00329303	0	0.000368739	FALSE	4.87778	189	0	17.3333	0.1	0.333333
b16020b52047493047237a342fd7f594	Bacteria	Proteobacteria	Gammaproteobacteria	Pseudomonadales	Pseudomonadaceae	Pseudomonas		TRUE	FALSE	5.0929e-05	0.00100188	0	0.0814551	FALSE	2.75556	56	0	4209.33	0.1	0.666667
b5c34c2c854050844681dbb5e6ac783a	Bacteria	Planctomycetota	Planctomycetes	Gemmatales	Gemmataceae	uncultured	uncultured_prokaryote	TRUE	FALSE	0.000149903	0.00368164	0	0.000510207	FALSE	7.82222	191	0	27.3333	0.1	0.333333
1748f46a6b7e5632dd22227a98b4258d	Bacteria	Proteobacteria	Gammaproteobacteria	Enterobacterales	Yersiniaceae	Serratia		TRUE	FALSE	0.000161336	0.0112244	0	0.000581474	FALSE	4.66667	284	0	27.3333	0.0888889	0.333333
439e28568503d7e7d92367c6a8f65b0f	Bacteria	Cyanobacteria	Cyanobacteriia	Phormidesmiales	Nodosilineaceae	Nodosilinea_PCC-7104		TRUE	FALSE	0.00012196	0.00249888	0	0.000822573	FALSE	6.22222	140	0	38.6667	0.0888889	0.333333
60b3c60ff1f5d4a63d391490b823cb55	Bacteria	Hydrogenedentes	Hydrogenedentia	Hydrogenedentiales	Hydrogenedensaceae	Hydrogenedensaceae	metagenome	TRUE	FALSE	0.000129755	0.0042193	0	0.00175716	FALSE	6.01111	165	0	89.6667	0.0888889	0.666667
628c12e93b128a3d808225ac65bb93ba	Bacteria	Proteobacteria	Alphaproteobacteria	Rhodospirillales	Magnetospirillaceae	Magnetospirillum		TRUE	FALSE	9.92755e-05	0.003274	0	0.000177279	FALSE	5.48889	183	0	8.33333	0.0888889	0.333333
ad7f42aaf49b1a70ceab2cc35fbbca51	Bacteria	Actinobacteriota	Thermoleophilia	Gaiellales	Gaiellaceae	Gaiella	metagenome	TRUE	FALSE	5.44128e-05	0.00112148	0	0.00161773	FALSE	2.58889	50	0	86.6667	0.0888889	0.333333
b4791585613c8cbcc45f69a1894648c7	Bacteria	Actinobacteriota	Actinobacteria	Micrococcales	Micrococcaceae			TRUE	FALSE	9.15357e-05	0.00329092	0	0.000849257	FALSE	4.73333	157	0	40.6667	0.0888889	0.333333
df957c623a7c58f09061ab721770aafb	Bacteria	Proteobacteria	Gammaproteobacteria	Burkholderiales				TRUE	FALSE	0.000139824	0.00385509	0	0.0002506	FALSE	7.25556	214	0	12	0.0888889	0.333333
4462873e641b3b41a897189492b52068	Bacteria	Actinobacteriota	Actinobacteria	Corynebacteriales	Nocardiaceae	Gordonia		TRUE	FALSE	8.92798e-05	0.00269493	0	0.000602747	FALSE	4.76667	148	0	28.3333	0.0777778	0.333333
5dada430bc2f42e83fd46886d56305df	Bacteria	Proteobacteria	Gammaproteobacteria	Salinisphaerales	Solimonadaceae	uncultured	Solimonas_sp.	TRUE	FALSE	0.000100768	0.00217815	0	0.000148914	FALSE	5.05556	113	0	7	0.0777778	0.333333
60d12661e3a2e9f3686c65a411b19df8	Bacteria	Proteobacteria	Gammaproteobacteria	Enterobacterales	Yersiniaceae	Serratia		TRUE	FALSE	5.7715e-06	0.000179271	0	2.83646e-05	FALSE	0.288889	8	0	1.33333	0.0777778	0.333333
8e905b434857a62720093b0b7e41bbbd	Bacteria	Myxococcota	Polyangia	mle1-27	mle1-27	mle1-27		TRUE	FALSE	7.88223e-05	0.00243928	0	0.000964416	FALSE	4.08889	140	0	51.6667	0.0777778	0.333333
f0149214a9944babec3d9ad46cf264f7	Bacteria	Planctomycetota	Planctomycetes	Gemmatales	Gemmataceae	uncultured	uncultured_prokaryote	TRUE	FALSE	7.53428e-05	0.0019024	0	0.000460924	FALSE	4.11111	92	0	21.6667	0.0777778	0.333333
0ea7919ee78d77044d9616195d914837	Bacteria	Proteobacteria	Gammaproteobacteria	Burkholderiales	Burkholderiaceae	Polynucleobacter	uncultured_bacterium	TRUE	FALSE	7.99654e-05	0.00234255	0	0.000446742	FALSE	4.1	122	0	21	0.0666667	0.333333
1cb9d59958f0f15b7b36e1cc83c03eb3	Bacteria	Proteobacteria	Gammaproteobacteria	Burkholderiales	Burkholderiaceae	Polynucleobacter	uncultured_bacterium	TRUE	FALSE	3.90376e-05	0.00102874	0	0.000208834	FALSE	1.8	49	0	10	0.0666667	0.333333
224811d9531b008f9acde2f1f30f778a	Bacteria	Planctomycetota	Planctomycetes	Planctomycetales	Rubinisphaeraceae	Planctomicrobium	uncultured_bacterium	TRUE	FALSE	8.19075e-05	0.00195137	0	0.000170187	FALSE	4.03333	87	0	8	0.0666667	0.333333
7741f077c01e5c74819f8b407f8ee4bd	Bacteria	Verrucomicrobiota	Verrucomicrobiae	Chthoniobacterales	Chthoniobacteraceae	Candidatus_Udaeobacter	uncultured_Xiphinematobacteriaceae	TRUE	FALSE	7.93318e-05	0.00218607	0	0.000215795	FALSE	4.18889	129	0	10.3333	0.0666667	0.333333
9610a19954e128df2387d83bdcd05213	Bacteria	Bdellovibrionota	Oligoflexia	0319-6G20	0319-6G20	0319-6G20		TRUE	FALSE	8.96213e-05	0.00184274	0	0.00132995	FALSE	4.92222	103	0	63	0.0666667	0.666667
9cce694e44d07fb7fc95f933f3820f23	Bacteria	Planctomycetota	Planctomycetes	Pirellulales	Pirellulaceae	Pirellula	metagenome	TRUE	FALSE	6.03906e-05	0.00143851	0	0.000783977	FALSE	3.26667	79	0	42	0.0666667	0.333333
dd3bda40ba388b38ec792af7f193a965	Bacteria	Actinobacteriota	Acidimicrobiia	Microtrichales	Iamiaceae	Iamia	metagenome	TRUE	FALSE	3.90557e-05	0.00167418	0	0.00031201	FALSE	2.02222	72	0	14.6667	0.0666667	0.333333
f1db2ffc21128868fef7d3bfa072cf47	Bacteria	Bdellovibrionota	Bdellovibrionia	Bdellovibrionales	Bdellovibrionaceae	Bdellovibrio	uncultured_deep-sea	TRUE	FALSE	0.000109678	0.00273615	0	0.000276555	FALSE	5.22222	133	0	13	0.0666667	0.333333
fc21a91814e0011204a4459694a30b42	Bacteria	Proteobacteria	Alphaproteobacteria	Rhizobiales	Beijerinckiaceae	Methylobacterium-Methylorubrum		TRUE	FALSE	8.94733e-05	0.00373249	0	0.000348056	FALSE	5.07778	231	0	16.6667	0.0666667	0.333333
0238dba87c614db39d46fdadce1e99ea	Bacteria	Bacteroidota	Bacteroidia	Flavobacteriales	Flavobacteriaceae	Imtechella	Imtechella_halotolerans	TRUE	FALSE	8.24548e-05	0.00285	0	0.000163096	FALSE	3.96667	147	0	7.66667	0.0555556	0.333333
38d8286177ac30d6ddb9d769459b6e21	Bacteria	Proteobacteria	Alphaproteobacteria	Sphingomonadales	Sphingomonadaceae	Sandaracinobacter	uncultured_bacterium	TRUE	FALSE	3.5503e-05	0.00106633	0	0.000389823	FALSE	2.03333	61	0	18.6667	0.0555556	0.333333
3aec2c326b7fee181f9db648789c71f5	Bacteria	Verrucomicrobiota	Verrucomicrobiae	Chthoniobacterales	Terrimicrobiaceae	FukuN18_freshwater_group		TRUE	FALSE	9.56505e-05	0.00467967	0	0.000752867	FALSE	4.08889	168	0	40.3333	0.0555556	0.333333
3c5ed7a56cfeec494cdb35ee9463fe9a	Bacteria	Proteobacteria	Alphaproteobacteria	Sphingomonadales	Sphingomonadaceae	Sphingomonas		TRUE	FALSE	4.58949e-05	0.00188901	0	0.000411286	FALSE	2.38889	98	0	19.3333	0.0555556	0.333333
5d71f1df7c4b0a1ede2308b8f29e145b	Bacteria	Proteobacteria	Alphaproteobacteria	Sphingomonadales	Sphingomonadaceae			TRUE	FALSE	5.30679e-05	0.00172939	0	0.000167067	FALSE	2.76667	96	0	8	0.0555556	0.333333
6c7d56276a3ffb3d1ef766672fcb241c	Bacteria	Proteobacteria	Gammaproteobacteria	Legionellales	Legionellaceae	uncultured	Legionella_sp.	TRUE	FALSE	8.57061e-05	0.00271101	0	0.000153145	FALSE	4.6	142	0	7.33333	0.0555556	0.333333
76209857e2d6693b393c8f205098c12b	Bacteria	Proteobacteria	Alphaproteobacteria	Sphingomonadales	Sphingomonadaceae	Sphingomonas		TRUE	FALSE	3.03496e-05	0.000884339	0	4.35543e-05	FALSE	1.71111	52	0	2.33333	0.0555556	0.333333
0243e0a51138843d2dac7e55db62ef80	Bacteria	Proteobacteria	Gammaproteobacteria	Burkholderiales	Comamonadaceae	Methylibium	uncultured_bacterium	TRUE	FALSE	3.98391e-05	0.00198511	0	0.000297828	FALSE	2.04444	96	0	14	0.0444444	0.333333
1b5dc30593b1607efdd83197de1b73bf	Bacteria	Proteobacteria	Alphaproteobacteria	Sphingomonadales	Sphingomonadaceae	Novosphingobium		TRUE	FALSE	2.23509e-05	0.000821062	0	0.000538927	FALSE	1.2	46	0	25.3333	0.0444444	0.333333
1de8e0e20a219f9aa881ed869f1a7c6a	Bacteria	Actinobacteriota	Actinobacteria	Micrococcales	Micrococcaceae	Micrococcus		TRUE	FALSE	3.86979e-05	0.00109888	0	0.000445512	FALSE	1.94444	61	0	21.3333	0.0444444	0.333333
34c3b6b9e4a5fcbb726375c92c9ee409	Bacteria	Acidobacteriota	Blastocatellia	11-24	11-24	11-24		TRUE	FALSE	5.01053e-05	0.00230065	0	0.000127641	FALSE	2.74444	109	0	6	0.0444444	0.333333
408a52e71e4b3625071d72f23c5f1e40	Bacteria	Verrucomicrobiota	Verrucomicrobiae	Chthoniobacterales	Chthoniobacteraceae	Candidatus_Udaeobacter		TRUE	FALSE	5.28122e-05	0.00188652	0	0.000208834	FALSE	2.68889	90	0	10	0.0444444	0.333333
58b17b4105bbe2aca9d8bf0202d4a582	Bacteria	Deinococcota	Deinococci	Deinococcales	Trueperaceae	Truepera		TRUE	FALSE	8.4304e-05	0.00345327	0	0.000398211	FALSE	4.23333	167	0	21.3333	0.0444444	0.333333
5dc26772f13ff10179ac222f8b1b1b24	Bacteria	Proteobacteria	Alphaproteobacteria	Sphingomonadales	Sphingomonadaceae	Sphingorhabdus		TRUE	FALSE	4.40782e-05	0.00132418	0	0.000446742	FALSE	2.44444	76	0	21	0.0444444	0.333333
600b087ae29372f292ffce213f67067f	Bacteria	Actinobacteriota	Actinobacteria	Micrococcales	Microbacteriaceae			TRUE	FALSE	3.37794e-05	0.00150278	0	0.000304919	FALSE	1.62222	67	0	14.3333	0.0444444	0.333333
601c614ee7cc081bbcb4c3068bfaef59	Bacteria	Proteobacteria	Alphaproteobacteria	Caedibacterales	Caedibacteraceae	Candidatus_Nucleicultrix	Candidatus_Nucleicultrix	TRUE	FALSE	5.88104e-05	0.00266057	0	0.000508162	FALSE	3.24444	157	0	24.3333	0.0444444	0.333333
66e3f6157342b217c99b72a95e6ca592	Bacteria	Firmicutes	Bacilli	Lactobacillales	Streptococcaceae	Streptococcus		TRUE	FALSE	3.4038e-05	0.0014415	0	4.17667e-05	FALSE	1.73333	76	0	2	0.0444444	0.333333
6c55ded14bcb93ce12ccc690e0187749	Bacteria	Proteobacteria	Gammaproteobacteria	Enterobacterales	Morganellaceae	Wigglesworthia	Wigglesworthia_glossinidia	TRUE	FALSE	9.91863e-05	0.00347679	0	0.00197239	FALSE	4.88889	193	0	105.667	0.0444444	0.333333
8a5a31658af22ffe8bcc961e68c4509c	Bacteria	Cyanobacteria	Vampirivibrionia	Obscuribacterales	Obscuribacteraceae	Candidatus_Obscuribacter	uncultured_bacterium	TRUE	FALSE	3.22566e-05	0.00136151	0	0.000342212	FALSE	1.7	71	0	18.3333	0.0444444	0.333333
8d2bf4afe7704eae8e111e6253e59ca2	Bacteria	Cyanobacteria	Cyanobacteriia	Leptolyngbyales	Leptolyngbyaceae	MIZ36	uncultured_cyanobacterium	TRUE	FALSE	7.19616e-05	0.00260937	0	0.000146184	FALSE	3.38889	115	0	7	0.0444444	0.333333
99fe26ecd45c42bab44b7e4c26e4c4fa	Bacteria	Firmicutes	Bacilli	Staphylococcales	Staphylococcaceae	Staphylococcus		TRUE	FALSE	1.01815e-05	0.000837092	0	0.000645294	FALSE	0.444444	36	0	30.3333	0.0444444	0.333333
ca4eb1a21fc001b349d858600551b8a7	Bacteria	Actinobacteriota	Actinobacteria	Propionibacteriales	Nocardioidaceae	Nocardioides		TRUE	FALSE	2.82204e-05	0.00158543	0	0.000170187	FALSE	1.3	62	0	8	0.0444444	0.333333
e94cdd8d2508386721486f580732dc74	Bacteria	Actinobacteriota	Actinobacteria	Micrococcales				TRUE	FALSE	4.085e-05	0.00234757	0	0.000236678	FALSE	1.93333	112	0	11.3333	0.0444444	0.333333
ff41add31102c7c2b7bfc1c493813850	Bacteria	Proteobacteria	Alphaproteobacteria	Sphingomonadales	Sphingomonadaceae	Sphingomonas		TRUE	FALSE	6.26328e-05	0.00179461	0	0.000276555	FALSE	3.25556	94	0	13	0.0444444	0.333333
0ed4967e13cf12453ce79014679b9fc6	Bacteria	Actinobacteriota	Actinobacteria	Corynebacteriales	Corynebacteriaceae	Corynebacterium	Corynebacterium_vitaeruminis	TRUE	FALSE	2.14822e-05	0.0011518	0	4.97763e-05	FALSE	1.16667	63	0	2.66667	0.0333333	0.333333
1821ec5c519eee028945764d7b45b572	Bacteria	Bacteroidota	Bacteroidia	Chitinophagales	Chitinophagaceae	Sediminibacterium	uncultured_bacterium	TRUE	FALSE	3.33915e-05	0.00189318	0	0.000690646	FALSE	1.71111	95	0	37	0.0333333	0.333333
39ca7e5940c6839839d554e5c8582aab	Bacteria	Proteobacteria	Alphaproteobacteria	Reyranellales	Reyranellaceae	Reyranella		TRUE	FALSE	3.89038e-05	0.0015748	0	0.000396784	FALSE	2.15556	90	0	19	0.0333333	0.333333
4c36a88dc9a382eb1cd68cfd53771517	Bacteria	Acidobacteriota	Acidobacteriae	Bryobacterales	Bryobacteraceae	Bryobacter	uncultured_bacterium	TRUE	FALSE	4.06427e-05	0.00205261	0	0.000751661	FALSE	2.21111	103	0	35.3333	0.0333333	0.333333
66e5f0f132452fb694688320e066ccec	Bacteria	Proteobacteria	Gammaproteobacteria	Enterobacterales	Yersiniaceae	Serratia		TRUE	FALSE	9.26229e-05	0.00350266	0	0.000759089	FALSE	4.42222	171	0	40.6667	0.0333333	0.333333
6b49d308bd9829ea8a9fc319a44214a7	Bacteria	Proteobacteria	Gammaproteobacteria	Burkholderiales	Burkholderiaceae	Ralstonia		TRUE	FALSE	2.31048e-05	0.00118963	0	0.000304919	FALSE	1.17778	62	0	14.3333	0.0333333	0.333333
763a8f27d9a9af12d5d22e733105ad61	Bacteria	Firmicutes	Bacilli	Staphylococcales	Staphylococcaceae	Staphylococcus		TRUE	FALSE	4.62821e-05	0.00199208	0	1.86661e-05	FALSE	2.11111	91	0	1	0.0333333	0.333333
7ca065de395ae9027ff6362a56133675	Bacteria	Proteobacteria	Gammaproteobacteria	Enterobacterales	Morganellaceae	Wigglesworthia	Wigglesworthia_glossinidia	TRUE	FALSE	8.94897e-05	0.00363585	0	0.00224616	FALSE	4.42222	180	0	120.333	0.0333333	0.333333
91a418e645da766cf10f4a34be88c9b2	Bacteria	Firmicutes	Bacilli	Staphylococcales	Staphylococcaceae	Staphylococcus		TRUE	FALSE	2.00289e-05	0.00117059	0	0.000877308	FALSE	1.27778	74	0	47	0.0333333	0.333333
942b3fec55799c16a30215633762cbe4	Bacteria	Actinobacteriota	Actinobacteria	Corynebacteriales	Corynebacteriaceae	Corynebacterium		TRUE	FALSE	4.75133e-05	0.00310855	0	0.000438551	FALSE	2.24444	137	0	21	0.0333333	0.333333
bcc9413361c4ae3b33722a9268d78de6	Bacteria	Chloroflexi	Chloroflexia	Kallotenuales	AKIW781	AKIW781	uncultured_bacterium	TRUE	FALSE	3.04046e-05	0.00125633	0	0.00106397	FALSE	1.44444	65	0	57	0.0333333	0.333333
ca5ada4b5695329199de57eadf115bf4	Bacteria	Firmicutes	Bacilli	Lactobacillales	Streptococcaceae	Streptococcus		TRUE	FALSE	1.5999e-05	0.000657157	0	4.97763e-05	FALSE	0.877778	36	0	2.66667	0.0333333	0.333333
eba5b6ef15493718df520916f656a445	Bacteria	Proteobacteria	Gammaproteobacteria	Enterobacterales	Morganellaceae	Wigglesworthia	Wigglesworthia_glossinidia	TRUE	FALSE	8.09138e-05	0.00269031	0	0.00112548	FALSE	3.97778	135	0	53.3333	0.0333333	0.666667
039683cdfdc12b3fe574e93f72be7c92	Bacteria	Proteobacteria	Gammaproteobacteria	Enterobacterales	Yersiniaceae	Serratia		TRUE	FALSE	3.43884e-05	0.00297633	0	0.000702023	FALSE	1.5	128	0	33	0.0222222	0.333333
0ee21765e0d613196998289398baaa49	Bacteria	Proteobacteria	Alphaproteobacteria	Rhizobiales	Rhizobiales_Incertae_Sedis	Phreatobacter		TRUE	FALSE	2.73677e-05	0.0015408	0	0.000417667	FALSE	1.3	73	0	20	0.0222222	0.333333
15b55de6de0ec390a67f3e20e6cbdd5f	Bacteria	Proteobacteria	Alphaproteobacteria	Sphingomonadales	Sphingomonadaceae	Sphingomonas		TRUE	FALSE	2.17876e-05	0.00104484	0	0.000439651	FALSE	1.11111	58	0	20.6667	0.0222222	0.333333
2eba6444f9ace933c8c04a8a9b583f65	Bacteria	Actinobacteriota	Actinobacteria	Micrococcales	Dermacoccaceae	Dermacoccus		TRUE	FALSE	2.46129e-05	0.00179901	0	0.000460924	FALSE	1.2	87	0	21.6667	0.0222222	0.333333
2fd0c94c747d34baa100afd7f826c0f9	Bacteria	Proteobacteria	Gammaproteobacteria	Burkholderiales	Methylophilaceae	UBA6140	uncultured_bacterium	TRUE	FALSE	1.41664e-05	0.00110665	0	0.000153145	FALSE	0.811111	62	0	7.33333	0.0222222	0.333333
31a79bfdb7fd236f19cfe44c561fff19	Bacteria	Actinobacteriota	Actinobacteria	Micrococcales	Micrococcaceae	Kocuria		TRUE	FALSE	3.21446e-05	0.00246572	0	0.000404195	FALSE	1.7	130	0	19	0.0222222	0.333333
381755b904e2d6d210720f2eadfd51a5	Bacteria	Proteobacteria	Alphaproteobacteria	Acetobacterales	Acetobacteraceae	Craurococcus-Caldovatus	uncultured_bacterium	TRUE	FALSE	1.2145e-05	0.0008054	0	0.000603538	FALSE	0.622222	42	0	32.3333	0.0222222	0.333333
4b7a2dcfdf241c1e6948e9073aee94cf	Bacteria	Proteobacteria	Gammaproteobacteria	Enterobacterales	Morganellaceae	Wigglesworthia	Wigglesworthia_glossinidia	TRUE	FALSE	5.34965e-05	0.00276461	0	0.00151196	FALSE	2.94444	161	0	81	0.0222222	0.333333
5b48300bd91ab0ef248ade73d44e6223	Bacteria	Proteobacteria	Gammaproteobacteria	Enterobacterales	Morganellaceae	Wigglesworthia	Wigglesworthia_glossinidia	TRUE	FALSE	4.1582e-05	0.00221219	0	0.000516429	FALSE	2.16667	121	0	27.6667	0.0222222	0.333333
68c0ba324d2b94c48c850f043e2af3d2	Bacteria	Firmicutes	Bacilli	Staphylococcales	Staphylococcaceae	Staphylococcus		TRUE	FALSE	4.66166e-05	0.00301597	0	0.00161479	FALSE	2.51111	153	0	81.6667	0.0222222	0.666667
6b2ba8a7fa5b4b26d477c5bc907aa887	Bacteria	Proteobacteria	Gammaproteobacteria	Enterobacterales	Yersiniaceae	Serratia		TRUE	FALSE	3.92214e-05	0.00193906	0	0.000659476	FALSE	2.13333	119	0	31	0.0222222	0.333333
6c5ed68d3beef8f1bebea0539020036f	Bacteria	Proteobacteria	Gammaproteobacteria	Enterobacterales				TRUE	FALSE	2.27797e-05	0.00135291	0	0.00024819	FALSE	1.13333	61	0	11.6667	0.0222222	0.333333
6cb4fdc1f9330ac3d3400fcf82654bd3	Bacteria	Proteobacteria	Alphaproteobacteria	Micavibrionales	uncultured	uncultured		TRUE	FALSE	3.36501e-05	0.00222363	0	0.000146184	FALSE	1.4	98	0	7	0.0222222	0.333333
6cd24f8927577057fd0eec80298c0542	Bacteria	Actinobacteriota	Actinobacteria	Micrococcales	Micrococcaceae	Kocuria		TRUE	FALSE	1.12066e-05	0.000533252	0	0.000160106	FALSE	0.6	28	0	7.66667	0.0222222	0.333333
7ff0d36035885ad94605008fbbee8327	Bacteria	Proteobacteria	Gammaproteobacteria	Burkholderiales	Rhodocyclaceae			TRUE	FALSE	2.23389e-05	0.00155986	0	0.000439651	FALSE	0.922222	61	0	20.6667	0.0222222	0.333333
8f6640398c8c2dd2196fe8601d76f7be	Bacteria	Actinobacteriota	Acidimicrobiia	Microtrichales	Ilumatobacteraceae			TRUE	FALSE	1.0564e-05	0.000675952	0	0.000136885	FALSE	0.555556	33	0	7.33333	0.0222222	0.333333
99afbb8549e710ad0ac711dc9a61fa06	Bacteria	Proteobacteria	Gammaproteobacteria	Burkholderiales	Rhodocyclaceae	C39	Rhodocyclaceae_bacterium	TRUE	FALSE	4.52971e-05	0.00204834	0	0.000626501	FALSE	2.14444	100	0	30	0.0222222	0.333333
a0d815a099476dcf306a24cf294e167c	Bacteria	Proteobacteria	Gammaproteobacteria	Enterobacterales	Morganellaceae	Wigglesworthia	Wigglesworthia_glossinidia	TRUE	FALSE	2.44199e-05	0.00129534	0	0.000640423	FALSE	1.24444	65	0	30.6667	0.0222222	0.333333
ae981e269b99182cc45a7bc4d054885b	Bacteria	Proteobacteria	Gammaproteobacteria	Enterobacterales	Morganellaceae	Wigglesworthia	Wigglesworthia_glossinidia	TRUE	FALSE	3.53399e-05	0.00180306	0	0.00061954	FALSE	1.93333	93	0	29.6667	0.0222222	0.333333
baa7b197ab89e41d59b62327e5bef66c	Bacteria	Proteobacteria	Gammaproteobacteria	Enterobacterales	Morganellaceae	Wigglesworthia	Wigglesworthia_glossinidia	TRUE	FALSE	4.24819e-05	0.00219221	0	0.000111997	FALSE	2.26667	118	0	6	0.0222222	0.333333
c849a25083471d154d517b1b87f1f212	Bacteria	Proteobacteria	Gammaproteobacteria	Burkholderiales	Burkholderiaceae	Ralstonia	uncultured_Ralstonia	TRUE	FALSE	1.17064e-05	0.000695092	0	0.000111997	FALSE	0.7	41	0	6	0.0222222	0.333333
c8e66b5676162cd04765060a54b292e2	Bacteria	Actinobacteriota	Thermoleophilia	Gaiellales	uncultured	uncultured	metagenome	TRUE	FALSE	2.91789e-06	0.000146313	0	0.000348056	FALSE	0.2	9	0	16.6667	0.0222222	0.333333
dd7685b19e748c16673443ae6bcc7b0f	Bacteria	Bacteroidota	Bacteroidia	Sphingobacteriales	Sphingobacteriaceae	Sphingobacterium	Sphingobacterium_spiritivorum	TRUE	FALSE	4.3972e-05	0.00214801	0	0.00176268	FALSE	2.03333	99	0	92.3333	0.0222222	0.666667
e2278ec5c9cf5931fdf203c7201dc832	Bacteria	Proteobacteria	Alphaproteobacteria	Sphingomonadales	Sphingomonadaceae	Novosphingobium		TRUE	FALSE	2.91338e-05	0.00187417	0	0.000460924	FALSE	1.38889	86	0	21.6667	0.0222222	0.333333
f4fdc7085a4e59f443275a7aecd563da	Bacteria	Proteobacteria	Gammaproteobacteria	Enterobacterales	Yersiniaceae	Serratia		TRUE	FALSE	5.95475e-05	0.00294865	0	0.000661307	FALSE	3.37778	174	0	31.6667	0.0222222	0.333333
fde14a56d99d7cad89952c26ee68816f	Bacteria	Firmicutes	Bacilli	Staphylococcales	Staphylococcaceae	Staphylococcus		TRUE	FALSE	4.01111e-05	0.00255717	0	0.0002506	FALSE	2.03333	122	0	12	0.0222222	0.333333
01e8a5d06aeccde95d3f931f26f8de45	Bacteria	Proteobacteria	Alphaproteobacteria	Sphingomonadales	Sphingomonadaceae	Sphingorhabdus		TRUE	FALSE	1.03601e-05	0.000932409	0	0.000146184	FALSE	0.566667	51	0	7	0.0111111	0.333333
0565274e152f9d32b735dc176b9e2dd1	Bacteria	Actinobacteriota	Acidimicrobiia	Microtrichales	uncultured	uncultured	uncultured_Acidimicrobiia	TRUE	FALSE	7.81684e-06	0.000703516	0	0.000215795	FALSE	0.411111	37	0	10.3333	0.0111111	0.333333
076026df9a1bb75e0fa5390b9d63498d	Bacteria	Proteobacteria	Alphaproteobacteria	Rhizobiales	Beijerinckiaceae	Methylobacterium-Methylorubrum	uncultured_bacterium	TRUE	FALSE	2.44634e-05	0.00220171	0	0.000581474	FALSE	1.21111	109	0	27.3333	0.0111111	0.333333
0a365a3cbebc0dae9d09fcd2f2cea5fd	Bacteria	Proteobacteria	Gammaproteobacteria	Burkholderiales	Rhodocyclaceae			TRUE	FALSE	1.22923e-05	0.00110631	0	0.00064087	FALSE	0.722222	65	0	34.3333	0.0111111	0.333333
0d65a6ba288a5f8252527193a9be15aa	Bacteria	Proteobacteria	Gammaproteobacteria	Xanthomonadales	Xanthomonadaceae	Stenotrophomonas		TRUE	FALSE	2.02129e-05	0.00181916	0	0.000902986	FALSE	1.27778	115	0	42.6667	0.0111111	0.666667
0e68a28de1f5b28ea799139df35b53d1	Bacteria	Firmicutes	Bacilli	Staphylococcales	Staphylococcaceae	Staphylococcus		TRUE	FALSE	6.7899e-06	0.000611091	0	0.000995526	FALSE	0.4	36	0	53.3333	0.0111111	0.333333
10835752a3371c03de9f92275ac88d19	Bacteria	Actinobacteriota	Actinobacteria	Micrococcales	Micrococcaceae	Kocuria	Kocuria_palustris	TRUE	FALSE	1.42071e-05	0.00127864	0	0.000508162	FALSE	0.677778	61	0	24.3333	0.0111111	0.333333
1111f3dd67f66665a1239383afd0650e	Bacteria	Proteobacteria	Gammaproteobacteria	Enterobacterales	Morganellaceae	Wigglesworthia	Wigglesworthia_glossinidia	TRUE	FALSE	1.88331e-05	0.00169498	0	0.00102664	FALSE	0.988889	89	0	55	0.0111111	0.333333
127799a38cba793741bdacb5356c5c3a	Bacteria	Proteobacteria	Alphaproteobacteria	Rhizobiales				TRUE	FALSE	1.69639e-05	0.00152675	0	0.000675229	FALSE	0.777778	70	0	32.3333	0.0111111	0.333333
1b43ef67209802e19f14b7a5065501c4	Bacteria	Bacteroidota	Bacteroidia	Cytophagales	Hymenobacteraceae	Pontibacter		TRUE	FALSE	4.87135e-06	0.000438422	0	0.000566206	FALSE	0.244444	22	0	30.3333	0.0111111	0.333333
20c668733df594ce49525c283b384423	Bacteria	Bacteroidota	Bacteroidia	Chitinophagales	Chitinophagaceae	Terrimonas		TRUE	FALSE	6.49868e-06	0.000584881	0	0.000320212	FALSE	0.355556	32	0	15.3333	0.0111111	0.333333
232be21343b51a8d35200c78d3ad3899	Bacteria	Proteobacteria	Gammaproteobacteria	Burkholderiales	Comamonadaceae	Rhizobacter		TRUE	FALSE	1.76426e-05	0.00158783	0	0.000368739	FALSE	0.688889	62	0	17.3333	0.0111111	0.333333
27f270560008bbf5b9c0379818888b55	Bacteria	Actinobacteriota	Actinobacteria	Micrococcales	Microbacteriaceae			TRUE	FALSE	2.7166e-06	0.000244494	0	0.00131285	FALSE	0.133333	12	0	70.3333	0.0111111	0.333333
283cdfd7f34790a1b5afadd88416aff5	Bacteria	Proteobacteria	Alphaproteobacteria	Rhodobacterales	Rhodobacteraceae	Paracoccus		TRUE	FALSE	2.04038e-05	0.00183635	0	0.000297828	FALSE	1.21111	109	0	14	0.0111111	0.333333
2e261da0334caa7253158a4342af7eae	Bacteria	Proteobacteria	Alphaproteobacteria	Rhodobacterales	Rhodobacteraceae	Paracoccus		TRUE	FALSE	2.15588e-05	0.00194029	0	0.000257562	FALSE	1.26667	114	0	12.3333	0.0111111	0.333333
2f86190aa962322eb9455caeb8bf9a04	Bacteria	Proteobacteria	Gammaproteobacteria	Methylococcales	Methylococcaceae	Methyloparacoccus	metagenome	TRUE	FALSE	8.94534e-06	0.000805081	0	0.000397104	FALSE	0.5	45	0	18.6667	0.0111111	0.333333
40541ee9542af684cf13e440ca30376c	Bacteria	Actinobacteriota	Actinobacteria	Corynebacteriales	Corynebacteriaceae	Corynebacterium	Corynebacterium_minutissimum	TRUE	FALSE	3.42365e-06	0.000308128	0	0.00024819	FALSE	0.111111	10	0	11.6667	0.0111111	0.333333
483ed45f3659decc154692a0af4b94ae	Bacteria	Actinobacteriota	Actinobacteria	Micrococcales	Microbacteriaceae			TRUE	FALSE	7.4173e-06	0.000667557	0	0.000234008	FALSE	0.4	36	0	11	0.0111111	0.333333
48842f3dce6ff936c3d9b721b228113e	Bacteria	Actinobacteriota	Actinobacteria	Micrococcales	Microbacteriaceae	Candidatus_Aquiluna	uncultured_marine	TRUE	FALSE	6.29944e-06	0.000566949	0	0.000278445	FALSE	0.255556	23	0	13.3333	0.0111111	0.333333
4a5edadd001f3f5db51bd580d4b2cc53	Bacteria	Actinobacteriota	Actinobacteria					TRUE	FALSE	6.99716e-06	0.000629744	0	0.000510207	FALSE	0.411111	37	0	27.3333	0.0111111	0.333333
4fac557def63a3c188492a6e7ae19e46	Bacteria	Proteobacteria	Gammaproteobacteria	Enterobacterales	Morganellaceae	Wigglesworthia	Wigglesworthia_glossinidia	TRUE	FALSE	1.11062e-05	0.000999554	0	0.000863179	FALSE	0.622222	56	0	41.3333	0.0111111	0.333333
56dfe494da64b11eea91532fc7833d86	Bacteria	Proteobacteria	Alphaproteobacteria	Caulobacterales	Caulobacteraceae	Brevundimonas		TRUE	FALSE	2.46725e-05	0.00222053	0	0.000989304	FALSE	1.1	99	0	53	0.0111111	0.333333
65686d7479d140a993f88be9a1942a5d	Bacteria	Actinobacteriota	Actinobacteria	Micrococcales	Micrococcaceae	Kocuria	Kocuria_palustris	TRUE	FALSE	9.20897e-06	0.000828808	0	0.000368739	FALSE	0.422222	38	0	17.3333	0.0111111	0.333333
66072b0f0581d6d5ac27033b9c0186b7	Bacteria	Proteobacteria	Alphaproteobacteria	Rhodobacterales	Rhodobacteraceae	Paracoccus		TRUE	FALSE	1.57515e-05	0.00141763	0	0.000333284	FALSE	0.966667	87	0	15.6667	0.0111111	0.333333
6981e63e7a1b2d55a5431ca1106452d6	Bacteria	Proteobacteria	Gammaproteobacteria	Burkholderiales	Comamonadaceae	Delftia		TRUE	FALSE	8.28183e-07	7.45365e-05	0	0.000661307	FALSE	0.0444444	4	0	31.6667	0.0111111	0.333333
7edc6370b44e80c1734ba85f07f905df	Bacteria	Proteobacteria	Alphaproteobacteria	Sphingomonadales	Sphingomonadaceae			TRUE	FALSE	1.13467e-06	0.000102121	0	0.000501201	FALSE	0.0666667	6	0	24	0.0111111	0.333333
7f4dff00c32235c8f59e9354f9e47f50	Bacteria	Actinobacteriota	Actinobacteria	Corynebacteriales	Corynebacteriaceae	uncultured	uncultured_bacterium	TRUE	FALSE	2.00282e-05	0.00180254	0	0.000127641	FALSE	0.977778	88	0	6	0.0111111	0.333333
805838f8d7df74411e21b9b2dd97ede8	Bacteria	Proteobacteria	Alphaproteobacteria	Azospirillales	Azospirillaceae	Skermanella		TRUE	FALSE	3.7433e-06	0.000336897	0	0.000191461	FALSE	0.211111	19	0	9	0.0111111	0.333333
83fc4bb579cb14990346227fb61ef4bd	Bacteria	Proteobacteria	Gammaproteobacteria	Enterobacterales	Morganellaceae	Wigglesworthia	Wigglesworthia_glossinidia	TRUE	FALSE	2.1326e-05	0.00191934	0	0.00134396	FALSE	0.977778	88	0	72	0.0111111	0.333333
8c9b623340346cb16f5b2d5aa05b6aee	Bacteria	Proteobacteria	Alphaproteobacteria	Caulobacterales	Caulobacteraceae	Brevundimonas		TRUE	FALSE	7.83426e-06	0.000705083	0	0.00108886	FALSE	0.488889	44	0	58.3333	0.0111111	0.333333
91c6d4c6df9f0bf3d27d9147ba773742	Bacteria	Proteobacteria	Gammaproteobacteria	Enterobacterales	Yersiniaceae	Serratia		TRUE	FALSE	2.80071e-05	0.00252064	0	0.000737879	FALSE	1.73333	156	0	35.3333	0.0111111	0.333333
a1655c0d6dbcce371e8a7e30a997ec79	Bacteria	Actinobacteriota	Actinobacteria	Micrococcales	Micrococcaceae	Micrococcus		TRUE	FALSE	1.36844e-05	0.00123159	0	0.000517653	FALSE	0.766667	69	0	24.3333	0.0111111	0.333333
afa577e42e121cc49e2010cbe76651d5	Bacteria	Proteobacteria	Alphaproteobacteria	Acetobacterales	Acetobacteraceae	Asaia		TRUE	FALSE	2.28639e-05	0.00205775	0	0.000737479	FALSE	1.04444	94	0	34.6667	0.0111111	0.333333
b08a0bfb16222898d95e58f38207ea3f	Bacteria	Actinobacteriota	Actinobacteria	Micrococcales	Micrococcaceae	Kocuria		TRUE	FALSE	3.91071e-06	0.000351964	0	0.000654345	FALSE	0.222222	20	0	31.3333	0.0111111	0.333333
b5586e4a77d9743b09520e41f4afeb00	Bacteria	Proteobacteria	Gammaproteobacteria	Enterobacterales	Enterobacteriaceae	Escherichia-Shigella		TRUE	FALSE	1.05883e-05	0.00095295	0	0.000772935	FALSE	0.566667	51	0	36.3333	0.0111111	0.333333
bba55bf116bb6bb29c8091b2a3bce589	Bacteria	Actinobacteriota	Actinobacteria	Propionibacteriales	Nocardioidaceae	Nocardioides		TRUE	FALSE	1.09254e-05	0.000983284	0	0.000581474	FALSE	0.6	54	0	27.3333	0.0111111	0.333333
c13da81ef928cbde131e46ce67bd6694	Bacteria	Firmicutes	Bacilli	Staphylococcales	Staphylococcaceae	Staphylococcus	Bacillus_sp.	TRUE	FALSE	9.19903e-06	0.000827912	0	0.00199492	FALSE	0.466667	42	0	103.667	0.0111111	0.666667
c15f3778184507fa4204a5ed3cd6555c	Bacteria	Proteobacteria	Gammaproteobacteria	Enterobacterales	Morganellaceae	Wigglesworthia	Wigglesworthia_glossinidia	TRUE	FALSE	1.96856e-05	0.0017717	0	0.000487279	FALSE	1.24444	112	0	23.3333	0.0111111	0.333333
c1d5c24c538f1219e79882202e1637a7	Bacteria	Proteobacteria	Gammaproteobacteria	Enterobacterales	Morganellaceae	Wigglesworthia	Wigglesworthia_glossinidia	TRUE	FALSE	2.94972e-05	0.00265475	0	0.00109913	FALSE	1.3	117	0	51.6667	0.0111111	0.333333
c21abae4848a3681b2ae3e8de5acfb16	Bacteria	Proteobacteria	Gammaproteobacteria	Enterobacterales	Morganellaceae	Wigglesworthia	Wigglesworthia_glossinidia	TRUE	FALSE	1.80475e-05	0.00162427	0	0.000793568	FALSE	1.01111	91	0	38	0.0111111	0.333333
c33e2e549288651d6f76200c9f4937a4	Bacteria	Proteobacteria	Gammaproteobacteria	Enterobacterales	Morganellaceae	Wigglesworthia	Wigglesworthia_glossinidia	TRUE	FALSE	4.3253e-05	0.00389277	0	0.00160529	FALSE	2.25556	203	0	86	0.0111111	0.333333
ceb6bd8e05df4f753ce82dc733d40dbb	Bacteria	Proteobacteria	Gammaproteobacteria	Burkholderiales	Comamonadaceae			TRUE	FALSE	1.64333e-05	0.001479	0	0.000696868	FALSE	0.666667	60	0	37.3333	0.0111111	0.333333
d29f8bdb42eaab6a103d20fb2caa4f95	Bacteria	Firmicutes	Bacilli	Staphylococcales	Staphylococcaceae	Staphylococcus		TRUE	FALSE	1.98939e-05	0.00179045	0	0.00118841	FALSE	0.855556	77	0	63.6667	0.0111111	0.333333
d5378e9416587dd183a871248c05ebf0	Bacteria	Firmicutes	Clostridia	Peptostreptococcales-Tissierellales	Peptostreptococcaceae	Romboutsia		TRUE	FALSE	1.58368e-05	0.00142531	0	0.000348056	FALSE	0.755556	68	0	16.6667	0.0111111	0.333333
d608a376dba039d2f40471ac0869d77a	Bacteria	Planctomycetota	Planctomycetes	Pirellulales	Pirellulaceae	Pir4_lineage		TRUE	FALSE	1.13797e-05	0.00102417	0	0.000177279	FALSE	0.555556	50	0	8.33333	0.0111111	0.333333
d9e79feca7865dc1b08edcc53a09b797	Bacteria	Proteobacteria	Gammaproteobacteria	Burkholderiales	Comamonadaceae			TRUE	FALSE	1.74452e-05	0.00157007	0	0.0002506	FALSE	0.777778	70	0	12	0.0111111	0.333333
de5ec43de86ccf37b2a623c8e2656400	Bacteria	Firmicutes	Bacilli	Staphylococcales	Staphylococcaceae	Staphylococcus		TRUE	FALSE	1.02359e-05	0.000921234	0	0.000452473	FALSE	0.488889	44	0	21.6667	0.0111111	0.333333
e73a6e3a575074af9e72a99d914a6047	Bacteria	Proteobacteria	Gammaproteobacteria	Enterobacterales				TRUE	FALSE	2.29935e-05	0.00206942	0	0.000626501	FALSE	1.41111	127	0	30	0.0111111	0.333333
e9dfbc41d81c2859591c158ac46eff9a	Bacteria	Proteobacteria	Alphaproteobacteria	Rhizobiales	Beijerinckiaceae	Bosea		TRUE	FALSE	3.09479e-05	0.00278531	0	0.00070309	FALSE	1.24444	112	0	37.6667	0.0111111	0.333333
edb1941c72b5c589b8cec04b9ac3816b	Bacteria	Proteobacteria	Gammaproteobacteria	Burkholderiales	Comamonadaceae			TRUE	FALSE	2.02617e-05	0.00182356	0	0.000598657	FALSE	0.966667	87	0	28.6667	0.0111111	0.333333
f7b1ab4868706c9a4ef68d437194bdde	Bacteria	Proteobacteria	Gammaproteobacteria	Burkholderiales	Comamonadaceae	Pelomonas	Pelomonas_puraquae	TRUE	FALSE	2.13697e-05	0.00192327	0	0.000361978	FALSE	1.25556	113	0	17.3333	0.0111111	0.333333
f8d57f5272b77df4cb94ce348f13a0d3	Bacteria	Actinobacteriota	Actinobacteria	Micrococcales	Micrococcaceae	Micrococcus		TRUE	FALSE	5.8578e-06	0.000527202	0	0.000549929	FALSE	0.344444	31	0	26.3333	0.0111111	0.333333
fda9d217a8c0c049964794b5d1459ca3	Bacteria	Proteobacteria	Gammaproteobacteria	Enterobacterales	Yersiniaceae	Serratia		TRUE	FALSE	1.72586e-05	0.00155327	0	0.000480317	FALSE	0.9	81	0	23	0.0111111	0.333333
caa7c864d0e6d16e2b2c0fb565081eb3	Bacteria	Proteobacteria	Alphaproteobacteria	Rhizobiales	Beijerinckiaceae	Methylobacterium-Methylorubrum	Methylobacterium_komagatae	TRUE	FALSE	0	0	0	0.000239944	FALSE	0	0	0	11.6667	0	0.666667
Supplementary Table 2. Contaminant ASVs identified with the "decontam" package and the method described in this study. For each ASV the following information is reported: id code, taxonomy, result of the "decontam" analysis, result of our analysis on abundance data, average abundance in samples, maximum value of abundance in samples, minimum value of abundance in samples, average abundance in neg…
