# Supplementary material for: Analyzing gut microbiota composition in individual Anopheles mosquitoes after experimental treatment
Source: iScience. 2021 Nov 9;24(12):103416. doi: 10.1016/j.isci.2021.103416 (PMC8637483; doi:10.1016/j.isci.2021.103416)
Supplement: Table S3. Raw read counts and taxonomy of each ASV identified in this study, related to Figure 4 [file mmc3.xlsx]

## Sheet: Foglio1
ASV_ID	Kingdom	Phylum	Class	Order	Family	Genus	Species	BF1386_S63	BF1387_S64	BF1388_S65	BF1389_S66	BF1390_S67	BF1391_S68	BF1396_S61	BF1401_S57	BF1402_S58	BF1403_S59	BF1404_S60	BF1405_S62	BF1407_S69	BF1410a_S71	BF1410f_S70	BF1411a_S73	BF1411f_S72	BF1413_S74	BF1419_S81	BF1420_S84	BF1421_S85	BF1422_S82	BF1423_S86	BF1427_S83	BF1429_S75	BF1430_S76	BF1432_S78	BF1434_S79	BF1435_S80	BF1438_S77	BF1442_S92	BF1443_S87	BF1443_S93	BF1444a_S89	BF1444f_S88	BF1445a_S91	BF1445f_S90	BF262_S1	BF263_S2	BF264_S3	BF265_S4	BF266_S5
								C-AMOX-24-1	C-AMOX-24-2	C-AMOX-24-3	C-AMOX-24-4	C-AMOX-24-5	C-AMOX-24-6	C-AMOX-CLAV-24-5	C-AMOX-CLAV-24-1	C-AMOX-CLAV-24-2	C-AMOX-CLAV-24-3	C-AMOX-CLAV-24-4	C-AMOX-CLAV-24-6	C-CT-24-1	C-CT-24-2	C-CT-24-3	C-CT-24-4	C-CT-24-5	C-CT-24-6	C-AMOX-72-1	C-AMOX-72-4	C-AMOX-72-5	C-AMOX-72-2	C-AMOX-72-6	C-AMOX-72-3	C-AMOX-CLAV-72-1	C-AMOX-CLAV-72-2	C-AMOX-CLAV-72-4	C-AMOX-CLAV-72-5	C-AMOX-CLAV-72-6	C-AMOX-CLAV-72-3	C-CT-72-6	C-CT-72-1	C-PBS	C-CT-72-2	C-CT-72-3	C-CT-72-4	C-CT-72-5	A-AMOX-CLAV-24-1	A-AMOX-CLAV-24-2	A-AMOX-CLAV-24-3	A-AMOX-24-1	A-AMOX-24-2
bf8e37700b1cc2dc4b35ec9983c77df0	d__Bacteria	p__Proteobacteria	c__Gammaproteobacteria	o__Enterobacterales	f__Morganellaceae	g__Wigglesworthia	s__Wigglesworthia_glossinidia	5281	6320	5642	1051	2443	3366	6304	7507	8090	6384	6619	7354	1570	1006	1304	133	63	6944	1862	2501	147	1313	4325	757	6419	98	6174	289	4599	1522	3136	6059	500	211	498	5016	245	758	700	484	79	353
e82cd1a2c1fb7be4c2f5df1ac2b9a6a8	d__Bacteria	p__Proteobacteria	c__Gammaproteobacteria	o__Enterobacterales	f__Morganellaceae	g__Wigglesworthia	s__Wigglesworthia_glossinidia	6465	6450	7483	910	2942	3521	5115	6044	7289	7439	7526	7389	1495	998	1684	154	0	5384	2004	2684	179	1765	3832	765	6223	92	6037	292	3743	2184	2969	6114	8285	125	539	6587	210	6100	6346	7241	718	3703
af04c580efef86478e7d02e5650625ef	d__Bacteria	p__Proteobacteria	c__Gammaproteobacteria	o__Enterobacterales	f__Morganellaceae	g__Wigglesworthia	s__Wigglesworthia_glossinidia	4832	5448	4446	634	1893	3368	3312	4508	4757	4032	3762	6197	997	864	1009	187	35	3215	1616	1685	153	1184	3412	638	4740	106	3184	313	2757	1340	2513	4208	3499	111	387	4090	125	2204	2251	2189	149	1849
381971c6de455a704592208dab5e2f23	d__Bacteria	p__Proteobacteria	c__Gammaproteobacteria	o__Enterobacterales	f__Yersiniaceae	g__Serratia		2966	2069	2620	543	1334	2457	3132	2993	3583	3257	3693	2685	1174	708	609	94	27	2855	963	1577	77	913	2902	527	2842	68	2545	221	1823	740	1666	3706	538	122	318	2537	121	280	1076	1415	127	682
4a37ff2e2b5eab5c4b40a3f5ae814c69	d__Bacteria	p__Proteobacteria	c__Gammaproteobacteria	o__Enterobacterales	f__Morganellaceae	g__Wigglesworthia	s__Wigglesworthia_glossinidia	2775	3179	2234	381	1286	1616	2400	3533	2438	2778	2609	2733	754	524	667	61	0	2187	665	1300	62	573	1998	492	2398	34	2445	130	1226	530	1342	2693	0	92	166	2118	103	927	1080	588	71	625
6d328d28aed98e6976c9cc0cde76fc4a	d__Bacteria	p__Proteobacteria	c__Gammaproteobacteria	o__Enterobacterales	f__Yersiniaceae	g__Serratia		1060	1025	1597	359	850	1555	1542	1642	1022	2549	1852	1642	362	320	597	65	0	2070	643	830	49	451	1144	247	788	26	629	144	745	557	885	878	960	60	161	1113	69	521	191	353	66	454
634d6d96c5a1c528cfc0db447689cfdc	d__Bacteria	p__Proteobacteria	c__Gammaproteobacteria	o__Enterobacterales	f__Morganellaceae	g__Wigglesworthia	s__Wigglesworthia_glossinidia	1106	519	1342	206	413	825	1670	1222	1591	1346	1713	850	431	255	424	38	0	1671	747	459	31	341	849	240	1490	20	1290	58	572	254	672	1015	340	51	70	1429	67	221	275	0	15	0
159a95d2241dbb0acbf776f7949e55f2	d__Bacteria	p__Proteobacteria	c__Gammaproteobacteria	o__Enterobacterales	f__Morganellaceae	g__Wigglesworthia	s__Wigglesworthia_glossinidia	1552	1233	1142	153	897	1011	1221	2321	2137	1621	2039	1757	364	283	288	0	0	2100	501	432	0	313	1705	242	1490	0	1283	84	1158	443	1130	1486	497	37	135	1265	65	1199	784	833	82	717
70f748bf71431124ab163d5d906a2003	d__Bacteria	p__Proteobacteria	c__Alphaproteobacteria	o__Rhizobiales	f__Rhizobiaceae			281	982	112	23	145	333	116	506	788	554	503	611	150	58	71	8	0	317	265	159	0	113	98	0	236	18	200	33	162	102	170	249	500	0	70	354	28	127	551	554	62	310
b2c6246966f3c7f24931e9c4c77c8343	d__Bacteria	p__Bacteroidota	c__Bacteroidia	o__Flavobacteriales	f__Weeksellaceae	g__Chryseobacterium	s__Chryseobacterium_sp.	270	192	349	102	245	397	515	249	285	216	174	207	47	0	94	0	0	217	215	186	9	115	239	26	276	0	323	26	203	141	137	52	0	0	23	213	0	32	222	174	27	0
bcb5c24535d32bf8051b1100bdd644fe	d__Bacteria	p__Proteobacteria	c__Gammaproteobacteria	o__Enterobacterales	f__Morganellaceae	g__Wigglesworthia	s__Wigglesworthia_glossinidia	696	388	528	0	218	483	349	458	439	213	301	514	0	72	88	0	0	504	0	236	0	98	296	0	345	0	499	0	406	0	281	403	0	0	0	406	0	0	0	0	0	0
7e729a32bbb87d010dd90051c23ef8b2	d__Bacteria	p__Proteobacteria	c__Gammaproteobacteria	o__Burkholderiales	f__Burkholderiaceae	g__Burkholderia-Caballeronia-Paraburkholderia		4	0	0	0	0	0	0	142	81	0	253	276	0	0	0	0	0	136	0	0	0	0	0	95	145	0	139	0	0	72	0	0	0	28	0	151	0	92	81	0	0	0
3048214eb5000879082e39388626b274	d__Bacteria	p__Proteobacteria	c__Gammaproteobacteria	o__Xanthomonadales	f__Xanthomonadaceae	g__Stenotrophomonas		144	265	227	0	0	0	190	149	259	345	347	140	0	0	0	0	0	197	37	204	0	0	223	0	176	0	0	0	0	0	130	0	1	0	92	272	0	5	305	211	0	112
0b91db48948d755ed4a16228e4ff4356	d__Bacteria	p__Proteobacteria	c__Gammaproteobacteria	o__Enterobacterales	f__Morganellaceae	g__Wigglesworthia	s__Wigglesworthia_glossinidia	0	0	0	0	0	0	0	0	0	0	0	0	0	0	0	0	0	0	0	0	0	0	0	0	0	0	0	0	0	0	0	0	0	0	0	0	0	0	0	0	0	0
60142bc1d4256576b0f910a6db021dc7	d__Bacteria	p__Proteobacteria	c__Gammaproteobacteria	o__Burkholderiales	f__Methylophilaceae	g__Methylophilus		65	274	0	0	27	0	30	0	0	58	0	0	28	0	0	0	0	36	0	0	2	11	0	0	0	0	0	9	0	0	0	0	0	0	0	0	0	0	0	0	0	0
04f7d4b4d4410ed7483feeaf81a0faa9	d__Bacteria	p__Proteobacteria	c__Alphaproteobacteria	o__Rhodobacterales	f__Rhodobacteraceae	g__Amaricoccus	s__metagenome	135	55	374	57	107	0	136	169	202	95	0	0	94	0	79	0	0	2	97	0	0	11	111	19	54	0	43	0	0	75	121	64	62	4	20	37	5	202	111	201	13	0
2296ee040039e280cb70ac40b5fcddde	d__Bacteria	p__Firmicutes	c__Bacilli	o__Staphylococcales	f__Staphylococcaceae	g__Staphylococcus		0	284	33	43	60	0	0	57	397	43	231	93	75	108	51	0	0	124	82	102	0	0	218	0	97	0	0	0	174	0	145	67	188	0	0	469	33	152	61	242	62	100
2df635a756c3cd60c6c483aea2389537	d__Bacteria	p__Proteobacteria	c__Gammaproteobacteria	o__Xanthomonadales	f__Xanthomonadaceae	g__Stenotrophomonas		245	133	247	111	204	257	348	0	49	118	339	138	162	55	75	0	0	54	0	50	0	92	12	37	0	9	0	19	168	77	96	129	68	34	0	328	42	0	0	301	0	0
1c606d1a3a1bbd8b4b3b12a8b9d74b80	d__Bacteria	p__Proteobacteria	c__Gammaproteobacteria	o__Burkholderiales	f__Burkholderiaceae	g__Burkholderia-Caballeronia-Paraburkholderia		321	411	506	121	295	281	245	366	301	609	595	446	229	119	113	33	0	333	222	111	0	207	278	0	340	0	75	66	310	105	247	240	0	0	87	188	38	235	248	120	34	63
c1d5c24c538f1219e79882202e1637a7	d__Bacteria	p__Proteobacteria	c__Gammaproteobacteria	o__Enterobacterales	f__Morganellaceae	g__Wigglesworthia	s__Wigglesworthia_glossinidia	0	0	0	0	0	0	0	0	0	0	0	0	0	0	0	0	0	0	0	0	0	0	0	0	0	0	0	0	0	0	0	0	0	0	0	0	0	117	0	0	0	0
f4b1fde4d52423cf1c09b93ae2e37edd	d__Bacteria	p__Proteobacteria	c__Alphaproteobacteria	o__Rhizobiales	f__Devosiaceae	g__Devosia		0	0	0	0	0	0	0	0	0	0	0	0	0	0	0	0	0	0	0	0	0	0	0	0	0	0	0	0	0	0	0	0	0	0	0	0	0	0	0	0	0	0
61d188938e34b9a90e1b3557a7acc723	d__Bacteria	p__Actinobacteriota	c__Actinobacteria	o__Micrococcales	f__Microbacteriaceae			59	89	0	13	81	43	122	163	33	122	144	109	47	0	79	0	0	29	0	43	0	0	0	0	208	7	53	11	131	70	39	72	1	0	0	0	0	64	272	0	41	0
974590c88519c2493f25336efd34cea2	d__Bacteria	p__Proteobacteria	c__Gammaproteobacteria	o__Salinisphaerales	f__Solimonadaceae	g__Nevskia	s__uncultured_bacterium	0	0	135	9	52	0	0	59	227	0	0	0	27	0	0	0	0	0	28	0	4	12	18	0	0	0	19	0	63	0	25	0	0	0	0	0	0	118	0	0	0	0
fe95c031adf7e1b9270a1891d6a30e81	d__Bacteria	p__Proteobacteria	c__Gammaproteobacteria	o__Burkholderiales	f__B1-7BS	g__B1-7BS		0	0	0	0	0	0	0	0	0	0	0	0	0	0	0	0	0	0	0	0	0	0	0	0	0	0	0	0	0	0	0	0	0	0	0	0	0	0	0	0	0	0
6219587072928206969792b24bed3c2d	d__Bacteria	p__Firmicutes	c__Bacilli	o__Staphylococcales	f__Staphylococcaceae	g__Staphylococcus		0	0	36	0	0	0	85	0	1	83	70	0	0	0	0	0	0	13	0	0	0	0	0	0	0	0	0	0	0	0	0	0	0	0	0	113	0	158	0	0	0	0
a1f1b0019fb8210640b5910101ddeb5d	d__Bacteria	p__Proteobacteria	c__Gammaproteobacteria	o__Pseudomonadales	f__Pseudomonadaceae	g__Pseudomonas		0	0	0	0	0	0	0	0	0	0	0	0	0	0	0	0	0	0	0	0	0	0	0	0	0	0	0	0	0	0	0	0	0	0	0	0	0	0	0	0	0	0
5c4db20e1dc0647c51b31731e4478a0a	d__Bacteria	p__Actinobacteriota	c__Actinobacteria	o__Micrococcales	f__Intrasporangiaceae			95	0	0	33	12	164	0	48	0	91	48	455	63	0	0	0	0	72	48	77	0	0	41	45	0	0	76	0	94	0	34	0	0	0	0	108	0	0	0	204	0	57
4941f15921bba3d22a3db8ee291286a3	d__Bacteria	p__Proteobacteria	c__Alphaproteobacteria	o__Rhizobiales	f__Rhizobiaceae			0	0	0	0	0	0	0	0	0	0	0	0	0	0	0	0	0	0	0	0	0	0	0	0	0	0	0	0	0	0	0	0	0	0	0	0	0	0	0	0	0	0
60e84b089325e91603f457fbfd61ff9a	d__Bacteria	p__Firmicutes	c__Bacilli	o__Entomoplasmatales	f__Spiroplasmataceae	g__Spiroplasma		0	0	0	0	0	0	61	27	108	0	0	0	0	3	0	0	0	69	0	71	0	0	0	0	0	0	0	0	0	0	37	0	0	0	0	0	0	0	0	0	0	0
f9180c136a68f497e9dfd3d6f2ee39d1	d__Bacteria	p__Firmicutes	c__Bacilli	o__Staphylococcales	f__Staphylococcaceae	g__Staphylococcus		0	0	0	0	0	0	0	0	0	0	0	0	0	0	0	0	0	0	0	0	0	0	0	0	0	0	0	0	0	0	0	0	0	0	0	0	0	0	0	0	0	0
79ef5831eeb39f9c3a3aec5f67324158	d__Bacteria	p__Proteobacteria	c__Gammaproteobacteria	o__Enterobacterales	f__Morganellaceae	g__Wigglesworthia	s__Wigglesworthia_glossinidia	0	0	0	0	0	0	0	0	0	0	0	0	0	0	0	0	0	0	0	0	0	0	0	0	0	0	0	0	0	0	0	0	0	0	0	0	0	0	0	0	0	0
6060d5524d57330e5e3e8e93938e6920	d__Bacteria	p__Proteobacteria	c__Alphaproteobacteria	o__Rickettsiales	f__Rickettsiaceae	g__Rickettsia		74	0	52	22	0	78	91	0	72	0	0	0	0	0	43	0	0	96	0	64	0	0	2	46	169	0	183	0	101	28	86	133	149	2	0	98	0	92	0	0	0	0
69b3716710cf87a076152586fe761836	d__Bacteria	p__Proteobacteria	c__Gammaproteobacteria	o__Burkholderiales	f__Comamonadaceae			0	0	0	0	0	0	0	0	0	0	0	0	0	0	0	0	0	0	0	0	0	0	0	0	0	0	0	0	0	0	0	0	0	0	0	0	0	0	0	0	0	0
0b2898305b4c715e12e09f8cff80d5b5	d__Bacteria	p__Firmicutes	c__Bacilli	o__Staphylococcales	f__Staphylococcaceae	g__Staphylococcus		0	0	0	0	0	0	0	0	0	0	0	0	0	0	0	0	0	0	0	0	0	0	0	0	0	0	0	0	0	0	0	0	0	0	0	0	0	0	0	0	0	0
1eb92c3efb017e2417bfcc4ba44578bf	d__Bacteria	p__Proteobacteria	c__Gammaproteobacteria	o__Enterobacterales	f__Morganellaceae	g__Wigglesworthia	s__Wigglesworthia_glossinidia	0	0	0	0	0	0	0	0	0	0	0	0	0	0	0	0	0	0	0	0	0	0	0	0	0	0	0	0	0	0	0	0	0	0	0	0	0	0	0	0	0	0
d21aa8ea689cbd67c3a979911dd68375	d__Bacteria	p__Proteobacteria	c__Alphaproteobacteria	o__Reyranellales	f__Reyranellaceae	g__uncultured	s__uncultured_Rhodospirillales	0	0	0	0	0	0	0	0	0	0	0	0	0	0	0	0	0	0	0	0	0	0	0	0	0	0	0	0	0	0	0	0	0	0	0	0	0	0	0	0	0	0
7840d1d25e39a44e422ed9481ca54b34	d__Bacteria	p__Proteobacteria	c__Alphaproteobacteria	o__Caulobacterales	f__Caulobacteraceae	g__Brevundimonas	s__Brevundimonas_diminuta	128	0	148	0	138	19	100	165	205	132	1	337	24	9	0	0	0	34	73	0	6	58	0	0	190	0	71	0	108	102	0	89	455	7	18	157	0	103	0	0	0	0
439e28568503d7e7d92367c6a8f65b0f	d__Bacteria	p__Cyanobacteria	c__Cyanobacteriia	o__Phormidesmiales	f__Nodosilineaceae	g__Nodosilinea_PCC-7104		0	0	0	0	0	0	0	0	0	0	0	0	0	0	0	0	0	0	0	30	0	0	0	0	0	0	0	0	0	0	39	0	0	0	0	0	0	0	0	0	0	0
57d6cc4754655a13740e4912e5163685	d__Bacteria	p__Firmicutes	c__Bacilli	o__Staphylococcales	f__Staphylococcaceae	g__Staphylococcus		0	0	0	0	0	0	0	0	0	0	0	0	0	0	0	0	0	0	0	0	0	0	0	0	0	0	0	0	0	0	0	0	0	0	0	0	0	0	0	0	0	0
2f1d3530b9f15e14948f65f46acb9e21	d__Bacteria	p__Proteobacteria	c__Gammaproteobacteria	o__Burkholderiales	f__Burkholderiaceae	g__Burkholderia-Caballeronia-Paraburkholderia		0	0	0	0	0	0	0	0	0	0	0	0	0	0	0	0	0	0	0	0	0	0	0	0	0	0	0	0	0	0	0	0	0	0	0	0	0	0	0	0	0	0
3e3c66b03bbca13e9eab554059962bf4	d__Bacteria	p__Bacteroidota	c__Bacteroidia	o__Flavobacteriales	f__Weeksellaceae	g__Chryseobacterium	s__uncultured_bacterium	81	83	294	0	0	164	0	62	267	28	346	104	0	0	30	0	0	152	0	0	0	26	34	0	95	0	0	0	0	0	0	0	3	13	0	108	0	248	1	113	0	189
51dee46fb222de2c0e34a8df0c662ff1	d__Bacteria	p__Proteobacteria	c__Gammaproteobacteria	o__Enterobacterales	f__Morganellaceae	g__Wigglesworthia	s__Wigglesworthia_glossinidia	0	0	0	0	0	0	0	0	0	0	0	0	0	0	0	0	0	0	0	0	0	0	0	0	0	0	0	0	0	0	0	0	0	0	0	0	0	0	0	0	0	0
b9740b6e7d93641a76128413ec6bf973	d__Bacteria	p__Proteobacteria	c__Alphaproteobacteria	o__Rhizobiales	f__Rhizobiaceae			0	0	0	0	0	0	0	0	0	0	0	0	0	0	0	0	0	0	0	0	0	0	0	0	0	0	0	0	0	0	0	0	0	0	0	0	0	0	0	0	0	0
9610a19954e128df2387d83bdcd05213	d__Bacteria	p__Bdellovibrionota	c__Oligoflexia	o__0319-6G20	f__0319-6G20	g__0319-6G20		0	0	0	0	0	0	0	0	0	0	0	0	0	0	0	0	0	0	0	66	0	0	0	0	0	0	0	0	0	0	0	0	0	0	0	0	0	0	0	0	0	0
0c12c1c6cb80f88610b4844aebd46d76	d__Bacteria	p__Proteobacteria	c__Gammaproteobacteria	o__Enterobacterales	f__Enterobacteriaceae			2	59	0	0	82	0	0	0	91	0	0	0	61	0	0	0	0	0	0	15	0	0	0	0	0	0	0	0	0	0	0	106	0	0	0	0	0	0	0	0	0	0
b5586e4a77d9743b09520e41f4afeb00	d__Bacteria	p__Proteobacteria	c__Gammaproteobacteria	o__Enterobacterales	f__Enterobacteriaceae	g__Escherichia-Shigella		0	0	0	0	0	0	0	0	0	0	0	0	0	0	0	0	0	0	0	0	0	0	0	0	0	0	0	0	0	0	0	0	0	0	0	0	0	0	0	0	0	0
ed9ea75e47b1238a850465d550731759	d__Bacteria	p__Firmicutes	c__Bacilli	o__Staphylococcales	f__Staphylococcaceae	g__Staphylococcus		0	0	0	0	0	0	0	0	0	0	0	0	0	0	0	0	0	0	0	0	0	0	0	0	0	0	0	0	0	0	0	0	0	0	0	0	0	0	0	0	0	0
26d12445f9f4294bc4619fdfea13a921	d__Bacteria	p__Actinobacteriota	c__Actinobacteria	o__Micrococcales	f__Intrasporangiaceae			0	0	0	0	0	0	0	0	0	0	0	0	0	0	0	0	0	0	0	0	0	0	0	0	0	0	0	0	0	0	0	0	0	0	0	0	0	0	0	0	0	0
4c36a88dc9a382eb1cd68cfd53771517	d__Bacteria	p__Acidobacteriota	c__Acidobacteriae	o__Bryobacterales	f__Bryobacteraceae	g__Bryobacter	s__uncultured_bacterium	0	0	0	0	0	0	0	0	0	0	0	0	0	0	0	0	0	0	0	0	0	0	0	0	0	0	0	0	0	0	0	0	0	0	9	0	0	0	0	0	0	0
68c0ba324d2b94c48c850f043e2af3d2	d__Bacteria	p__Firmicutes	c__Bacilli	o__Staphylococcales	f__Staphylococcaceae	g__Staphylococcus		0	0	0	0	0	0	0	0	0	0	0	0	0	0	0	0	0	0	0	0	0	0	0	0	0	0	0	0	0	0	0	0	141	0	0	0	0	0	0	0	0	0
afa577e42e121cc49e2010cbe76651d5	d__Bacteria	p__Proteobacteria	c__Alphaproteobacteria	o__Acetobacterales	f__Acetobacteraceae	g__Asaia		0	0	0	0	0	0	0	0	0	0	0	0	0	0	0	0	0	0	0	0	0	0	0	0	94	0	0	0	0	0	0	0	0	0	0	0	0	0	0	0	0	0
f61670957f8a24335ce66f40906d1f05	d__Bacteria	p__Proteobacteria	c__Alphaproteobacteria	o__Sphingomonadales	f__Sphingomonadaceae	g__Altererythrobacter	s__alpha_proteobacterium	0	0	0	0	0	0	0	0	0	0	0	0	0	0	0	0	0	0	0	0	0	0	0	0	0	0	0	0	0	0	0	0	0	0	0	0	0	0	0	0	0	0
1165621a647c685f1786f133ee3ea13c	d__Bacteria	p__Actinobacteriota	c__Actinobacteria	o__Micrococcales	f__Micrococcaceae	g__Micrococcus		0	0	0	0	0	0	0	0	0	0	0	0	0	0	0	0	0	0	0	0	0	0	0	0	0	0	0	0	0	0	0	0	0	0	0	0	0	0	0	0	0	0
a2ce59062a59017c2b0e371753fd0fda	d__Bacteria	p__Proteobacteria	c__Gammaproteobacteria	o__Steroidobacterales	f__Steroidobacteraceae	g__uncultured	s__Hypsibius_dujardini	0	0	0	0	0	0	0	0	0	0	0	0	0	0	0	0	0	0	0	0	0	0	0	0	0	0	0	0	0	0	0	0	0	0	0	0	0	0	0	0	0	0
039683cdfdc12b3fe574e93f72be7c92	d__Bacteria	p__Proteobacteria	c__Gammaproteobacteria	o__Enterobacterales	f__Yersiniaceae	g__Serratia		0	0	0	0	0	0	128	0	0	0	0	0	0	0	0	0	0	0	0	0	0	0	0	0	0	0	0	0	0	0	0	0	0	0	0	0	0	0	0	0	0	0
66824a1ba96c35ea32ddcd9c6abe1dd7	d__Bacteria	p__Proteobacteria	c__Gammaproteobacteria	o__Enterobacterales	f__Enterobacteriaceae	g__Escherichia-Shigella		0	0	0	0	0	0	0	0	0	0	0	0	0	0	0	0	0	0	0	0	0	0	0	0	0	0	0	0	0	0	0	0	0	0	0	0	0	0	0	0	0	0
7d7e460c85e2eab8cd8a414e694afbcc	d__Bacteria	p__Bacteroidota	c__Bacteroidia	o__Chitinophagales	f__Saprospiraceae	g__Haliscomenobacter	s__uncultured_Sphingobacteriia	0	0	0	0	0	0	0	0	0	0	0	0	0	0	0	0	0	0	0	0	0	0	0	0	0	0	0	0	0	0	0	0	0	0	0	0	0	0	0	0	0	0
60b3c60ff1f5d4a63d391490b823cb55	d__Bacteria	p__Hydrogenedentes	c__Hydrogenedentia	o__Hydrogenedentiales	f__Hydrogenedensaceae	g__Hydrogenedensaceae	s__metagenome	0	0	0	0	0	0	0	0	0	0	0	0	0	0	13	0	0	0	0	0	0	0	0	0	0	0	0	0	0	0	22	0	173	0	0	0	0	0	0	0	0	0
96e149c339249bbf7d289f34693b6f00	d__Bacteria	p__Actinobacteriota	c__Actinobacteria	o__Micrococcales	f__Micrococcaceae	g__Micrococcus		87	99	140	64	29	79	0	253	124	0	233	39	0	0	0	0	0	4	54	93	0	90	0	0	51	0	0	6	0	35	76	19	167	12	34	112	0	18	131	73	20	66
860333a33a223f5a9b2e510c24451a4d	d__Bacteria	p__Verrucomicrobiota	c__Verrucomicrobiae	o__Chthoniobacterales	f__Chthoniobacteraceae	g__Candidatus_Udaeobacter		0	0	0	0	0	0	0	0	0	0	0	0	0	0	0	0	0	0	0	0	0	0	0	0	0	0	0	0	0	0	0	0	0	0	0	0	0	0	0	0	0	0
4c6b13fe734baae21ef1cb97f6980c12	d__Bacteria	p__Actinobacteriota	c__Actinobacteria	o__Micrococcales	f__Micrococcaceae			0	0	0	0	0	0	0	0	0	0	0	0	0	0	0	0	0	0	0	0	0	0	0	0	0	0	0	0	0	0	0	0	0	0	0	0	0	0	0	0	0	0
551f3a2e36d28f88e8bf9ef75cebc3f6	d__Bacteria	p__Proteobacteria	c__Gammaproteobacteria	o__Burkholderiales	f__Comamonadaceae			0	0	0	0	0	0	0	0	0	0	0	0	0	0	0	0	0	0	0	0	0	0	0	0	0	0	0	0	0	0	0	0	0	0	0	0	0	0	0	0	0	0
6b2ba8a7fa5b4b26d477c5bc907aa887	d__Bacteria	p__Proteobacteria	c__Gammaproteobacteria	o__Enterobacterales	f__Yersiniaceae	g__Serratia		0	0	0	0	0	0	0	0	0	0	0	0	0	0	0	0	0	0	0	0	0	0	0	0	0	0	73	0	0	0	0	0	0	0	0	0	0	0	0	0	0	0
0d65a6ba288a5f8252527193a9be15aa	d__Bacteria	p__Proteobacteria	c__Gammaproteobacteria	o__Xanthomonadales	f__Xanthomonadaceae	g__Stenotrophomonas		0	0	0	0	0	0	0	0	0	0	0	0	0	0	0	0	0	0	0	0	0	0	0	0	0	0	0	0	0	0	0	0	0	0	0	0	0	0	0	0	0	0
cdc03b299540acf48f3dce5196e5a6f1	d__Bacteria	p__Proteobacteria	c__Gammaproteobacteria	o__Enterobacterales	f__Morganellaceae	g__Wigglesworthia	s__Wigglesworthia_glossinidia	0	0	0	0	0	0	0	0	0	0	0	0	0	0	0	0	0	0	0	0	0	0	0	0	0	0	0	0	0	0	0	0	0	0	0	0	0	0	0	0	0	0
ba48c670a9767a52fa9daf767ec41b05	d__Bacteria	p__Proteobacteria	c__Alphaproteobacteria	o__Acetobacterales	f__Acetobacteraceae	g__Asaia	s__Asaia_krungthepensis	596	991	534	430	18543	484	615	2540	511	65	118	143	905	655	851	471	23	837	1100	157	28	91	291	633	900	476	4442	4648	19439	2235	599	1570	0	50	283	1330	87	11234	59	2320	47215	28849
34e60886d94e668039705860fc7b74ec	d__Bacteria	p__Proteobacteria	c__Alphaproteobacteria	o__Acetobacterales	f__Acetobacteraceae	g__Asaia		0	0	0	0	0	0	0	0	0	0	0	0	0	0	0	0	0	0	0	0	0	0	0	0	0	0	0	0	0	0	0	0	0	0	0	0	0	0	0	0	0	0
436be32589a3191c55949d6eeb9bb0af	d__Bacteria	p__Proteobacteria	c__Gammaproteobacteria	o__Burkholderiales	f__Burkholderiaceae	g__Burkholderia-Caballeronia-Paraburkholderia		0	0	0	0	0	0	0	0	0	0	0	0	0	0	0	0	0	0	0	0	0	0	0	0	0	0	0	0	0	0	0	0	0	0	0	0	0	0	0	0	0	0
99fe26ecd45c42bab44b7e4c26e4c4fa	d__Bacteria	p__Firmicutes	c__Bacilli	o__Staphylococcales	f__Staphylococcaceae	g__Staphylococcus		0	0	0	0	1	0	36	2	0	0	0	0	0	0	0	0	0	0	0	0	0	0	0	0	0	0	0	0	0	0	0	0	0	0	0	0	0	0	0	0	0	0
b2e1166dc483ead68ffb5910a9bfd314	d__Bacteria	p__Proteobacteria	c__Gammaproteobacteria	o__Enterobacterales	f__Morganellaceae	g__Wigglesworthia	s__Wigglesworthia_glossinidia	0	0	0	0	0	0	0	0	0	0	0	0	0	0	0	0	0	0	0	0	0	0	0	0	0	0	0	0	0	0	0	0	0	0	0	0	0	0	0	0	0	0
eba5b6ef15493718df520916f656a445	d__Bacteria	p__Proteobacteria	c__Gammaproteobacteria	o__Enterobacterales	f__Morganellaceae	g__Wigglesworthia	s__Wigglesworthia_glossinidia	0	113	0	0	0	0	0	0	0	0	0	0	0	0	0	0	0	0	0	0	0	0	0	0	0	0	0	0	0	0	0	0	0	0	0	110	0	0	0	0	0	0
45d3546a521aa258aecdc98dd921994c	d__Bacteria	p__Proteobacteria	c__Gammaproteobacteria	o__Burkholderiales	f__Burkholderiaceae	g__Burkholderia-Caballeronia-Paraburkholderia		122	191	0	36	0	119	57	69	104	60	76	60	0	0	39	0	0	0	78	52	20	48	79	0	0	0	176	0	0	63	0	273	0	0	0	154	0	0	0	0	0	47
f69a233eb9e1abc23d45d1947311ed89	d__Bacteria	p__Proteobacteria	c__Gammaproteobacteria	o__Enterobacterales				0	0	0	0	0	0	0	0	0	0	0	0	0	0	0	0	0	0	0	0	0	0	0	0	0	0	0	0	0	0	0	0	0	0	0	0	0	0	0	0	0	0
25f5ae014d95536a210561fe87fcced6	d__Bacteria	p__Proteobacteria	c__Gammaproteobacteria	o__Enterobacterales	f__Yersiniaceae	g__Serratia		0	0	0	0	0	0	0	0	0	0	0	0	0	0	0	0	0	0	0	0	0	0	0	0	0	0	0	0	0	0	0	0	0	0	0	0	0	0	0	0	0	0
1f648a2028d42863792b7c8840687d6c	d__Bacteria	p__Firmicutes	c__Bacilli	o__Staphylococcales	f__Staphylococcaceae	g__Staphylococcus		0	0	0	0	0	0	0	0	0	0	0	0	0	0	0	0	0	0	0	0	0	0	0	0	0	0	0	0	0	0	0	0	0	0	0	0	0	0	0	0	0	0
cde53b92541cbf389317a632252e2f29	d__Bacteria	p__Bacteroidota	c__Bacteroidia	o__Flavobacteriales	f__Weeksellaceae	g__Chryseobacterium	s__Chryseobacterium_sp.	0	0	0	0	0	0	0	0	0	0	0	0	0	0	0	0	0	0	0	0	0	0	0	0	0	0	0	0	0	0	0	0	0	0	0	0	0	0	0	0	0	0
97cbf2507265c9fe7336cf616a882451	d__Bacteria	p__Proteobacteria						0	0	0	0	0	0	0	0	0	0	0	0	0	0	0	0	0	0	0	0	0	0	0	0	0	0	0	0	0	0	0	0	0	0	0	0	0	0	0	0	0	0
4462873e641b3b41a897189492b52068	d__Bacteria	p__Actinobacteriota	c__Actinobacteria	o__Corynebacteriales	f__Nocardiaceae	g__Gordonia		0	0	0	0	0	0	0	148	0	0	0	0	0	8	0	0	0	0	0	0	0	0	0	0	0	0	0	0	0	0	0	0	0	0	0	0	0	0	0	0	0	0
c6bbbb02396688ce4b36e6d98b2eea8a	d__Bacteria	p__Proteobacteria	c__Gammaproteobacteria	o__Enterobacterales	f__Morganellaceae	g__Wigglesworthia	s__Wigglesworthia_glossinidia	0	0	0	0	0	0	0	0	0	0	0	0	0	0	0	0	0	0	0	0	0	0	0	0	0	0	0	0	0	0	0	0	0	0	0	0	0	0	0	0	0	0
4c4d6659f9bb6d8277d67bc999bb4725	d__Bacteria	p__Proteobacteria	c__Gammaproteobacteria	o__Enterobacterales	f__Morganellaceae	g__Wigglesworthia	s__Wigglesworthia_glossinidia	0	0	0	0	0	0	0	0	0	0	0	0	0	0	0	0	0	0	0	0	0	0	0	0	0	0	0	0	0	0	0	0	0	0	0	0	0	0	0	0	0	0
076026df9a1bb75e0fa5390b9d63498d	d__Bacteria	p__Proteobacteria	c__Alphaproteobacteria	o__Rhizobiales	f__Beijerinckiaceae	g__Methylobacterium-Methylorubrum	s__uncultured_bacterium	0	109	0	0	0	0	0	0	0	0	0	0	0	0	0	0	0	0	0	0	0	0	0	0	0	0	0	0	0	0	0	0	0	0	0	0	0	0	0	0	0	0
1748f46a6b7e5632dd22227a98b4258d	d__Bacteria	p__Proteobacteria	c__Gammaproteobacteria	o__Enterobacterales	f__Yersiniaceae	g__Serratia		0	0	0	0	0	0	0	0	0	0	0	0	0	0	0	0	0	0	0	0	0	0	0	0	1	0	0	0	0	0	0	0	0	0	0	0	0	0	0	0	0	0
435907684911ba0cdc6435ea2c904b35	d__Bacteria	p__Proteobacteria	c__Gammaproteobacteria					0	0	0	0	0	0	0	0	0	0	0	0	0	0	0	0	0	0	0	0	0	0	0	0	0	0	0	0	0	0	0	0	0	0	0	0	0	0	0	0	0	0
74e9245378a20fb2ea7564174005f71a	d__Bacteria	p__Proteobacteria	c__Alphaproteobacteria	o__Rhizobiales	f__Xanthobacteraceae			0	0	0	0	0	0	0	0	0	0	0	0	0	0	0	0	0	0	0	0	0	0	0	0	0	0	0	0	0	0	0	0	0	0	0	0	0	0	0	0	0	0
bba55bf116bb6bb29c8091b2a3bce589	d__Bacteria	p__Actinobacteriota	c__Actinobacteria	o__Propionibacteriales	f__Nocardioidaceae	g__Nocardioides		0	0	0	0	0	0	0	54	0	0	0	0	0	0	0	0	0	0	0	0	0	0	0	0	0	0	0	0	0	0	0	0	0	0	0	0	0	0	0	0	0	0
0d75f0f7e1019bfbe9e57d51b41e0d08	d__Bacteria	p__Proteobacteria	c__Alphaproteobacteria	o__Rhizobiales	f__Rhizobiaceae			0	0	0	0	0	0	0	0	0	0	0	0	0	0	0	0	0	0	0	0	0	0	0	0	0	0	0	0	0	0	0	0	0	0	0	0	0	0	0	0	0	0
60e1167e969388f3b8309c2f6c89e09e	d__Bacteria	p__Proteobacteria	c__Gammaproteobacteria	o__Enterobacterales	f__Morganellaceae	g__Wigglesworthia	s__Wigglesworthia_glossinidia	0	0	0	0	0	0	0	0	0	0	0	0	0	0	0	0	0	0	0	0	0	0	0	0	0	0	0	0	0	0	0	0	0	0	0	0	0	0	0	0	0	0
119e7de9e0012c1b6f1c7d0bf9bd4089	d__Bacteria	p__Proteobacteria	c__Gammaproteobacteria	o__Enterobacterales	f__Morganellaceae	g__Wigglesworthia	s__Wigglesworthia_glossinidia	0	0	0	0	0	0	0	0	0	0	0	0	0	0	0	0	0	0	0	0	0	0	0	0	0	0	0	0	0	0	0	0	0	0	0	0	0	0	0	0	0	0
92279e211de1523c08b7663d430438c8	d__Bacteria	p__Firmicutes	c__Bacilli	o__Staphylococcales	f__Staphylococcaceae	g__Staphylococcus		0	0	0	0	0	0	0	0	0	0	0	0	0	0	0	0	0	0	0	0	0	0	0	0	0	0	0	0	0	0	0	0	0	0	0	0	0	0	0	0	0	0
1308747fbc3a6357902af4674b4146a3	d__Bacteria	p__Proteobacteria	c__Gammaproteobacteria	o__Enterobacterales	f__Morganellaceae	g__Wigglesworthia	s__Wigglesworthia_glossinidia	0	0	0	0	0	0	0	0	0	0	0	0	0	0	0	0	0	0	0	0	0	0	0	0	0	0	0	0	0	0	0	0	0	0	0	0	0	0	0	0	0	0
e3392b529b82de7a8f3d6533afe43d18	d__Bacteria	p__Bacteroidota	c__Bacteroidia	o__Flavobacteriales	f__Weeksellaceae	g__Chryseobacterium	s__Chryseobacterium_sp.	0	0	0	0	0	0	0	0	0	0	0	0	0	0	0	0	0	0	0	0	0	0	0	0	0	0	0	0	0	0	0	0	0	0	0	0	0	0	0	0	0	0
1f230555fee23fd182771d340b185f61	d__Bacteria	p__Proteobacteria	c__Alphaproteobacteria	o__Acetobacterales	f__Acetobacteraceae	g__Asaia		0	46	148	0	2690	51	39	168	64	0	0	76	60	0	92	0	0	1615	171	72	54	308	0	736	42	21	356	3199	458	136	3727	1584	0	1347	376	457	728	2255	0	539	10370	0
82dbdbe4572e5b79ac8e5fe1913d0b32	d__Bacteria	p__Proteobacteria	c__Gammaproteobacteria	o__Pseudomonadales	f__Pseudomonadaceae	g__Pseudomonas		0	0	0	0	0	0	0	0	0	0	0	0	0	0	0	0	0	0	0	0	0	0	0	0	0	0	0	0	0	0	0	0	0	0	0	0	0	0	0	0	0	0
bccb93eb367fe3e6f6148ed988675f57	d__Bacteria	p__Firmicutes	c__Bacilli	o__Staphylococcales	f__Staphylococcaceae	g__Staphylococcus		0	0	0	0	0	0	0	0	0	0	0	0	0	0	0	0	0	0	0	0	0	0	0	0	0	0	0	0	0	0	0	0	0	0	0	0	0	0	0	0	0	0
ee40a3ee563fc11362f29acd627a120b	d__Bacteria	p__Proteobacteria	c__Alphaproteobacteria	o__Caulobacterales	f__Caulobacteraceae			0	0	0	0	0	0	0	0	0	0	0	0	0	0	0	0	0	0	0	0	0	0	0	0	0	0	0	0	0	0	0	0	0	0	0	0	0	0	0	0	0	0
05b74a966b28a5ae2d1d9320cf3916aa	d__Bacteria	p__Elusimicrobiota	c__Elusimicrobia	o__Lineage_IV	f__Lineage_IV	g__Lineage_IV	s__uncultured_Termite	0	0	0	0	0	0	0	0	0	0	0	0	0	0	0	0	0	0	0	0	0	0	0	0	0	0	0	0	0	0	0	0	0	0	0	0	0	0	0	0	0	0
1b5dc30593b1607efdd83197de1b73bf	d__Bacteria	p__Proteobacteria	c__Alphaproteobacteria	o__Sphingomonadales	f__Sphingomonadaceae	g__Novosphingobium		0	0	0	0	0	0	0	0	0	0	0	0	0	0	0	0	0	0	0	0	0	0	0	0	0	0	0	0	0	0	0	0	0	0	0	0	0	20	0	0	0	0
0aa8a39af2e96d3df4112959eaecec5c	d__Bacteria	p__Proteobacteria	c__Gammaproteobacteria	o__Enterobacterales	f__Morganellaceae	g__Wigglesworthia	s__Wigglesworthia_glossinidia	0	0	0	0	0	0	0	0	0	0	0	0	0	0	0	0	0	0	0	0	0	0	0	0	0	0	0	0	0	0	0	0	0	0	0	0	0	0	0	0	0	0
5d3c6cff62509f406579d2d91dab36c7	d__Bacteria	p__Proteobacteria	c__Alphaproteobacteria	o__Caulobacterales	f__Caulobacteraceae	g__Brevundimonas		0	0	0	0	0	0	0	0	0	0	0	0	0	0	0	0	0	0	0	0	0	0	0	0	0	0	0	0	0	0	0	0	0	0	0	0	0	0	0	0	0	0
7c3e6ac6552da89280b383f162d161b0	d__Bacteria	p__Proteobacteria	c__Alphaproteobacteria	o__Rhodobacterales	f__Rhodobacteraceae	g__Paracoccus		0	0	0	0	0	0	0	0	0	0	0	0	0	0	0	0	0	0	0	0	0	0	0	0	0	0	0	0	0	0	0	0	0	0	0	0	0	0	0	0	0	0
5e372723d25c8d3ec4d24be38644660b	d__Bacteria	p__Proteobacteria	c__Gammaproteobacteria	o__Enterobacterales	f__Morganellaceae	g__Wigglesworthia	s__Wigglesworthia_glossinidia	0	0	0	0	0	0	0	0	0	0	0	0	0	0	0	0	0	0	0	0	0	0	0	0	0	0	0	0	0	0	0	0	0	0	0	0	0	0	0	0	0	0
7a6bf8e0cfac60d9529a9092c2f24a82	d__Bacteria	p__Actinobacteriota	c__Actinobacteria	o__Micrococcales	f__Microbacteriaceae			0	0	0	0	0	0	0	0	0	0	0	0	0	0	0	0	0	0	0	0	0	0	0	0	0	0	0	0	0	0	0	0	0	0	0	0	0	0	0	0	0	0
a1655c0d6dbcce371e8a7e30a997ec79	d__Bacteria	p__Actinobacteriota	c__Actinobacteria	o__Micrococcales	f__Micrococcaceae	g__Micrococcus		0	0	0	0	0	0	0	0	0	0	0	0	0	0	0	0	0	0	0	0	0	0	0	0	0	0	0	0	0	0	0	0	0	0	0	0	0	0	0	0	0	0
e0653c8891572728f03ea7df550a5fe2	d__Bacteria	p__Proteobacteria	c__Alphaproteobacteria	o__Reyranellales	f__Reyranellaceae	g__Reyranella	s__metagenome	0	0	0	0	0	0	0	0	0	0	0	0	0	0	0	0	0	0	0	0	0	0	0	0	0	0	0	0	0	0	0	0	0	0	0	0	0	0	0	0	0	0
b1f33f7fb41f25697906e130fada204a	d__Bacteria	p__Actinobacteriota	c__Actinobacteria	o__Micrococcales	f__Brevibacteriaceae	g__Brevibacterium		0	0	0	0	0	0	0	0	0	0	0	0	0	0	0	0	0	0	0	0	0	0	0	0	0	0	0	0	0	0	0	0	0	0	0	0	0	0	0	0	0	0
b38a5d35c0266ef34d9700f30b31bad8	d__Bacteria	p__Actinobacteriota	c__Thermoleophilia	o__Gaiellales	f__uncultured	g__uncultured	s__uncultured_bacterium	0	0	0	0	0	0	0	0	0	0	0	0	0	0	0	0	0	0	0	0	0	0	0	0	0	0	0	0	0	0	0	0	0	0	0	0	0	0	0	0	0	0
8e8d29b2760f6ea165352bd6a1394fbb	d__Bacteria	p__Proteobacteria	c__Gammaproteobacteria	o__Burkholderiales	f__Burkholderiaceae	g__Burkholderia-Caballeronia-Paraburkholderia		0	0	0	0	0	0	0	0	0	0	0	0	0	0	0	0	0	0	0	0	0	0	0	0	0	0	0	0	0	0	0	0	0	0	0	0	0	0	0	0	0	0
e5f86f0a0a14086e0e081c4212b13634	d__Bacteria	p__Cyanobacteria	c__Cyanobacteriia	o__Cyanobacteriales	f__Nostocaceae	g__Calothrix_PCC-6303	s__uncultured_bacterium	0	0	0	0	0	0	0	0	0	0	0	0	0	0	0	0	0	0	0	0	0	0	0	0	0	0	0	0	0	0	0	0	0	0	0	0	0	0	0	0	0	0
87f20b36acbb6290a9a4589175e68644	d__Bacteria	p__Proteobacteria	c__Gammaproteobacteria	o__Burkholderiales	f__Rhodocyclaceae	g__C39		0	0	0	0	0	0	0	0	0	0	0	0	0	0	0	0	0	0	0	0	0	0	0	0	0	0	0	0	0	0	0	0	0	0	0	0	0	0	0	0	0	0
176ce0111e697cd8f9928c8db7c5a4e7	d__Bacteria	p__Proteobacteria	c__Alphaproteobacteria	o__Rhizobiales	f__Rhizobiales_Incertae_Sedis	g__Phreatobacter		0	0	0	0	0	0	0	0	0	0	0	0	0	0	0	0	0	0	0	0	0	0	0	0	0	0	0	0	0	0	0	0	0	0	0	0	0	0	0	0	0	0
236d30a3bc5d0eccb89d92191783a4c0	d__Bacteria	p__Proteobacteria	c__Alphaproteobacteria	o__Sphingomonadales	f__Sphingomonadaceae	g__Sphingomonas		0	0	0	0	0	0	0	0	0	0	0	0	0	0	0	0	0	0	0	0	0	0	0	0	0	0	0	0	0	0	0	0	0	0	0	0	0	0	0	0	0	0
314bb342a5588db37a441d205bab1cda	d__Bacteria	p__Firmicutes	c__Bacilli	o__Staphylococcales	f__Staphylococcaceae	g__Staphylococcus		0	0	0	0	0	0	0	0	0	0	0	0	0	0	0	0	0	0	0	0	0	0	0	0	0	0	0	0	0	0	0	0	0	0	0	0	0	0	0	0	0	0
010b925f6517ca27448c2c1f27b74c6b	d__Bacteria	p__Proteobacteria	c__Gammaproteobacteria	o__Pseudomonadales	f__Moraxellaceae	g__Acinetobacter		0	0	0	0	0	0	0	0	0	0	0	0	0	0	0	0	0	0	0	0	0	0	0	0	0	0	0	0	0	0	0	0	0	0	0	0	0	0	0	0	0	0
1469a62948a67d2175010919ffa3313e	d__Bacteria	p__Proteobacteria	c__Gammaproteobacteria	o__Xanthomonadales	f__Xanthomonadaceae	g__Stenotrophomonas		0	0	0	0	0	0	0	0	0	0	0	0	0	0	0	0	0	0	0	0	0	0	0	0	0	0	0	0	0	0	0	0	0	0	0	0	0	0	0	0	0	0
5a295e67b4d52c6e0933159e5374b8e8	d__Bacteria	p__Proteobacteria	c__Alphaproteobacteria	o__Rhizobiales	f__Beijerinckiaceae	g__Bosea		0	0	0	0	0	0	0	0	0	0	0	0	0	0	0	0	0	0	0	0	0	0	0	0	0	0	0	0	0	0	0	0	0	0	0	0	0	0	0	0	0	0
6a74bb93990ab9d31df605886634a76e	d__Bacteria	p__Proteobacteria	c__Gammaproteobacteria	o__Enterobacterales	f__Erwiniaceae	g__Pantoea	s__gamma_proteobacterium	0	0	0	0	0	0	0	0	0	0	0	0	0	0	0	0	0	0	0	0	0	0	0	0	0	0	0	0	0	0	0	0	0	0	0	0	0	0	0	0	0	0
c27f0737bcb884f05cb0bdafaea2eb3f	d__Bacteria	p__Proteobacteria	c__Gammaproteobacteria	o__Enterobacterales	f__Yersiniaceae	g__Serratia		0	0	0	0	0	0	0	0	0	0	0	0	0	0	0	0	0	0	0	0	0	0	0	0	0	0	0	0	0	0	0	0	0	0	0	0	0	0	0	0	0	0
cff2fabb7192200185de992f5b01b40d	d__Bacteria	p__Proteobacteria	c__Gammaproteobacteria	o__Pseudomonadales	f__Moraxellaceae	g__Acinetobacter		0	0	0	0	0	0	0	0	0	0	0	0	0	0	0	0	0	0	0	0	0	0	0	0	0	0	0	0	0	0	0	0	0	0	0	0	0	0	0	0	0	0
1b9d445dd95ba6514b86d9ed4a6d2146	d__Bacteria	p__Firmicutes	c__Bacilli	o__Staphylococcales	f__Staphylococcaceae	g__Staphylococcus		33	0	90	0	141	0	7	63	282	0	51	64	0	0	30	0	0	157	25	71	0	69	103	0	89	0	110	30	40	0	0	203	2	0	74	95	0	85	0	0	0	0
21121b58a15b667970bd6f1a0e8e9466	d__Bacteria	p__Proteobacteria	c__Gammaproteobacteria	o__Enterobacterales				0	28	0	0	0	17	0	84	48	0	0	0	0	0	5	0	0	0	0	0	0	0	0	14	0	0	0	0	49	8	0	0	0	0	0	0	0	0	0	0	0	0
c7d0a2c59984424590f0cfb05735e7e8	d__Bacteria	p__Proteobacteria	c__Gammaproteobacteria	o__Diplorickettsiales	f__Diplorickettsiaceae	g__uncultured	s__uncultured_bacterium	0	0	0	0	0	0	0	0	0	0	0	0	0	0	0	0	0	0	0	0	0	0	0	0	0	0	0	0	0	0	0	0	0	0	0	0	0	0	0	0	0	0
fdf27d9692d0f23bf1519f04eecea3da	d__Bacteria	p__Proteobacteria	c__Alphaproteobacteria	o__Acetobacterales	f__Acetobacteraceae	g__Asaia	s__Asaia_krungthepensis	0	0	0	0	0	0	0	0	0	0	0	0	0	0	0	0	0	0	0	0	0	0	0	0	0	0	0	0	0	0	0	0	0	0	0	0	0	0	0	0	0	0
17631fc475d1ebc4e2811f1f352f486e	d__Bacteria	p__Actinobacteriota	c__Actinobacteria	o__Micrococcales	f__Microbacteriaceae			0	0	0	0	0	0	0	0	0	0	0	0	0	0	0	0	0	0	0	0	0	0	0	0	0	0	0	0	0	0	0	0	0	0	0	0	0	0	0	0	0	0
2eba6444f9ace933c8c04a8a9b583f65	d__Bacteria	p__Actinobacteriota	c__Actinobacteria	o__Micrococcales	f__Dermacoccaceae	g__Dermacoccus		0	0	0	0	0	0	0	0	0	0	0	0	0	0	0	0	0	0	0	0	0	0	0	0	0	0	0	0	0	0	0	0	0	0	0	0	0	0	0	0	0	0
9e715daecad5c8a5a6d3386af211bbb4	d__Bacteria	p__Proteobacteria	c__Alphaproteobacteria	o__Rhodobacterales	f__Rhodobacteraceae	g__Pseudorhodobacter	s__uncultured_bacterium	0	0	0	0	0	0	0	0	0	0	0	0	0	0	0	0	0	0	0	0	0	0	0	0	0	0	0	0	0	0	0	0	0	0	0	0	0	0	0	0	0	0
e2278ec5c9cf5931fdf203c7201dc832	d__Bacteria	p__Proteobacteria	c__Alphaproteobacteria	o__Sphingomonadales	f__Sphingomonadaceae	g__Novosphingobium		0	0	0	0	0	0	0	0	0	0	0	0	0	0	0	0	0	0	0	0	0	0	0	0	0	0	86	0	0	0	0	0	0	0	0	0	0	0	0	0	0	0
f0149214a9944babec3d9ad46cf264f7	d__Bacteria	p__Planctomycetota	c__Planctomycetes	o__Gemmatales	f__Gemmataceae	g__uncultured	s__uncultured_prokaryote	0	0	0	0	0	0	0	0	80	0	0	0	0	0	0	0	0	0	28	0	0	0	0	0	0	0	0	0	0	0	0	0	0	0	0	0	0	0	0	0	27	0
330a8a070fae8e192b2e20ce85103a65	d__Bacteria	p__Campilobacterota	c__Campylobacteria	o__Campylobacterales	f__Campylobacteraceae	g__Campylobacter	s__uncultured_bacterium	0	0	0	0	0	0	0	0	0	85	0	0	0	0	0	0	0	0	0	0	0	0	25	0	0	0	0	0	0	0	58	0	0	0	5	30	0	0	0	0	0	0
ad753d269ee53c7f45aa273106a8d90a	d__Bacteria	p__Firmicutes	c__Bacilli	o__Lactobacillales	f__Streptococcaceae	g__Streptococcus		0	0	0	0	0	0	0	0	0	0	0	0	0	0	0	0	0	0	0	0	0	0	0	0	0	0	0	0	0	0	0	0	0	0	0	0	0	0	0	0	0	0
0ea7919ee78d77044d9616195d914837	d__Bacteria	p__Proteobacteria	c__Gammaproteobacteria	o__Burkholderiales	f__Burkholderiaceae	g__Polynucleobacter	s__uncultured_bacterium	0	0	39	0	0	0	0	0	0	122	0	0	0	0	0	0	0	0	0	0	0	0	0	0	0	0	0	0	0	0	0	0	0	0	0	0	0	0	0	0	0	0
4fff2f8bf6f7e31ec0ea52ab35cf12ae	d__Bacteria	p__Proteobacteria	c__Alphaproteobacteria	o__Rhizobiales	f__Rhizobiaceae	g__Ochrobactrum	s__uncultured_Photorhabdus	0	0	0	0	0	0	0	0	0	0	0	0	0	0	0	0	0	0	0	0	0	0	0	0	0	0	0	0	0	0	0	0	0	0	0	0	0	0	0	0	0	0
5dc26772f13ff10179ac222f8b1b1b24	d__Bacteria	p__Proteobacteria	c__Alphaproteobacteria	o__Sphingomonadales	f__Sphingomonadaceae	g__Sphingorhabdus		0	42	0	0	0	0	0	0	0	0	0	0	0	0	0	0	0	0	0	0	0	0	0	0	0	0	0	0	0	0	0	0	0	0	0	0	0	0	0	0	0	0
15b55de6de0ec390a67f3e20e6cbdd5f	d__Bacteria	p__Proteobacteria	c__Alphaproteobacteria	o__Sphingomonadales	f__Sphingomonadaceae	g__Sphingomonas		0	0	0	0	0	0	0	0	0	0	0	0	0	0	0	0	0	0	0	0	0	0	0	0	0	0	0	0	0	0	0	0	0	0	0	0	0	0	0	0	0	0
7ff0d36035885ad94605008fbbee8327	d__Bacteria	p__Proteobacteria	c__Gammaproteobacteria	o__Burkholderiales	f__Rhodocyclaceae			0	0	0	0	0	0	0	0	0	0	0	0	0	0	0	0	0	0	0	0	0	0	0	0	0	0	0	0	0	0	0	0	0	0	0	0	0	0	0	0	0	0
aeee683a00d0d174ee61e1f328394275	d__Bacteria	p__Proteobacteria	c__Gammaproteobacteria	o__Enterobacterales	f__Enterobacteriaceae			0	0	0	0	0	0	0	0	0	0	0	0	0	0	0	0	0	0	0	0	0	0	0	0	0	0	0	0	0	0	0	0	0	0	0	0	0	0	0	0	0	0
b16df20bfd8291a6d18d59c29dc8571f	d__Bacteria	p__Proteobacteria	c__Gammaproteobacteria	o__Enterobacterales	f__Morganellaceae	g__Wigglesworthia	s__Wigglesworthia_glossinidia	0	0	0	0	0	0	0	0	0	0	0	0	0	0	0	0	0	0	0	0	0	0	0	0	0	0	0	0	0	0	0	0	0	0	0	0	0	0	0	0	0	0
719cbd98251c2b6aa1a1f109924ed85e	d__Bacteria	p__Proteobacteria	c__Gammaproteobacteria	o__Enterobacterales	f__Morganellaceae	g__Wigglesworthia	s__Wigglesworthia_glossinidia	0	0	0	0	0	0	0	0	0	0	0	0	0	0	0	0	0	0	0	0	0	0	0	0	0	0	0	0	0	0	0	0	0	0	0	0	0	0	0	0	0	0
b0319e5f8e1645b4e79d2a4d81c84b73	d__Bacteria	p__Firmicutes	c__Bacilli	o__Staphylococcales	f__Staphylococcaceae	g__Staphylococcus		0	0	0	0	0	0	0	0	0	0	0	0	0	0	0	0	0	0	0	0	0	0	0	0	0	0	0	0	0	0	0	0	0	0	0	0	0	0	0	0	0	0
077a18dd5e32eb6819a02ae8ab392c9e	d__Bacteria	p__Proteobacteria	c__Gammaproteobacteria	o__Enterobacterales	f__Morganellaceae	g__Wigglesworthia	s__Wigglesworthia_glossinidia	0	0	0	0	0	0	0	0	0	0	0	0	0	0	0	0	0	0	0	0	0	0	0	0	0	0	0	0	0	0	0	0	0	0	0	0	0	0	0	0	0	0
73b8307e50becff04e17ae18be319147	d__Bacteria	p__Proteobacteria	c__Gammaproteobacteria	o__Enterobacterales	f__Morganellaceae	g__Wigglesworthia	s__Wigglesworthia_glossinidia	0	0	0	0	0	0	0	0	0	0	0	0	0	0	0	0	0	0	0	0	0	0	0	0	0	0	0	0	0	0	0	0	0	0	0	0	0	0	0	0	0	0
d572b667a3ba8a2289d8186ad305a86a	d__Bacteria	p__Firmicutes	c__Bacilli	o__Staphylococcales	f__Staphylococcaceae	g__Staphylococcus		0	0	0	0	0	0	0	0	0	0	0	0	0	0	0	0	0	0	0	0	0	0	0	0	0	0	0	0	0	0	0	0	0	0	0	0	0	0	0	0	0	0
e7f23dcd74aa9eab27a767b43f4c49ca	d__Bacteria	p__Proteobacteria	c__Gammaproteobacteria	o__Enterobacterales				0	0	0	0	0	0	0	0	0	0	0	0	0	0	0	0	0	0	0	0	0	0	0	0	0	0	0	0	0	0	0	0	0	0	0	0	0	0	0	0	0	0
58a96db6ca5cfd4c2a1a343cda5ddac0	d__Bacteria	p__Proteobacteria	c__Alphaproteobacteria	o__Rhizobiales	f__Rhizobiaceae			273	0	0	0	0	0	64	124	0	0	83	139	0	0	0	0	0	0	0	0	0	0	0	0	0	0	69	0	0	0	0	0	152	0	0	0	0	111	0	65	0	0
a2ca5d254e300c1070d5c23890fa7407	d__Bacteria	p__Proteobacteria	c__Alphaproteobacteria	o__Rhodobacterales	f__Rhodobacteraceae	g__Tabrizicola		0	0	0	0	0	0	0	0	0	0	0	0	0	0	0	0	0	0	0	0	0	0	0	0	0	0	0	0	0	0	0	0	0	0	0	0	0	0	0	0	0	0
cc3d945cba0783da2e7fa1fd1dc12f0f	d__Bacteria	p__Actinobacteriota	c__Actinobacteria	o__Micrococcales	f__Brevibacteriaceae	g__Brevibacterium		0	0	0	0	0	0	0	0	0	0	0	0	0	0	0	0	0	0	0	0	0	0	0	0	0	0	0	0	0	0	0	0	0	0	0	0	0	0	0	0	0	0
3c5ed7a56cfeec494cdb35ee9463fe9a	d__Bacteria	p__Proteobacteria	c__Alphaproteobacteria	o__Sphingomonadales	f__Sphingomonadaceae	g__Sphingomonas		0	0	0	0	0	0	0	0	0	0	45	0	0	0	0	0	0	12	0	0	0	0	0	0	0	0	0	0	0	0	0	0	0	0	0	0	0	27	0	0	0	0
c8e11501898050d134a15d3640942948	d__Bacteria	p__Proteobacteria	c__Gammaproteobacteria	o__Enterobacterales	f__Morganellaceae	g__Wigglesworthia	s__Wigglesworthia_glossinidia	0	0	0	0	0	0	0	0	0	0	0	0	0	0	0	0	0	0	0	0	0	0	0	0	0	0	0	0	0	0	0	0	0	0	0	0	0	0	0	0	0	0
14eb2f72dd8ed5079dc2361c65731e8f	d__Bacteria	p__Proteobacteria	c__Gammaproteobacteria	o__Enterobacterales	f__Morganellaceae	g__Wigglesworthia	s__Wigglesworthia_glossinidia	0	0	0	0	0	0	0	0	0	0	0	0	0	0	0	0	0	0	0	0	0	0	0	0	0	0	0	0	0	0	0	0	0	0	0	0	0	0	0	0	0	0
31a79bfdb7fd236f19cfe44c561fff19	d__Bacteria	p__Actinobacteriota	c__Actinobacteria	o__Micrococcales	f__Micrococcaceae	g__Kocuria		0	0	0	0	0	0	0	0	0	0	0	0	0	0	0	0	0	0	0	0	0	0	0	0	0	0	0	0	0	0	0	0	0	0	0	0	0	0	0	0	0	0
5881558fe4b5224c8e34974f5acef639	d__Bacteria	p__Proteobacteria	c__Gammaproteobacteria	o__Burkholderiales				0	0	0	0	0	0	0	0	0	0	0	0	0	0	0	0	0	0	0	0	0	0	0	0	0	0	0	0	0	0	0	0	0	0	0	0	0	0	0	0	0	0
9c3b620ed1673e0c791982a64812e55f	d__Bacteria	p__Proteobacteria	c__Gammaproteobacteria	o__Enterobacterales	f__Morganellaceae	g__Wigglesworthia	s__Wigglesworthia_glossinidia	0	0	0	0	0	0	0	0	0	0	0	0	0	0	0	0	0	0	0	0	0	0	0	0	0	0	0	0	0	0	0	0	0	0	0	0	0	0	0	0	0	0
1dc7ab1f37a56cd897232ebb337ed044	d__Bacteria	p__Proteobacteria	c__Gammaproteobacteria	o__Burkholderiales	f__Comamonadaceae	g__Hydrogenophaga		0	0	0	0	0	0	0	0	0	0	0	0	0	0	0	0	0	0	0	0	0	0	0	0	0	0	0	0	0	0	0	0	0	0	0	0	0	0	0	0	0	0
217894b31e506d309ef73e7993346dc4	d__Bacteria	p__Actinobacteriota	c__Actinobacteria	o__Micrococcales	f__Brevibacteriaceae	g__Brevibacterium		0	0	0	0	0	0	0	0	0	0	0	0	0	0	0	0	0	0	0	0	0	0	0	0	0	0	0	0	0	0	0	0	0	0	0	0	0	0	0	0	0	0
2f86190aa962322eb9455caeb8bf9a04	d__Bacteria	p__Proteobacteria	c__Gammaproteobacteria	o__Methylococcales	f__Methylococcaceae	g__Methyloparacoccus	s__metagenome	0	0	0	0	0	0	0	0	0	0	0	0	0	0	0	0	0	0	0	0	0	0	0	0	0	0	0	0	0	0	0	0	0	0	0	0	0	0	0	0	0	0
49e5520f0b0e1ec90cd771fca549f028	d__Bacteria	p__Proteobacteria	c__Alphaproteobacteria	o__Rhizobiales	f__Xanthobacteraceae			0	0	0	0	0	0	0	0	0	0	0	0	0	0	0	0	0	0	0	0	0	0	0	0	0	0	0	0	0	0	0	0	0	0	0	0	0	0	0	0	0	0
7e264aa739ebdacbca36309aea45c22d	d__Bacteria	p__Firmicutes	c__Bacilli	o__Lactobacillales	f__Streptococcaceae	g__Streptococcus	s__uncultured_bacterium	0	44	0	28	18	0	19	0	25	0	112	0	0	0	0	0	0	40	0	0	0	0	0	0	0	0	0	0	40	0	26	0	0	0	0	8	0	106	0	0	0	0
966858561151419b9326ca46c1e2f812	d__Bacteria	p__Cyanobacteria	c__Cyanobacteriia	o__Cyanobacteriales	f__Nostocaceae	g__Nostoc_PCC-7524		0	0	0	0	0	0	0	0	0	0	0	0	0	0	0	0	0	0	0	0	0	0	0	0	0	0	0	0	0	0	0	0	0	0	0	0	0	0	0	0	0	0
b434bf53918b6c3f71938875662639f2	d__Bacteria	p__Proteobacteria	c__Alphaproteobacteria	o__Rhizobiales	f__Rhizobiaceae	g__Allorhizobium-Neorhizobium-Pararhizobium-Rhizobium		0	0	0	0	0	0	0	0	0	0	0	0	0	0	0	0	0	0	0	0	0	0	0	0	0	0	0	0	0	0	0	0	0	0	0	0	0	0	0	0	0	0
db081e6dec7776a9b5d1b5e627db3862	d__Bacteria	p__Actinobacteriota	c__Actinobacteria	o__PeM15	f__PeM15	g__PeM15	s__uncultured_marine	0	0	0	0	0	0	0	0	0	0	0	0	0	0	0	0	0	0	0	0	0	0	0	0	0	0	0	0	0	0	0	0	0	0	0	0	0	0	0	0	0	0
2e6554de8b2a734fc0af0a16db17b010	d__Bacteria	p__Actinobacteriota	c__Thermoleophilia	o__Solirubrobacterales	f__67-14	g__67-14		0	0	0	0	0	0	0	0	0	0	0	0	0	0	0	0	0	0	0	0	0	0	0	0	0	0	0	0	0	0	0	0	0	0	0	0	0	0	0	0	0	0
3c3dc8d86fa4e7117a9dabd46ef71f80	d__Bacteria	p__Proteobacteria	c__Gammaproteobacteria	o__Enterobacterales	f__Yersiniaceae	g__Serratia		0	0	0	0	0	0	0	0	0	0	0	0	0	0	0	0	0	0	0	0	0	0	0	0	0	0	0	0	0	0	0	0	0	0	0	0	0	0	0	0	0	0
79cdae969c2e74da4ad417125c8c63c0	d__Bacteria	p__Proteobacteria	c__Gammaproteobacteria	o__Enterobacterales	f__Yersiniaceae	g__Serratia		0	0	0	0	0	0	0	0	0	0	0	0	0	0	0	0	0	0	0	0	0	0	0	0	0	0	0	0	0	0	0	0	0	0	0	0	0	0	0	0	0	0
b575b46618743188e20911f94fc2957c	d__Bacteria	p__Proteobacteria	c__Gammaproteobacteria	o__Enterobacterales	f__Morganellaceae	g__Wigglesworthia	s__Wigglesworthia_glossinidia	0	0	0	0	0	0	0	0	0	0	0	0	0	0	0	0	0	0	0	0	0	0	0	0	0	0	0	0	0	0	0	0	0	0	0	0	0	0	0	0	0	0
0ca9b7eb91a980086ac225897d811ff8	d__Bacteria	p__Proteobacteria	c__Gammaproteobacteria	o__Enterobacterales	f__Enterobacteriaceae			0	0	0	0	0	0	0	0	0	0	0	0	0	0	0	0	0	0	0	0	0	0	0	0	0	0	0	0	0	0	0	0	0	0	0	0	0	0	0	0	0	0
3869610224f766ea4c9eb32f1988591a	d__Bacteria	p__Proteobacteria	c__Gammaproteobacteria	o__Enterobacterales	f__Enterobacteriaceae			0	0	0	0	0	0	0	0	0	0	0	0	0	0	0	0	0	0	0	0	0	0	0	0	0	0	0	0	0	0	0	0	0	0	0	0	0	0	0	0	0	0
1347942cef3fe86216b213c6991579ea	d__Bacteria	p__Proteobacteria	c__Gammaproteobacteria	o__Enterobacterales	f__Morganellaceae	g__Wigglesworthia	s__Wigglesworthia_glossinidia	0	0	0	0	0	0	0	0	0	0	0	0	0	0	0	0	0	0	0	0	0	0	0	0	0	0	0	0	0	0	0	0	0	0	0	0	0	0	0	0	0	0
2e0f5321e6bca8e3d6f008ae0c2993d3	d__Bacteria	p__Proteobacteria	c__Alphaproteobacteria	o__Rhizobiales	f__Rhizobiaceae			0	0	0	0	0	0	0	0	0	0	0	0	0	0	0	0	0	0	0	0	0	0	0	0	0	0	0	0	0	0	0	0	0	0	0	0	0	0	0	0	0	0
59f6f8c53b7a1a0a3545de53a277099f	d__Bacteria	p__Proteobacteria	c__Gammaproteobacteria	o__Enterobacterales	f__Morganellaceae	g__Wigglesworthia	s__Wigglesworthia_glossinidia	0	0	0	0	0	0	0	0	0	0	0	0	0	0	0	0	0	0	0	0	0	0	0	0	0	0	0	0	0	0	0	0	0	0	0	0	0	0	0	0	0	0
6a307387a2f2b28745e769fe8ad396fe	d__Bacteria	p__Proteobacteria	c__Gammaproteobacteria	o__Enterobacterales	f__Morganellaceae	g__Wigglesworthia	s__Wigglesworthia_glossinidia	0	0	0	0	0	0	0	0	0	0	0	0	0	0	0	0	0	0	0	0	0	0	0	0	0	0	0	0	0	0	0	0	0	0	0	0	0	0	0	0	0	0
d465f0bc9812c8c8a0f90bf289eecd3e	d__Bacteria	p__Proteobacteria	c__Gammaproteobacteria	o__Enterobacterales	f__Morganellaceae	g__Wigglesworthia	s__Wigglesworthia_glossinidia	0	0	0	0	0	0	0	0	0	0	0	0	0	0	0	0	0	0	0	0	0	0	0	0	0	0	0	0	0	0	0	0	0	0	0	0	0	0	0	0	0	0
232be21343b51a8d35200c78d3ad3899	d__Bacteria	p__Proteobacteria	c__Gammaproteobacteria	o__Burkholderiales	f__Comamonadaceae	g__Rhizobacter		0	0	0	0	0	0	0	0	0	0	0	0	0	0	0	0	0	0	0	0	0	0	0	0	0	0	0	0	0	0	0	0	0	0	0	0	0	0	0	0	0	0
65686d7479d140a993f88be9a1942a5d	d__Bacteria	p__Actinobacteriota	c__Actinobacteria	o__Micrococcales	f__Micrococcaceae	g__Kocuria	s__Kocuria_palustris	0	0	0	0	0	0	0	0	0	0	0	0	0	0	0	0	0	0	0	0	0	0	0	0	0	0	0	0	0	0	0	0	0	0	0	0	0	0	0	0	0	0
6f81005d26eec578d88b75ea9a2c1606	d__Bacteria	p__Proteobacteria	c__Alphaproteobacteria	o__Caulobacterales	f__Caulobacteraceae	g__Caulobacter		0	0	0	0	0	0	0	0	0	0	0	0	0	0	0	0	0	56	0	0	0	0	0	0	0	0	6	0	0	0	0	0	0	0	0	0	0	0	0	8	0	0
fb8b6ed7bbb4182c4d55947c0a75bab3	d__Bacteria	p__Proteobacteria	c__Gammaproteobacteria	o__Enterobacterales	f__Morganellaceae	g__Wigglesworthia	s__Wigglesworthia_glossinidia	0	0	0	0	0	0	0	0	0	0	0	0	0	0	0	0	0	0	0	0	0	0	0	0	0	0	0	0	0	0	0	0	0	0	0	0	0	0	0	0	0	0
05ad17576d6b134cc89d1ea9eca1f45f	d__Bacteria	p__Proteobacteria	c__Gammaproteobacteria	o__Pseudomonadales	f__Moraxellaceae	g__Alkanindiges	s__uncultured_bacterium	0	0	0	0	0	0	0	0	0	0	0	0	0	0	0	0	0	0	0	0	0	0	0	0	0	0	0	0	0	0	0	0	0	0	0	0	0	0	0	0	0	0
35097fc168e966c123cfd420dc8620dc	d__Bacteria	p__Firmicutes	c__Bacilli	o__Staphylococcales	f__Staphylococcaceae	g__Staphylococcus		0	0	40	10	0	36	0	0	72	0	1	0	0	10	0	0	0	0	0	108	0	77	47	0	148	0	0	0	0	37	0	32	0	0	8	18	0	72	0	0	0	22
2fc8b2195b5e811a3d482247b86fff96	d__Bacteria	p__Proteobacteria	c__Gammaproteobacteria	o__Enterobacterales	f__Yersiniaceae	g__Serratia		0	0	0	0	0	0	0	0	0	0	0	0	0	0	0	0	0	0	0	0	0	0	0	0	0	0	0	0	0	0	0	0	0	0	0	0	0	0	0	0	0	0
128647ecb2ee163a622e7c8534cba8be	d__Bacteria	p__Proteobacteria	c__Gammaproteobacteria	o__Burkholderiales	f__Methylophilaceae	g__uncultured		0	0	77	10	86	101	0	159	165	136	0	187	0	43	10	0	0	142	31	42	0	0	126	5	148	0	0	0	10	49	70	96	0	0	12	192	8	0	0	0	0	85
4c78a1d05bcda72f21e990d805cd28ce	d__Bacteria	p__Cyanobacteria	c__Cyanobacteriia	o__Cyanobacteriales	f__Nostocaceae	g__Scytonema_UTEX_2349		0	0	0	0	0	0	0	0	0	0	0	0	0	0	0	0	0	0	0	0	0	0	0	0	0	0	0	0	0	0	0	0	0	0	0	0	0	0	0	0	0	0
9d26cfd922e1c253884bbba9ded50dcb	d__Bacteria	p__Proteobacteria	c__Alphaproteobacteria	o__Rhodobacterales	f__Rhodobacteraceae	g__Pseudorhodobacter		0	0	75	10	0	0	0	0	0	0	0	0	0	0	0	0	0	0	0	32	0	0	0	0	0	0	0	0	0	0	0	0	0	0	0	0	0	127	0	0	0	0
a51d9648482aa376cad80f155f360793	d__Bacteria	p__Proteobacteria	c__Alphaproteobacteria	o__Sphingomonadales	f__Sphingomonadaceae	g__Novosphingobium		0	0	0	0	0	0	0	0	0	0	0	0	0	0	0	0	0	0	0	0	0	0	0	0	0	0	0	0	0	0	0	0	0	0	0	0	0	0	0	0	0	0
c139b058710d4831da435aa099dfc8ce	d__Bacteria	p__Proteobacteria	c__Gammaproteobacteria	o__Enterobacterales	f__Morganellaceae	g__Wigglesworthia	s__Wigglesworthia_glossinidia	0	0	0	0	0	0	0	0	0	0	0	0	0	0	0	0	0	0	0	0	0	0	0	0	0	0	0	0	0	0	0	0	0	0	0	0	0	0	0	0	0	0
c1abddab10c670adb787f75217784fa5	d__Bacteria	p__Planctomycetota	c__Planctomycetes	o__Gemmatales	f__Gemmataceae	g__uncultured	s__metagenome	0	0	0	0	0	0	0	0	0	0	0	0	0	0	0	0	0	0	0	0	0	0	0	0	0	0	0	0	0	0	0	0	0	0	0	0	0	0	0	0	0	0
328999d8de84a8d0225fdfcdb3ad76fa	d__Bacteria							0	0	0	0	0	0	0	0	0	0	0	0	0	0	0	0	0	0	0	0	0	0	0	0	0	0	0	0	0	0	0	0	0	0	0	0	0	0	0	0	0	0
66072b0f0581d6d5ac27033b9c0186b7	d__Bacteria	p__Proteobacteria	c__Alphaproteobacteria	o__Rhodobacterales	f__Rhodobacteraceae	g__Paracoccus		0	0	0	0	0	0	0	0	0	0	0	0	0	0	0	0	0	0	0	0	0	0	0	0	0	0	0	0	0	0	0	0	0	0	0	0	0	0	0	0	0	0
25a4cd57ac3059d83913bf0d800b382b	d__Bacteria	p__Bacteroidota	c__Bacteroidia	o__Cytophagales	f__Hymenobacteraceae	g__Adhaeribacter	s__Adhaeribacter_sp.	0	0	0	0	0	0	0	0	0	0	0	0	0	0	0	0	0	0	0	0	0	0	0	0	0	0	0	0	0	0	0	0	0	0	0	0	0	0	0	0	0	0
5347ab70c02d2564fbb9cbe3c40264de	d__Bacteria	p__Proteobacteria	c__Gammaproteobacteria	o__Pseudomonadales	f__Pseudomonadaceae	g__Pseudomonas		0	0	0	0	0	0	0	0	0	0	0	0	0	0	0	0	0	0	0	0	0	0	0	0	0	0	0	0	0	0	0	0	0	0	0	0	0	0	0	0	0	0
961594aa00b9a4249484a45d1105d1a0	d__Bacteria	p__Proteobacteria	c__Gammaproteobacteria	o__Enterobacterales	f__Enterobacteriaceae			0	0	0	0	0	0	0	0	0	0	0	0	0	0	0	0	0	0	0	0	0	0	0	0	0	0	0	0	0	0	0	0	0	0	0	0	0	0	0	0	0	0
968d3b69ebac7da0b7e4a7a1db3bd9db	d__Bacteria	p__Proteobacteria	c__Gammaproteobacteria	o__Pseudomonadales	f__Moraxellaceae	g__Enhydrobacter		0	0	0	0	0	0	0	0	0	0	0	0	0	0	0	0	0	0	0	0	0	0	0	0	0	0	0	0	0	0	0	0	0	0	0	0	0	0	0	0	0	0
a6bcdb11bd8ac1e0948a2abab749382c	d__Bacteria	p__Proteobacteria	c__Gammaproteobacteria	o__Enterobacterales	f__Morganellaceae	g__Wigglesworthia	s__Wigglesworthia_glossinidia	0	0	0	0	0	0	0	0	0	0	0	0	0	0	0	0	0	0	0	0	0	0	0	0	0	0	0	0	0	0	0	0	0	0	0	0	0	0	0	0	0	0
32df8f6dcf18733434cecffb9ef4a318	d__Bacteria	p__Proteobacteria	c__Gammaproteobacteria	o__Enterobacterales	f__Morganellaceae	g__Wigglesworthia	s__Wigglesworthia_glossinidia	0	0	0	0	0	0	0	0	0	0	0	0	0	0	0	0	0	0	0	0	0	0	0	0	0	0	0	0	0	0	0	0	0	0	0	0	0	0	0	0	0	0
b3793ef60f8b671293b4507157a3c427	d__Bacteria	p__Proteobacteria	c__Alphaproteobacteria	o__Rhizobiales	f__Rhizobiaceae			0	0	0	0	0	0	0	0	0	0	0	0	0	0	0	0	0	0	0	0	0	0	0	0	0	0	0	0	0	0	0	0	0	0	0	0	0	0	0	0	0	0
cf2339cb38b16046a2a742ee84274606	d__Bacteria	p__Proteobacteria	c__Gammaproteobacteria	o__Enterobacterales	f__Morganellaceae	g__Wigglesworthia	s__Wigglesworthia_glossinidia	0	0	0	0	0	0	0	0	0	0	0	0	0	0	0	0	0	0	0	0	0	0	0	0	0	0	0	0	0	0	0	0	0	0	0	0	0	0	0	0	0	0
d8f500344bdc430c1e5388de1c8b8d36	d__Bacteria	p__Firmicutes	c__Bacilli					0	0	0	0	0	0	0	0	0	0	0	0	0	0	0	0	0	0	0	0	0	0	0	0	0	0	0	0	0	0	0	0	0	0	0	0	0	0	0	0	0	0
ea98f31ef84bae652e7c0c67c31663d3	d__Bacteria	p__Proteobacteria	c__Alphaproteobacteria	o__Rhizobiales	f__Xanthobacteraceae	g__Bradyrhizobium		0	0	0	0	0	0	0	0	0	0	0	0	0	0	0	0	0	0	0	0	0	0	0	0	0	0	0	0	0	0	0	0	0	0	0	0	0	0	0	0	0	0
1719b7621836e4f5ba23c940a665d99d	d__Bacteria	p__Firmicutes	c__Bacilli	o__Staphylococcales	f__Staphylococcaceae	g__Staphylococcus		0	0	0	0	0	0	0	0	0	0	0	0	0	0	0	0	0	0	0	0	0	0	0	0	0	0	0	0	0	0	0	0	0	0	0	0	0	0	0	0	0	0
26edb115aa092091939ee1f16b260fff	d__Bacteria	p__Proteobacteria	c__Alphaproteobacteria	o__Caedibacterales	f__Caedibacteraceae	g__Candidatus_Nucleicultrix	s__Candidatus_Nucleicultrix	0	0	0	0	0	0	0	0	0	0	0	0	0	0	0	0	0	0	0	0	0	0	0	0	0	0	0	0	0	0	0	0	0	0	0	0	0	0	0	0	0	0
36a566c900fcfdb8abe906b12d25057a	d__Bacteria	p__Proteobacteria	c__Alphaproteobacteria	o__Rhodobacterales	f__Rhodobacteraceae	g__Pseudorhodobacter		0	0	0	0	0	0	0	0	0	0	0	0	0	0	0	0	0	0	0	0	0	0	0	0	0	0	0	0	0	0	0	0	0	0	0	0	0	0	0	0	0	0
37802ca28fb6430853a5df0ce76ecbbc	d__Bacteria	p__Proteobacteria	c__Alphaproteobacteria	o__Reyranellales	f__Reyranellaceae	g__uncultured	s__uncultured_Rhodospirillales	0	0	0	0	0	0	0	0	0	0	0	0	0	0	0	0	0	0	0	0	0	0	0	0	0	0	0	0	0	0	0	0	0	0	0	0	0	0	0	0	0	0
9f86803ee2a9006a2dbe23391dc43d4c	d__Bacteria	p__Campilobacterota	c__Campylobacteria	o__Campylobacterales	f__Campylobacteraceae	g__Campylobacter		0	0	0	0	0	0	0	0	0	0	0	0	0	0	0	0	0	0	0	0	0	0	0	0	0	0	0	0	0	0	0	0	0	0	0	0	0	0	0	0	0	0
dd3bda40ba388b38ec792af7f193a965	d__Bacteria	p__Actinobacteriota	c__Acidimicrobiia	o__Microtrichales	f__Iamiaceae	g__Iamia	s__metagenome	0	0	0	13	0	0	72	0	0	0	0	0	0	0	0	0	0	0	0	0	0	9	0	8	0	0	0	0	0	0	0	0	0	0	0	0	0	0	0	0	0	0
0f2a0325246b5d673997a6c82024508b	d__Bacteria	p__Proteobacteria	c__Gammaproteobacteria	o__Xanthomonadales	f__Xanthomonadaceae	g__Stenotrophomonas		0	0	0	0	0	0	0	0	0	0	0	0	0	0	0	0	0	0	0	0	0	0	0	0	0	0	0	0	0	0	0	0	0	0	0	0	0	0	0	0	0	0
50e5a0fbd56ba066cbcd13674e4b886b	d__Bacteria	p__Proteobacteria	c__Gammaproteobacteria	o__Enterobacterales	f__Yersiniaceae	g__Serratia		0	0	0	0	0	0	0	0	0	0	0	0	0	0	0	0	0	0	0	0	0	0	0	0	0	0	0	0	0	0	0	0	0	0	0	0	0	0	0	0	0	0
600b087ae29372f292ffce213f67067f	d__Bacteria	p__Actinobacteriota	c__Actinobacteria	o__Micrococcales	f__Microbacteriaceae			0	0	0	0	0	0	0	0	0	0	0	0	0	0	0	0	0	0	0	0	0	0	0	0	0	0	0	0	0	0	24	0	0	0	0	0	0	0	0	0	0	0
6b49d308bd9829ea8a9fc319a44214a7	d__Bacteria	p__Proteobacteria	c__Gammaproteobacteria	o__Burkholderiales	f__Burkholderiaceae	g__Ralstonia		0	0	0	0	0	0	0	0	0	0	0	0	0	0	0	0	0	0	0	0	0	0	0	0	0	0	0	0	0	0	0	0	0	0	0	34	0	0	0	0	0	0
a63ad8b53eee24f0f714540639f9a75f	d__Bacteria	p__Gemmatimonadota	c__Gemmatimonadetes	o__Gemmatimonadales	f__Gemmatimonadaceae	g__Roseisolibacter	s__uncultured_bacterium	0	0	0	0	0	0	0	0	0	0	0	0	0	0	0	0	0	0	0	0	0	0	0	0	0	0	0	0	0	0	0	0	0	0	0	0	0	0	0	0	0	0
dc206bb49733f8e57f57bd3a487af7f3	d__Bacteria	p__Proteobacteria	c__Gammaproteobacteria	o__Enterobacterales	f__Morganellaceae	g__Wigglesworthia	s__Wigglesworthia_glossinidia	0	0	0	0	0	0	0	0	0	0	0	0	0	0	0	0	0	0	0	0	0	0	0	0	0	0	0	0	0	0	0	0	0	0	0	0	0	0	0	0	0	0
0243e0a51138843d2dac7e55db62ef80	d__Bacteria	p__Proteobacteria	c__Gammaproteobacteria	o__Burkholderiales	f__Comamonadaceae	g__Methylibium	s__uncultured_bacterium	0	0	0	0	0	0	0	0	0	0	0	0	0	0	0	0	0	0	0	0	0	0	0	0	0	0	0	0	0	0	0	0	0	0	0	0	0	0	0	0	0	0
283cdfd7f34790a1b5afadd88416aff5	d__Bacteria	p__Proteobacteria	c__Alphaproteobacteria	o__Rhodobacterales	f__Rhodobacteraceae	g__Paracoccus		0	0	0	0	0	0	0	0	0	0	0	0	0	0	0	0	0	0	0	0	0	0	0	0	0	0	0	0	0	0	0	0	0	0	0	0	0	0	0	0	0	0
a1ee496925d07ee4fa8de68a7df41af4	d__Bacteria	p__Actinobacteriota	c__Actinobacteria	o__PeM15	f__PeM15	g__PeM15	s__bacterium_rJ7	0	0	0	0	0	0	0	0	0	0	0	0	0	0	0	0	0	0	0	0	0	0	0	0	0	0	0	0	0	0	0	0	0	0	0	0	0	0	0	0	0	0
f4187594b7565d1064391cbe27a5750d	d__Bacteria	p__Planctomycetota	c__Planctomycetes	o__Gemmatales	f__Gemmataceae	g__uncultured	s__metagenome	0	0	0	0	0	0	0	0	0	0	0	0	0	0	0	0	0	0	0	0	0	0	0	0	0	0	0	0	0	0	0	0	0	0	0	0	0	0	0	0	0	0
19d1cb8a0393b85f5bfc97cc6fb08ec3	d__Bacteria	p__Proteobacteria	c__Alphaproteobacteria	o__Sphingomonadales	f__Sphingomonadaceae	g__Sphingomonas		0	0	0	0	0	0	0	0	0	0	0	0	0	0	0	0	0	0	0	0	0	0	0	0	0	0	0	0	0	0	0	0	0	0	0	0	0	0	0	0	0	0
44699efaa366dca61fa06bc9b0aae1fb	d__Bacteria							0	0	0	0	0	0	0	0	0	0	0	0	0	0	0	0	0	0	0	0	0	0	0	0	0	0	0	0	0	0	0	0	0	0	0	0	0	0	0	0	0	0
7a4ba8ae5117625a9861265cc61910d6	d__Bacteria	p__Proteobacteria	c__Gammaproteobacteria	o__Enterobacterales	f__Yersiniaceae	g__Serratia		0	0	0	0	0	0	0	0	0	0	0	0	0	0	0	0	0	0	0	0	0	0	0	0	0	0	0	0	0	0	0	0	0	0	0	0	0	0	0	0	0	0
dc383b3be458e79db4ea07c7e6c6a5fa	d__Bacteria	p__Proteobacteria	c__Gammaproteobacteria	o__Enterobacterales	f__Enterobacteriaceae	g__Pseudocitrobacter		0	0	0	0	0	0	0	0	0	0	0	0	0	0	0	0	0	0	0	0	0	0	0	0	0	0	0	0	0	0	0	0	0	0	0	0	0	0	0	0	0	0
e6c2acd934245b53ef0b55801e4f1aa1	d__Bacteria	p__Proteobacteria	c__Alphaproteobacteria					0	0	0	0	0	0	0	0	0	0	0	0	0	0	0	0	0	0	0	0	0	0	0	0	0	0	0	0	0	0	0	0	0	0	0	0	0	0	0	0	0	0
0f5819679717ae685ae1a38c81472487	d__Bacteria	p__Firmicutes	c__Bacilli	o__Lactobacillales	f__Leuconostocaceae	g__Weissella		0	0	0	0	0	0	0	0	0	0	0	0	0	0	0	0	0	0	0	0	0	0	0	0	0	0	0	0	0	0	0	0	0	0	0	0	0	0	0	0	0	0
6d7fce1f8db8458eda734a1557975520	d__Bacteria	p__Proteobacteria	c__Gammaproteobacteria	o__Enterobacterales	f__Morganellaceae	g__Wigglesworthia	s__Wigglesworthia_glossinidia	0	0	0	0	0	0	0	0	0	0	0	0	0	0	0	0	0	0	0	0	0	0	0	0	0	0	0	0	0	0	0	0	0	0	0	0	0	0	0	0	0	0
c4b7077152a0249f3cd34f4f3dcedd88	d__Bacteria	p__Proteobacteria	c__Gammaproteobacteria	o__Enterobacterales	f__Morganellaceae	g__Wigglesworthia	s__Wigglesworthia_glossinidia	0	0	0	0	0	0	0	0	0	0	0	0	0	0	0	0	0	0	0	0	0	0	0	0	0	0	0	0	0	0	0	0	0	0	0	0	0	0	0	0	0	0
d7465e308fdd7c3ed5d8757df0ab4ba8	d__Bacteria	p__Proteobacteria	c__Alphaproteobacteria	o__Rickettsiales	f__Rickettsiaceae	g__uncultured	s__metagenome	0	0	0	0	0	0	0	0	0	0	0	0	0	0	0	0	0	0	0	0	0	0	0	0	0	0	0	0	0	0	0	0	0	0	0	0	0	0	0	0	0	0
684a26f7da43e5a2dc98f09c7d297976	d__Bacteria	p__Actinobacteriota	c__Actinobacteria	o__Micrococcales	f__Microbacteriaceae	g__Candidatus_Aquiluna	s__uncultured_marine	0	0	0	0	0	0	0	0	0	0	0	0	0	0	0	0	0	0	0	0	0	0	0	0	0	0	0	0	0	0	0	0	0	0	0	0	0	0	0	0	0	0
f1db2ffc21128868fef7d3bfa072cf47	d__Bacteria	p__Bdellovibrionota	c__Bdellovibrionia	o__Bdellovibrionales	f__Bdellovibrionaceae	g__Bdellovibrio	s__uncultured_deep-sea	0	51	0	0	0	0	0	0	0	0	0	0	0	0	0	0	0	0	0	0	0	0	0	0	0	0	0	0	0	13	0	0	0	0	0	107	0	0	0	0	0	0
ff41add31102c7c2b7bfc1c493813850	d__Bacteria	p__Proteobacteria	c__Alphaproteobacteria	o__Sphingomonadales	f__Sphingomonadaceae	g__Sphingomonas		0	0	0	0	0	0	0	0	0	0	0	0	0	0	0	0	0	0	0	0	0	0	0	0	0	0	0	0	0	0	0	0	0	0	0	0	0	0	0	0	0	0
e71c234fa4ebba5b81982de356715420	d__Bacteria	p__Actinobacteriota	c__Actinobacteria	o__Micrococcales	f__Micrococcaceae	g__Micrococcus		0	0	107	0	0	0	37	46	0	24	71	0	22	0	0	0	0	0	0	40	0	0	0	0	80	0	0	0	35	0	190	0	34	0	0	0	0	82	0	0	0	0
23608cbbb6270c9da21c4d1764f2e8bc	d__Bacteria	p__Proteobacteria	c__Gammaproteobacteria	o__Enterobacterales	f__Morganellaceae	g__Wigglesworthia	s__Wigglesworthia_glossinidia	0	0	0	0	0	0	0	0	0	0	0	0	0	0	0	0	0	0	0	0	0	0	0	0	0	0	0	0	0	0	0	0	0	0	0	0	0	0	0	0	0	0
30aa8eb0b662d2fd90eb96c3af9ac247	d__Bacteria	p__Proteobacteria	c__Gammaproteobacteria	o__Enterobacterales	f__Morganellaceae	g__Wigglesworthia	s__Wigglesworthia_glossinidia	0	0	0	0	0	0	0	0	0	0	0	0	0	0	0	0	0	0	0	0	0	0	0	0	0	0	0	0	0	0	0	0	0	0	0	0	0	0	0	0	0	0
7c81baed954827d3ff6988b3c27e7d75	d__Bacteria	p__Actinobacteriota	c__Actinobacteria	o__Micrococcales	f__Dermacoccaceae	g__Dermacoccus		34	0	0	0	0	0	0	0	0	0	0	66	0	0	0	0	0	0	0	0	0	0	40	0	0	0	0	0	0	0	0	0	0	0	0	0	0	0	0	0	0	0
9bfd8196bce7cfd9ab995005e9a40c1f	d__Bacteria	p__Proteobacteria	c__Alphaproteobacteria	o__Sphingomonadales	f__Sphingomonadaceae	g__Novosphingobium		0	0	0	0	0	0	0	0	0	0	0	0	0	0	0	0	0	0	0	0	0	0	0	0	0	0	0	0	0	0	0	0	0	0	0	0	0	0	0	0	0	0
dbb9936197b55bbc2f375fe629eecd28	d__Bacteria	p__Proteobacteria	c__Alphaproteobacteria	o__Rhizobiales	f__Rhizobiaceae	g__Allorhizobium-Neorhizobium-Pararhizobium-Rhizobium		0	0	0	0	0	0	0	0	0	0	0	0	0	0	0	0	0	0	0	0	0	0	0	0	0	0	0	0	0	0	0	0	0	0	0	0	0	0	0	0	0	0
40541ee9542af684cf13e440ca30376c	d__Bacteria	p__Actinobacteriota	c__Actinobacteria	o__Corynebacteriales	f__Corynebacteriaceae	g__Corynebacterium	s__Corynebacterium_minutissimum	0	0	0	0	0	0	0	0	0	0	0	0	0	0	0	0	0	0	0	0	0	0	0	0	0	0	0	0	0	0	0	0	0	0	0	0	0	0	0	0	0	0
54443d0b83f28b1ce522edd1084a75d4	d__Bacteria	p__Myxococcota	c__Polyangia	o__Polyangiales	f__Polyangiaceae	g__uncultured	s__metagenome	0	0	0	0	0	0	0	0	0	0	0	0	0	0	0	0	0	0	0	0	0	0	0	0	0	0	0	0	0	0	0	0	0	0	0	0	0	0	0	0	0	0
6c5ed68d3beef8f1bebea0539020036f	d__Bacteria	p__Proteobacteria	c__Gammaproteobacteria	o__Enterobacterales				61	0	0	0	0	0	0	0	0	0	0	0	0	0	0	0	0	0	0	0	0	0	0	0	0	0	0	0	0	0	0	0	0	0	0	0	0	0	0	0	0	0
97796425851bac894f03f39b2aecd0ab	d__Bacteria	p__Planctomycetota	c__Planctomycetes	o__Gemmatales	f__Gemmataceae	g__Fimbriiglobus	s__Gemmata_sp.	0	0	0	0	0	0	0	0	0	0	0	0	0	0	0	0	0	0	0	0	0	0	0	0	0	0	0	0	0	0	0	0	0	0	0	0	0	0	0	0	0	0
c65f551cdae6923da6f78b289adb58c3	d__Bacteria	p__Proteobacteria	c__Gammaproteobacteria	o__Burkholderiales	f__Burkholderiaceae	g__Burkholderia-Caballeronia-Paraburkholderia		0	0	0	0	0	0	0	0	0	0	0	0	0	0	0	0	0	0	0	0	0	0	0	0	0	0	0	0	0	0	0	0	0	0	0	0	0	0	0	0	0	0
e13e24f47c34471e12a00a75a764da12	d__Bacteria	p__Proteobacteria	c__Gammaproteobacteria	o__Enterobacterales	f__Yersiniaceae	g__Serratia		0	0	0	0	0	0	0	0	0	0	0	0	0	0	0	0	0	0	0	0	0	0	0	0	0	0	0	0	0	0	0	0	0	0	0	0	0	0	0	0	0	0
1d5c5fedcfd8aab13b3548cac18a77d3	d__Bacteria	p__Proteobacteria	c__Gammaproteobacteria	o__Enterobacterales	f__Morganellaceae	g__Wigglesworthia	s__Wigglesworthia_glossinidia	0	0	0	0	0	0	0	0	0	0	0	0	0	0	0	0	0	0	0	0	0	0	0	0	0	0	0	0	0	0	0	0	0	0	0	0	0	0	0	0	0	0
483ed45f3659decc154692a0af4b94ae	d__Bacteria	p__Actinobacteriota	c__Actinobacteria	o__Micrococcales	f__Microbacteriaceae			0	0	0	0	0	0	0	0	0	0	0	36	0	0	0	0	0	0	0	0	0	0	0	0	0	0	0	0	0	0	0	0	0	0	0	0	0	0	0	0	0	0
630a33c76710bc6b6a7d47942421348a	d__Bacteria	p__Actinobacteriota	c__Actinobacteria	o__Corynebacteriales	f__Corynebacteriaceae	g__Corynebacterium		0	0	0	0	0	0	0	0	0	0	0	0	0	0	0	0	0	0	0	0	0	0	0	0	0	0	0	0	0	0	0	0	0	0	0	0	0	0	0	0	0	0
7ebe4f2ae7a14b404fbef42fdf51ad68	d__Bacteria	p__Proteobacteria	c__Gammaproteobacteria	o__Burkholderiales	f__Burkholderiaceae	g__Cupriavidus		0	0	0	0	0	0	0	0	0	0	0	0	0	0	0	0	0	0	0	0	0	0	0	0	0	0	0	0	0	0	0	0	0	0	0	0	0	0	0	0	0	0
98d43a1511ad85aa1b82c36088994109	d__Bacteria	p__Firmicutes	c__Bacilli	o__Staphylococcales	f__Staphylococcaceae	g__Staphylococcus		0	0	0	0	0	0	0	0	0	0	0	0	0	0	0	0	0	0	0	0	0	0	0	0	0	0	0	0	0	0	0	0	0	0	0	0	0	0	0	0	0	0
b03dc95b0942b71c5a101da524921b6e	d__Bacteria	p__Actinobacteriota	c__Actinobacteria	o__Corynebacteriales	f__Corynebacteriaceae	g__Corynebacterium	s__Corynebacterium_variabile	0	0	0	0	0	0	0	0	0	0	0	0	0	0	0	0	0	0	0	0	0	0	0	0	0	0	0	0	0	0	0	0	0	0	0	0	0	0	0	0	0	0
c823834b3b83942afb794353fe8ab30b	d__Bacteria	p__Bacteroidota	c__Bacteroidia	o__Cytophagales	f__Spirosomaceae			0	0	0	0	0	0	0	0	0	0	0	0	0	0	0	0	0	0	0	0	0	0	0	0	0	0	0	0	0	0	0	0	0	0	0	0	0	0	0	0	0	0
1dabd359d089c59cc026274493504fe3	d__Bacteria	p__Proteobacteria	c__Alphaproteobacteria	o__Rhodobacterales	f__Rhodobacteraceae	g__uncultured		0	0	0	0	0	0	0	0	0	0	0	0	0	0	0	0	0	0	0	0	0	0	0	0	0	0	0	0	0	0	0	0	0	0	0	0	0	0	0	0	0	0
626dd050e376383f77605bf6bcb66fcf	d__Bacteria	p__Planctomycetota	c__Planctomycetes	o__Gemmatales	f__Gemmataceae	g__Gemmata		0	0	0	0	0	0	0	0	0	0	0	0	0	0	0	0	0	0	0	0	0	0	0	0	0	0	0	0	0	0	0	0	0	0	0	0	0	0	0	0	0	0
ca6405cc25b6502b4235ca9dad8669c4	d__Bacteria	p__Proteobacteria	c__Gammaproteobacteria	o__Enterobacterales	f__Yersiniaceae	g__Serratia		0	0	0	0	0	0	0	0	0	0	0	0	0	0	0	0	0	0	0	0	0	0	0	0	0	0	0	0	0	0	0	0	0	0	0	0	0	0	0	0	0	0
4dfc4f5609d28fc7659f6c6f6c4d446d	d__Bacteria	p__Actinobacteriota	c__Actinobacteria	o__Micrococcales	f__Intrasporangiaceae			0	0	0	0	0	0	0	0	0	0	0	0	0	0	0	0	0	0	0	0	0	0	0	0	0	0	0	0	0	0	0	0	0	0	0	0	0	0	0	0	0	0
a76458938994ca26f4938df2d51dadcf	d__Bacteria	p__Actinobacteriota	c__Actinobacteria	o__Micrococcales	f__Intrasporangiaceae	g__Phycicoccus		0	0	0	0	0	0	0	0	0	0	0	0	0	0	0	0	0	0	0	0	0	0	0	0	0	0	0	0	0	0	0	0	0	0	0	0	0	0	0	0	0	0
25b9b764d53f137eab3ed3f9c3a5914b	d__Bacteria	p__Actinobacteriota	c__Actinobacteria	o__Propionibacteriales	f__Nocardioidaceae	g__Nocardioides		0	0	0	0	0	0	0	0	0	0	0	0	0	0	0	0	0	0	0	0	0	0	0	0	0	0	0	0	0	0	0	0	0	0	0	0	0	0	0	0	0	0
4a6cf3624074b4319d1283d3b786d152	d__Bacteria	p__Firmicutes	c__Bacilli	o__Staphylococcales	f__Staphylococcaceae	g__Staphylococcus		0	0	0	0	0	0	0	0	0	0	0	0	0	0	0	0	0	0	0	0	0	0	0	0	0	0	0	0	0	0	0	0	0	0	0	0	0	0	0	0	0	0
5c5bf347f92b4234f786180878eb34b8	d__Bacteria	p__Actinobacteriota	c__Actinobacteria	o__Micrococcales	f__Micrococcaceae	g__Kocuria		0	0	0	0	0	0	0	0	0	0	0	0	0	0	0	0	0	0	0	0	0	0	0	0	0	0	0	0	0	0	0	0	0	0	0	0	0	0	0	0	0	0
371ae5cb40a72228408a2d432860f08d	d__Bacteria	p__Proteobacteria	c__Gammaproteobacteria	o__Enterobacterales	f__Morganellaceae	g__Wigglesworthia	s__Wigglesworthia_glossinidia	0	0	0	0	0	0	0	0	0	0	0	0	0	0	0	0	0	0	0	0	0	0	0	0	0	0	0	0	0	0	0	0	0	0	0	0	0	0	0	0	0	0
3ea93a8609a82f07cd936963d4741dc6	d__Bacteria	p__Actinobacteriota	c__Actinobacteria	o__Corynebacteriales	f__Corynebacteriaceae	g__Corynebacterium	s__Corynebacterium_variabile	0	0	0	0	0	0	0	0	0	0	0	0	0	0	0	0	0	0	0	0	0	0	0	0	0	0	0	0	0	0	0	0	0	0	0	0	0	0	0	0	0	0
ae4d2d1f1a2efc2983d0a59ae91519f0	d__Bacteria	p__Proteobacteria	c__Gammaproteobacteria	o__Pseudomonadales	f__Moraxellaceae	g__Acinetobacter		0	0	0	0	0	0	0	0	0	0	0	0	0	0	0	0	0	0	0	0	0	0	0	0	0	0	0	0	0	0	0	0	0	0	0	0	0	0	0	0	0	0
bf6412a5f3bf1b4e94297ef996090826	d__Bacteria	p__Proteobacteria	c__Alphaproteobacteria	o__Rickettsiales	f__Rickettsiaceae	g__uncultured	s__metagenome	0	0	0	0	0	0	0	0	0	0	0	0	0	0	0	0	0	0	0	0	0	0	0	0	0	0	0	0	0	0	0	0	0	0	0	0	0	0	0	0	0	0
f88bc163b970fb70c76f0776ed6ede14	d__Bacteria	p__Proteobacteria	c__Alphaproteobacteria	o__Rhizobiales	f__Devosiaceae	g__Devosia		0	0	0	0	0	0	0	0	0	0	0	0	0	0	0	0	0	0	0	0	0	0	0	0	0	0	0	0	0	0	0	0	0	0	0	0	0	0	0	0	0	0
72a2e37ac9c4c2f65812edd19c7aff7a	d__Bacteria	p__Actinobacteriota	c__Actinobacteria	o__Micrococcales	f__Microbacteriaceae			0	0	0	0	0	0	0	0	0	0	0	0	0	0	0	0	0	0	0	0	0	0	0	0	0	0	0	0	0	0	0	0	0	0	0	0	0	0	0	0	0	0
805838f8d7df74411e21b9b2dd97ede8	d__Bacteria	p__Proteobacteria	c__Alphaproteobacteria	o__Azospirillales	f__Azospirillaceae	g__Skermanella		0	0	0	0	0	0	0	0	0	0	0	0	0	0	0	0	0	0	0	0	0	0	0	0	0	0	0	0	0	0	0	0	0	0	0	0	0	0	0	0	0	0
90b963b0007c2fd559235fc1789cb8b1	d__Bacteria	p__Proteobacteria	c__Alphaproteobacteria	o__Rhizobiales	f__Rhizobiaceae			0	0	0	0	0	0	0	0	0	0	0	0	0	0	0	0	0	0	0	0	0	0	0	0	0	0	0	0	0	0	0	0	0	0	0	0	0	0	0	0	0	0
b86fa2b55c946de567d4ff6954120bbc	d__Bacteria	p__Proteobacteria	c__Gammaproteobacteria	o__Burkholderiales	f__Burkholderiaceae	g__Burkholderia-Caballeronia-Paraburkholderia		0	0	0	0	0	0	0	0	0	0	0	0	0	0	0	0	0	0	0	0	0	0	0	0	0	0	0	0	0	0	0	0	0	0	0	0	0	0	0	0	0	0
028ba64feed5fda3b05d22c07a8b7a27	d__Bacteria	p__Proteobacteria	c__Alphaproteobacteria	o__Rhizobiales	f__Rhizobiaceae			0	0	0	0	0	0	0	0	0	0	0	0	0	0	0	0	0	0	0	0	0	0	0	0	0	0	0	0	0	0	0	0	0	0	0	0	0	0	0	0	0	0
3d713818cba70277ac3d97adee19cb5e	d__Bacteria	p__Deinococcota	c__Deinococci	o__Thermales	f__Thermaceae	g__Meiothermus	s__uncultured_organism	0	0	0	0	0	0	0	0	0	0	0	0	0	0	0	0	0	0	0	0	0	0	0	0	0	0	0	0	0	0	0	0	0	0	0	0	0	0	0	0	0	0
628c12e93b128a3d808225ac65bb93ba	d__Bacteria	p__Proteobacteria	c__Alphaproteobacteria	o__Rhodospirillales	f__Magnetospirillaceae	g__Magnetospirillum		0	0	0	0	35	0	0	0	0	0	0	19	0	0	0	0	0	0	0	0	0	0	0	0	0	0	0	0	0	0	68	0	0	0	0	0	0	0	0	0	0	0
d608a376dba039d2f40471ac0869d77a	d__Bacteria	p__Planctomycetota	c__Planctomycetes	o__Pirellulales	f__Pirellulaceae	g__Pir4_lineage		0	0	0	0	0	0	0	0	0	0	0	0	0	0	0	0	0	0	0	0	0	0	0	0	0	0	0	0	0	0	0	0	0	0	0	0	0	0	0	0	0	0
14a96785a3b8bc09c14e0d8e3df6dfae	d__Bacteria	p__Actinobacteriota	c__Actinobacteria	o__Micrococcales	f__Micrococcaceae	g__Kocuria		0	0	0	0	0	0	0	0	0	0	0	0	0	0	0	0	0	0	0	0	0	0	0	0	0	0	0	0	0	0	0	0	0	0	0	0	0	0	0	0	0	0
224811d9531b008f9acde2f1f30f778a	d__Bacteria	p__Planctomycetota	c__Planctomycetes	o__Planctomycetales	f__Rubinisphaeraceae	g__Planctomicrobium	s__uncultured_bacterium	18	0	0	0	0	0	0	0	0	0	0	76	0	0	0	0	0	0	0	0	0	19	0	0	80	0	0	0	0	0	0	0	0	0	0	0	0	0	0	0	0	0
53c21b19fab0232c54bbcfbf1cec4e0a	d__Bacteria	p__Bdellovibrionota	c__Oligoflexia	o__0319-6G20	f__0319-6G20	g__0319-6G20	s__uncultured_Bacteriovorax	0	0	0	0	0	0	0	0	0	0	0	0	0	0	0	0	0	0	0	0	0	0	0	0	0	0	0	0	0	0	0	0	0	0	0	0	0	0	0	0	0	0
a7592e2b0f97bbbb0dea8285d25332c7	d__Bacteria	p__Proteobacteria	c__Alphaproteobacteria	o__Rhodobacterales	f__Rhodobacteraceae	g__Rhodobacter		0	0	0	0	0	0	0	0	0	0	0	0	0	0	0	0	0	0	0	0	0	0	0	0	0	0	0	0	0	0	0	0	0	0	0	0	0	0	0	0	0	0
ca4eb1a21fc001b349d858600551b8a7	d__Bacteria	p__Actinobacteriota	c__Actinobacteria	o__Propionibacteriales	f__Nocardioidaceae	g__Nocardioides		0	0	0	0	16	0	0	0	0	0	0	0	0	0	21	0	0	0	0	0	0	0	0	0	0	0	0	0	0	0	0	0	0	0	0	0	0	0	0	0	0	0
0238dba87c614db39d46fdadce1e99ea	d__Bacteria	p__Bacteroidota	c__Bacteroidia	o__Flavobacteriales	f__Flavobacteriaceae	g__Imtechella	s__Imtechella_halotolerans	0	0	0	17	0	0	0	0	0	0	0	0	0	0	0	0	0	0	0	0	0	0	0	0	0	0	0	0	0	0	0	0	0	0	0	0	0	0	0	69	0	0
7b8ca657562ef959e4ba86c3975cadf4	d__Bacteria	p__Actinobacteriota	c__Actinobacteria					0	0	0	0	0	0	0	0	0	0	0	0	0	0	0	0	0	0	0	0	0	0	0	0	0	0	0	0	0	0	0	0	0	0	0	0	0	0	0	0	0	0
855f95d048643db7184fb5b7847d74a9	d__Bacteria	p__Proteobacteria	c__Alphaproteobacteria	o__Rhodobacterales	f__Rhodobacteraceae	g__Haematobacter		0	0	0	0	0	0	0	0	0	0	0	0	0	0	0	0	0	0	0	0	0	0	0	0	0	0	0	0	0	0	0	0	0	0	0	0	0	0	0	0	0	0
b75f869901f5fec80549ed8412a86490	d__Bacteria	p__Actinobacteriota	c__Actinobacteria	o__PeM15	f__PeM15	g__PeM15	s__bacterium_rJ7	0	0	0	0	0	0	0	0	0	0	0	0	0	0	0	0	0	0	0	0	0	0	0	0	0	0	0	0	0	0	0	0	0	0	0	0	0	0	0	0	0	0
675d995de6844c7ce7367125b12a2546	d__Bacteria	p__Actinobacteriota	c__Actinobacteria	o__Corynebacteriales	f__Corynebacteriaceae	g__Corynebacterium		0	0	0	0	0	0	0	0	0	0	0	0	0	0	0	0	0	0	0	0	0	0	0	0	0	0	0	0	0	0	0	0	0	0	0	0	0	0	0	0	0	0
5dada430bc2f42e83fd46886d56305df	d__Bacteria	p__Proteobacteria	c__Gammaproteobacteria	o__Salinisphaerales	f__Solimonadaceae	g__uncultured	s__Solimonas_sp.	0	0	0	0	0	0	0	0	0	0	0	0	0	0	0	0	0	0	0	0	0	0	0	0	0	0	0	0	0	0	14	0	0	0	0	0	0	87	0	0	0	50
3ade70f5b34302e0014bde5e8c0621f8	d__Bacteria	p__Proteobacteria	c__Gammaproteobacteria	o__Enterobacterales	f__Morganellaceae	g__Wigglesworthia	s__Wigglesworthia_glossinidia	0	0	0	0	0	0	0	0	0	0	0	0	0	0	0	0	0	0	0	0	0	0	0	0	0	0	0	0	0	0	0	0	0	0	0	0	0	0	0	0	0	0
761060e9be1cddd0e4989ac1838c7707	d__Bacteria	p__Bacteroidota	c__Bacteroidia	o__Cytophagales	f__Spirosomaceae			0	0	0	0	0	0	0	0	0	0	0	0	0	0	0	0	0	0	0	0	0	0	0	0	0	0	0	0	0	0	0	0	0	0	0	0	0	0	0	0	0	0
1906ad760e26bec79fca4da636f7ab36	d__Bacteria	p__Proteobacteria	c__Gammaproteobacteria	o__Burkholderiales	f__Oxalobacteraceae	g__Massilia		0	0	0	0	0	0	0	0	0	0	0	0	0	0	0	0	0	0	0	0	0	0	0	0	0	0	0	0	0	0	0	0	0	0	0	0	0	0	0	0	0	0
7124262d65e3b91c9ee989e7bf5b5b30	d__Bacteria	p__Proteobacteria	c__Alphaproteobacteria	o__Sphingomonadales	f__Sphingomonadaceae	g__Sphingorhabdus	s__uncultured_bacterium	0	0	0	0	0	0	0	0	0	0	0	0	24	0	0	0	0	0	0	46	0	0	0	0	0	0	0	0	0	0	0	69	0	0	11	0	0	0	0	88	0	0
34c3b6b9e4a5fcbb726375c92c9ee409	d__Bacteria	p__Acidobacteriota	c__Blastocatellia	o__11-24	f__11-24	g__11-24		0	0	0	0	0	0	0	0	0	0	0	0	0	0	0	0	0	0	0	0	0	0	0	0	0	0	0	0	0	47	61	0	0	0	0	0	0	0	0	0	0	109
7f4dff00c32235c8f59e9354f9e47f50	d__Bacteria	p__Actinobacteriota	c__Actinobacteria	o__Corynebacteriales	f__Corynebacteriaceae	g__uncultured	s__uncultured_bacterium	0	0	0	0	0	0	0	0	0	0	0	0	0	0	0	0	0	0	0	0	0	0	0	0	0	0	0	0	0	0	0	0	0	0	0	0	0	0	0	0	0	0
d722e92d1102bd2d0f61c41813639b5c	d__Bacteria	p__Actinobacteriota	c__Actinobacteria	o__Micrococcales	f__Intrasporangiaceae			0	0	0	0	0	0	0	0	0	0	0	0	0	0	0	0	0	0	0	0	0	0	0	0	0	0	0	0	0	0	0	0	0	0	0	0	0	0	0	0	0	0
ff1c7a1bca90bcbeef830153b01e3830	d__Bacteria	p__Bacteroidota	c__Bacteroidia	o__Flavobacteriales	f__Flavobacteriaceae	g__Flavobacterium	s__Flavobacterium_cheonanense	0	0	0	0	0	0	0	0	0	0	0	0	0	0	0	0	0	0	0	0	0	0	0	0	0	0	0	0	0	0	0	0	0	0	0	0	0	0	0	0	0	0
035944a5d2800166d4dff0da253f89a7	d__Bacteria	p__Verrucomicrobiota	c__Verrucomicrobiae	o__Verrucomicrobiales	f__Verrucomicrobiaceae	g__uncultured	s__uncultured_Verrucomicrobia	0	0	0	6	0	0	0	0	0	0	0	0	0	0	0	0	0	0	0	0	0	0	0	0	98	0	0	0	0	0	16	0	0	0	0	0	0	0	0	0	0	8
adf6a8660001b7dd6e7910391904c315	d__Bacteria	p__Acidobacteriota	c__Acidobacteriae	o__Acidobacteriae	f__Acidobacteriae	g__Paludibaculum	s__uncultured_bacterium	0	0	0	0	0	0	0	0	0	0	0	0	0	0	0	0	0	0	0	0	0	0	0	0	0	0	0	0	0	0	0	0	0	0	0	0	0	0	0	0	0	0
3ef00c19c08a4289441f07e1ba3a825b	d__Bacteria	p__Cyanobacteria	c__Cyanobacteriia	o__Cyanobacteriales	f__Nostocaceae	g__Calothrix_PCC-6303	s__uncultured_cyanobacterium	0	0	0	0	0	0	0	0	0	0	0	0	0	0	0	0	0	0	0	0	0	0	0	0	0	0	0	0	0	0	0	0	0	0	0	0	0	0	0	0	0	0
d1a27a50cbe20d00f937d342c72dcca2	d__Bacteria	p__Verrucomicrobiota	c__Verrucomicrobiae	o__Chthoniobacterales	f__Terrimicrobiaceae	g__FukuN18_freshwater_group	s__metagenome	0	0	0	0	0	0	0	0	0	0	0	0	0	0	0	0	0	0	0	0	0	0	0	0	0	0	0	0	0	0	0	0	0	0	0	0	0	0	0	0	0	0
1b6e19c52e6f36bb1dc0264780d3d5a3	d__Bacteria	p__Proteobacteria	c__Alphaproteobacteria	o__Sphingomonadales	f__Sphingomonadaceae	g__Sphingorhabdus		0	0	0	0	0	0	0	0	0	0	0	0	0	0	0	0	0	0	0	0	0	0	0	0	0	0	0	0	0	0	0	0	0	0	0	0	0	0	0	0	0	0
ca9cadfa8140da398f8a2085a8033ae2	d__Bacteria	p__Firmicutes	c__Clostridia	o__Peptostreptococcales-Tissierellales	f__Peptostreptococcales-Tissierellales	g__Finegoldia		0	0	0	0	0	0	0	0	0	0	0	0	0	0	0	0	0	0	0	0	0	0	0	0	0	0	0	0	25	0	0	0	0	0	0	0	0	0	0	0	0	0
dc593bc4bf330968c602f0ec84c303c4	d__Bacteria	p__Firmicutes	c__Bacilli	o__Staphylococcales	f__Staphylococcaceae	g__Staphylococcus		0	0	32	0	0	0	0	0	0	19	50	0	0	1	18	0	0	0	49	0	0	0	3	0	0	0	0	0	39	0	16	0	0	0	0	12	0	49	0	0	0	29
421438ebc336807b2d779c0e210f6276	d__Bacteria	p__Proteobacteria						0	0	0	0	0	0	0	0	0	0	0	0	0	0	0	0	0	0	0	0	0	0	0	0	0	0	0	0	0	0	0	0	0	0	0	0	0	0	0	0	0	0
6740c1c0386e73415bca0eca7335a8f2	d__Bacteria	p__Verrucomicrobiota	c__Chlamydiae	o__Chlamydiales	f__cvE6	g__cvE6	s__Chlamydiales_bacterium	0	0	0	0	0	0	0	0	0	0	0	0	0	0	0	0	0	0	0	0	0	0	0	0	0	0	0	0	0	0	0	0	0	0	0	0	0	0	0	0	0	0
0ac9b4082d093f3cc06d489d4bca86bd	d__Bacteria	p__Proteobacteria	c__Gammaproteobacteria	o__Enterobacterales	f__Enterobacteriaceae			0	0	0	0	0	0	0	0	0	0	0	0	0	0	0	0	0	0	0	0	0	0	0	0	0	0	0	0	0	0	0	0	0	0	0	0	0	0	0	0	0	0
b341dda80e3165ec946f2f4d1c21134a	d__Bacteria	p__Verrucomicrobiota	c__Verrucomicrobiae	o__Chthoniobacterales	f__Chthoniobacteraceae	g__Chthoniobacter		0	0	0	0	0	0	0	0	0	0	0	0	0	0	0	0	0	0	0	0	0	0	0	0	0	0	0	0	0	0	0	0	0	0	0	0	0	0	0	0	0	0
db3b9b2e6cfb5f4d7eac7f6785a8794d	d__Bacteria	p__Firmicutes	c__Bacilli	o__Lactobacillales	f__Lactobacillaceae	g__Lactobacillus		0	0	0	0	0	0	0	0	0	0	0	0	0	0	0	0	0	0	0	0	0	0	0	0	0	0	0	0	0	0	0	0	0	0	0	0	0	0	0	0	0	0
60d12661e3a2e9f3686c65a411b19df8	d__Bacteria	p__Proteobacteria	c__Gammaproteobacteria	o__Enterobacterales	f__Yersiniaceae	g__Serratia		0	0	0	0	0	0	0	0	0	0	0	0	0	1	1	0	0	0	0	0	0	0	0	0	0	0	0	0	0	0	0	2	0	0	0	0	0	0	0	0	0	0
7c2442343053b41db8318cd219546950	d__Bacteria	p__Cyanobacteria	c__Vampirivibrionia	o__Obscuribacterales	f__Obscuribacteraceae	g__Obscuribacteraceae	s__uncultured_bacterium	0	0	0	0	0	0	0	0	0	0	0	0	0	0	0	0	0	0	0	0	0	0	0	0	0	0	0	0	0	0	0	0	0	0	0	0	0	0	0	0	0	0
13c03dd61482ddf938673f9ed8ff413b	d__Bacteria	p__Bacteroidota	c__Bacteroidia	o__Cytophagales	f__Spirosomaceae			0	0	0	0	0	0	0	0	0	0	0	0	0	0	0	0	0	0	0	0	0	0	0	0	0	0	0	0	0	0	0	0	0	0	0	0	0	0	0	0	0	0
19b37ec0d19defb69efd3040ccd2ca9d	d__Bacteria	p__Actinobacteriota	c__Actinobacteria	o__Propionibacteriales	f__Nocardioidaceae	g__Nocardioides		0	0	0	0	0	0	0	0	0	0	0	0	0	0	0	0	0	0	0	0	0	0	0	0	0	0	0	0	0	0	0	0	0	0	0	0	0	0	0	0	0	0
29799653b153e5329b83104d042ee380	d__Bacteria	p__Actinobacteriota	c__Actinobacteria	o__Micrococcales	f__Micrococcaceae	g__Kocuria		0	0	0	0	0	0	0	0	0	0	0	0	0	0	0	0	0	0	14	57	0	0	0	0	0	0	9	0	1	0	0	0	0	0	11	0	0	0	0	0	0	0
35f96bf7178c80f6b4a895705c393a9a	d__Bacteria	p__Bacteroidota	c__Bacteroidia	o__Chitinophagales	f__Chitinophagaceae	g__Sediminibacterium	s__uncultured_Bacteroidetes	0	0	0	0	0	0	0	0	0	0	0	0	0	0	0	0	0	0	0	0	0	0	0	0	0	0	0	0	0	0	0	0	0	0	0	0	0	0	0	0	0	0
a94ea9550591d03a90c31f71823fc9c9	d__Bacteria	p__Proteobacteria	c__Gammaproteobacteria	o__Burkholderiales	f__Alcaligenaceae			0	0	0	0	0	0	0	0	0	0	0	0	0	0	0	0	0	0	0	0	0	0	0	0	0	0	0	0	0	0	0	0	0	0	0	0	0	0	0	0	0	0
529527dbe145226cc3d6b832295ca5f8	d__Bacteria	p__Firmicutes	c__Bacilli	o__Staphylococcales	f__Staphylococcaceae	g__Staphylococcus		18	0	0	0	0	0	0	0	0	0	0	52	0	0	0	0	0	66	23	0	0	0	0	0	0	0	0	0	0	0	22	0	1	0	0	35	0	0	0	0	0	0
1ad6312e0634a78b04654ff8869fa100	d__Bacteria	p__Firmicutes	c__Bacilli	o__Staphylococcales	f__Staphylococcaceae	g__Staphylococcus		0	0	0	0	0	0	0	0	0	0	0	0	0	0	0	0	0	0	0	0	0	0	0	0	0	0	0	0	0	0	0	0	0	0	0	0	0	0	0	0	0	0
58132df22d7242c3215c925d358d3080	d__Bacteria	p__Actinobacteriota	c__Actinobacteria	o__Corynebacteriales	f__Corynebacteriaceae	g__Corynebacterium	s__Corynebacterium_tuberculostearicum	0	0	0	0	0	0	0	0	0	0	0	0	0	0	21	0	0	0	95	0	0	0	86	0	0	0	0	0	0	0	194	118	0	0	0	0	0	0	0	0	0	0
4ce638db7497faa5974b37c43e2fb8d5	d__Bacteria	p__Proteobacteria	c__Gammaproteobacteria	o__Enterobacterales	f__Enterobacteriaceae			0	0	0	14	0	0	0	98	0	0	0	0	0	0	0	0	0	0	6	73	0	0	0	0	5	0	4	0	0	0	0	0	0	0	0	0	0	0	0	78	0	0
c303de0e708f616ad6478341737ddef9	d__Bacteria	p__Proteobacteria	c__Gammaproteobacteria	o__Enterobacterales	f__Morganellaceae	g__Wigglesworthia	s__Wigglesworthia_glossinidia	0	0	0	0	0	0	0	0	0	0	0	0	0	0	0	0	0	0	0	0	0	0	0	0	0	0	0	0	0	0	0	0	0	0	0	0	0	0	0	0	0	0
b5c34c2c854050844681dbb5e6ac783a	d__Bacteria	p__Planctomycetota	c__Planctomycetes	o__Gemmatales	f__Gemmataceae	g__uncultured	s__uncultured_prokaryote	61	0	0	0	0	0	0	0	0	0	0	0	0	0	56	0	0	0	0	0	0	0	0	0	0	0	0	0	0	0	0	0	82	0	0	83	0	0	0	0	0	0
971e9632a6648982202614fc892aad88	d__Bacteria	p__Proteobacteria	c__Alphaproteobacteria	o__Sphingomonadales	f__Sphingomonadaceae	g__Sphingomonas		0	0	0	0	0	22	0	94	0	0	0	0	0	0	0	0	0	132	0	0	0	0	152	0	0	0	34	0	0	0	0	56	0	0	0	0	0	0	0	0	0	0
edfaa259bc3ad20d9330ea87e668aaec	d__Bacteria	p__Proteobacteria	c__Gammaproteobacteria	o__Enterobacterales	f__Yersiniaceae	g__Serratia		0	0	0	0	0	0	0	0	0	0	0	0	0	0	0	0	0	0	0	0	0	0	0	0	0	0	0	0	0	0	0	0	0	0	0	0	0	0	0	0	0	0
039ab268e3e9c628e7f40b5af0a19a2c	d__Bacteria	p__Proteobacteria	c__Gammaproteobacteria	o__Burkholderiales	f__Burkholderiaceae	g__Burkholderia-Caballeronia-Paraburkholderia		0	250	61	0	95	68	0	0	0	0	0	0	0	0	0	0	0	0	116	59	0	0	0	0	0	0	219	0	0	85	0	306	0	0	0	50	0	0	131	175	0	0
9a3d2506ae162a4ecff3dfcd7c682503	d__Bacteria	p__Proteobacteria	c__Gammaproteobacteria	o__Enterobacterales	f__Morganellaceae	g__Wigglesworthia	s__Wigglesworthia_glossinidia	0	0	0	0	0	0	0	0	0	0	0	0	0	0	0	0	0	0	0	0	0	0	0	0	0	0	0	0	0	0	0	0	0	0	0	0	0	0	0	0	0	0
7c030ca50e1104669f110a797c38bdb6	d__Bacteria	p__Firmicutes	c__Bacilli	o__Staphylococcales	f__Staphylococcaceae	g__Staphylococcus		0	0	0	0	0	0	0	0	0	0	0	0	0	0	0	0	0	0	0	0	0	0	0	0	0	0	0	0	0	0	0	0	0	0	0	0	0	0	0	0	0	0
db8031f9254243a7db2cc965ec40e42e	d__Bacteria	p__Proteobacteria	c__Gammaproteobacteria	o__Enterobacterales	f__Yersiniaceae	g__Serratia		0	0	70	0	0	0	0	2	0	0	0	0	17	0	0	0	0	120	0	0	0	0	0	0	0	0	55	0	62	0	0	2	0	0	0	0	0	0	45	4	0	0
2ba7e8675f328a3e085d39fb9577345d	d__Bacteria	p__Proteobacteria	c__Alphaproteobacteria	o__Rhizobiales	f__Rhizobiaceae			0	0	0	0	0	0	0	0	0	0	0	0	0	0	0	0	0	0	0	0	0	0	0	0	0	0	0	0	0	0	0	0	0	0	0	0	0	0	0	0	0	0
d15fc63c3a3f5d036de311a33be5eba3	d__Bacteria	p__Proteobacteria	c__Gammaproteobacteria	o__Enterobacterales	f__Yersiniaceae	g__Serratia		0	0	0	0	0	0	0	0	0	0	0	0	0	0	0	0	0	0	0	0	0	0	0	0	0	0	0	0	0	0	0	0	0	0	0	0	0	0	0	0	0	0
ad0cd79421dc51ce68281a06b4e0fdba	d__Bacteria	p__Acidobacteriota	c__Vicinamibacteria	o__Vicinamibacterales	f__Vicinamibacteraceae	g__Vicinamibacteraceae	s__wastewater_metagenome	0	71	0	14	0	0	0	0	0	0	0	0	0	0	15	0	0	33	0	0	0	0	10	0	0	0	0	0	0	0	0	22	0	0	0	32	0	0	0	0	0	0
10e1f254544f6d27ca091f36897bdd5b	d__Bacteria	p__Patescibacteria	c__Saccharimonadia	o__Saccharimonadales	f__Saccharimonadales	g__Saccharimonadales	s__uncultured_bacterium	0	0	0	0	0	0	0	0	0	0	0	0	0	0	0	0	0	0	0	0	0	0	0	0	0	0	0	0	0	0	0	0	0	0	0	0	0	0	0	0	0	0
96d2b4f34c6b02dcf04616d265430e86	d__Bacteria	p__Firmicutes	c__Clostridia	o__Lachnospirales	f__Lachnospiraceae	g__Anaerosporobacter	s__Anaerosporobacter_mobilis	0	0	0	0	0	0	0	0	0	0	0	0	0	0	0	0	0	0	0	0	0	0	0	0	0	0	0	0	0	0	0	0	0	0	0	0	0	0	0	0	0	0
4e1f5ba138d39edc79b6a2e63e140e3e	d__Bacteria	p__Proteobacteria	c__Gammaproteobacteria	o__Enterobacterales	f__Morganellaceae	g__Wigglesworthia	s__Wigglesworthia_glossinidia	0	0	0	0	0	0	0	0	0	0	0	132	0	0	0	0	0	0	0	0	0	0	0	0	0	0	0	0	0	0	0	0	0	0	0	0	0	0	0	0	0	0
aa5eb189766f8bb91aeec3068c852da1	d__Bacteria	p__Proteobacteria	c__Alphaproteobacteria	o__Rhizobiales	f__Rhizobiaceae	g__Allorhizobium-Neorhizobium-Pararhizobium-Rhizobium		0	0	0	0	0	0	0	0	0	52	0	0	0	0	0	0	0	0	0	0	0	0	19	0	0	0	0	0	0	0	0	0	0	0	0	0	0	104	0	0	0	0
25a79e78712d6e5b2f043e3c21abbdd0	d__Bacteria	p__Firmicutes	c__Clostridia	o__Clostridiales	f__Clostridiaceae	g__Proteiniclasticum	s__Clostridiaceae_bacterium	0	0	0	0	0	0	0	0	0	0	0	0	0	0	0	0	0	0	0	0	0	0	0	0	0	0	0	0	0	0	0	0	0	0	0	0	0	0	0	0	0	0
06d3e200a971ba96adfd4324c6449993	d__Bacteria	p__Proteobacteria	c__Gammaproteobacteria	o__Enterobacterales	f__Morganellaceae	g__Wigglesworthia	s__Wigglesworthia_glossinidia	0	0	0	0	0	0	0	0	0	0	0	0	0	0	0	0	0	0	0	0	0	0	0	0	0	0	0	0	0	0	0	0	0	0	0	0	0	0	0	0	0	0
13bcb43f4047e13a6f1e5a803a8bfcc8	d__Bacteria	p__Proteobacteria	c__Gammaproteobacteria	o__Enterobacterales	f__Morganellaceae	g__Wigglesworthia	s__Wigglesworthia_glossinidia	0	0	0	0	0	0	0	0	0	0	0	0	0	0	0	0	0	0	0	0	0	0	0	0	0	0	0	0	0	0	0	0	0	0	0	0	0	0	0	0	0	0
d5e4e1f7d0c2b671ad7f63d809c8d3d1	d__Bacteria	p__Bacteroidota	c__Bacteroidia	o__Flavobacteriales	f__Weeksellaceae	g__Chryseobacterium	s__uncultured_bacterium	0	0	0	0	0	0	0	0	0	0	0	5	0	30	0	0	0	0	0	0	0	0	0	0	38	0	0	0	0	0	40	0	0	0	0	117	0	0	0	0	7	0
304cb5345723dfe70ec8976065841364	d__Bacteria	p__Proteobacteria	c__Gammaproteobacteria	o__Pseudomonadales	f__Pseudomonadaceae	g__Pseudomonas		0	127	0	0	0	0	0	0	124	133	0	0	0	0	24	0	0	94	0	0	0	0	0	0	0	0	72	0	0	0	0	0	117	0	0	0	0	34	0	0	0	0
feb2b7e7830281eda3c65d00e2be762a	d__Bacteria	p__Proteobacteria	c__Gammaproteobacteria	o__Enterobacterales	f__Yersiniaceae	g__Serratia		0	0	0	0	0	0	0	0	0	0	0	0	0	0	0	0	0	0	0	0	0	0	0	0	0	0	0	0	0	0	0	0	0	0	0	0	0	0	0	0	0	0
4f5646cd3fe86e55bf9c36829db1f2fd	d__Bacteria	p__Proteobacteria	c__Gammaproteobacteria	o__Enterobacterales	f__Morganellaceae	g__Wigglesworthia	s__Wigglesworthia_glossinidia	0	0	0	0	0	0	0	0	0	0	0	0	0	0	0	0	0	0	0	0	0	0	0	0	0	0	0	0	0	0	0	0	0	0	0	0	0	0	0	0	0	0
e91ef131d0a77b6e72542adad23a6dc1	d__Bacteria	p__Proteobacteria	c__Gammaproteobacteria	o__Enterobacterales	f__Morganellaceae	g__Wigglesworthia	s__Wigglesworthia_glossinidia	0	0	0	0	0	0	0	0	0	0	0	0	0	0	0	0	0	0	0	0	0	0	0	0	0	0	0	0	0	0	0	0	0	0	0	0	0	0	0	0	0	0
e3d0a8d2b9f732c1b7ce2f7b444bb3bc	d__Bacteria	p__Proteobacteria	c__Gammaproteobacteria	o__Enterobacterales	f__Enterobacteriaceae	g__Cedecea		0	0	0	0	0	0	0	0	0	0	0	0	0	0	0	0	0	0	0	0	0	0	0	0	0	0	0	0	0	0	0	0	0	0	0	0	0	0	0	0	0	0
8e9f7d1a8a80d0abc31baba929c56f16	d__Bacteria	p__Firmicutes	c__Bacilli	o__Staphylococcales	f__Staphylococcaceae	g__Staphylococcus		139	246	126	143	110	119	98	177	0	160	292	194	172	51	82	43	0	199	73	138	31	0	0	58	166	0	0	0	79	0	236	341	488	0	0	168	0	132	931	171	0	324
32818b726401ca360352887484dfe7d5	d__Bacteria	p__Proteobacteria	c__Gammaproteobacteria	o__Enterobacterales	f__Enterobacteriaceae			0	0	0	0	0	0	0	0	0	0	0	0	0	0	0	0	0	0	0	121	0	0	49	0	0	0	0	0	0	0	0	0	0	0	0	0	0	0	0	0	0	0
c3caaf8950e52812d9b256bc7fa05798	d__Bacteria	p__Acidobacteriota	c__Acidobacteriae	o__Bryobacterales	f__Bryobacteraceae	g__Bryobacter	s__uncultured_bacterium	0	0	0	0	0	0	0	0	0	0	0	0	0	0	0	0	0	0	0	0	0	0	0	0	0	0	0	0	0	0	0	0	0	0	0	0	0	0	0	0	0	0
444b7fce2afe2c3fccd29e1689f3cb2b	d__Bacteria	p__Actinobacteriota	c__Thermoleophilia	o__Gaiellales	f__uncultured	g__uncultured	s__metagenome	0	0	0	0	0	0	0	0	0	0	0	0	0	0	0	0	0	0	0	0	0	0	0	0	0	0	0	0	0	0	0	0	0	0	0	0	0	0	0	0	0	0
684cbfaa44b2ff97998741981afa3b37	d__Bacteria	p__Proteobacteria	c__Gammaproteobacteria	o__Enterobacterales	f__Yersiniaceae	g__Serratia		0	0	0	0	0	0	0	0	0	128	0	0	0	0	0	0	0	0	0	0	0	0	0	0	0	0	0	0	0	0	0	0	0	0	0	0	0	0	0	0	0	0
7736300e65bf40098dc6fe9c212d5f05	d__Bacteria	p__Actinobacteriota	c__Actinobacteria	o__PeM15	f__PeM15	g__PeM15	s__uncultured_marine	30	0	0	0	0	0	0	72	0	0	200	0	0	0	0	0	0	0	0	0	0	0	0	0	0	0	0	0	10	0	0	0	0	0	0	0	0	0	0	0	0	0
b540b6772f38589ff1605c2adb590bf2	d__Bacteria	p__Deinococcota	c__Deinococci	o__Deinococcales	f__Trueperaceae	g__Truepera	s__Truepera_radiovictrix	0	0	0	0	0	0	0	0	0	0	0	0	0	0	0	0	0	0	0	0	0	0	0	0	0	0	0	0	0	0	0	0	0	0	0	0	0	0	0	0	0	0
6f418b5095433f42e28bd1dcd17da10f	d__Bacteria	p__Proteobacteria	c__Gammaproteobacteria	o__Enterobacterales	f__Yersiniaceae	g__Serratia		0	0	0	0	0	0	0	0	0	0	0	0	0	0	0	0	0	0	0	0	0	0	0	0	0	0	0	0	0	0	0	0	0	0	0	0	0	0	0	0	0	0
2208c8c08004d868749ad79a55e9131b	d__Bacteria	p__Proteobacteria	c__Gammaproteobacteria	o__Enterobacterales	f__Morganellaceae	g__Wigglesworthia	s__Wigglesworthia_glossinidia	0	0	0	0	0	0	0	0	0	0	0	0	0	0	0	0	0	0	0	0	0	0	0	0	0	0	0	0	0	0	0	0	0	0	0	0	0	0	0	0	0	0
86cc7cbb5c0114326e9a51150ac0b0b1	d__Bacteria	p__Bacteroidota	c__Bacteroidia	o__Flavobacteriales	f__Weeksellaceae	g__Chryseobacterium	s__Chryseobacterium_sp.	0	0	0	0	0	0	0	0	0	0	0	0	0	0	0	0	0	0	0	0	0	0	0	0	0	0	0	0	0	0	0	0	0	0	0	0	0	0	0	0	0	0
81d349d11e8b12cdf7f637431de7234a	d__Bacteria	p__Proteobacteria	c__Alphaproteobacteria	o__Rhizobiales	f__Rhizobiaceae			0	0	0	0	0	0	0	0	0	0	0	0	0	0	0	0	0	0	0	0	0	0	0	0	0	0	0	0	0	0	0	0	0	0	0	0	0	0	0	0	0	0
87746e3bfd42a139ed141565e1050a70	d__Bacteria	p__Proteobacteria	c__Gammaproteobacteria	o__Enterobacterales	f__Morganellaceae	g__Wigglesworthia	s__Wigglesworthia_glossinidia	0	0	0	0	0	0	0	0	0	0	0	0	0	0	0	0	0	0	0	0	0	0	0	0	0	0	0	0	0	0	0	0	0	0	0	0	0	0	0	0	0	0
64fbb3438536948964e076951a6c39d2	d__Bacteria	p__Proteobacteria	c__Alphaproteobacteria	o__Sphingomonadales	f__Sphingomonadaceae	g__Sphingorhabdus		0	0	0	0	0	0	0	0	0	0	0	0	0	0	0	0	0	0	0	0	0	0	0	0	0	0	0	0	0	0	0	0	0	0	0	0	0	0	0	0	19	0
dc1db991234d06a095fde11baa5ab19a	d__Bacteria	p__Proteobacteria	c__Gammaproteobacteria	o__Enterobacterales	f__Yersiniaceae	g__Serratia		0	0	0	0	0	0	0	0	0	0	0	0	0	0	0	0	0	0	0	0	0	0	0	0	0	0	0	0	0	0	0	0	0	0	0	0	0	0	0	0	0	0
1ebda2ceb2bf548a8c5eeef5541ee727	d__Bacteria	p__Cyanobacteria	c__Cyanobacteriia	o__Cyanobacteriales	f__Nostocaceae	g__Nostoc_PCC-7524	s__Nostoc_sp.	0	0	0	0	0	0	0	0	0	0	0	0	0	0	15	0	0	0	8	0	0	29	0	0	0	0	0	0	0	0	0	0	0	0	0	0	0	0	0	0	0	0
88e70dac8ae21976b6d5ac1f71310057	d__Bacteria	p__Proteobacteria	c__Gammaproteobacteria	o__Enterobacterales	f__Morganellaceae	g__Wigglesworthia	s__Wigglesworthia_glossinidia	0	0	0	0	0	0	0	0	0	0	0	0	0	0	0	0	0	0	0	0	0	0	0	0	0	0	0	0	0	0	53	0	0	0	0	0	0	0	0	0	0	0
a8bd86dba50acae195e1f57e0f68d00c	d__Bacteria	p__Proteobacteria	c__Gammaproteobacteria	o__Enterobacterales	f__Yersiniaceae			0	0	0	0	0	36	0	0	0	0	0	0	0	0	0	0	0	0	42	0	0	0	0	0	0	0	0	0	0	0	51	0	0	0	0	0	0	0	0	0	0	0
c922af16217c74e5ee04786974752c0b	d__Bacteria	p__Proteobacteria	c__Gammaproteobacteria	o__Enterobacterales	f__Morganellaceae	g__Wigglesworthia	s__Wigglesworthia_glossinidia	0	0	0	0	0	0	0	0	0	0	0	0	0	0	0	0	0	0	0	0	0	0	0	0	0	0	0	0	0	0	0	0	0	0	0	0	0	0	0	0	0	0
c65a5af0903dbcf7b7da48fb5d048450	d__Bacteria	p__Proteobacteria	c__Alphaproteobacteria	o__Rhodobacterales	f__Rhodobacteraceae	g__Amaricoccus		0	0	0	0	0	0	0	0	0	0	0	0	0	0	0	0	0	0	0	0	0	0	0	0	0	0	0	0	0	0	0	0	0	0	0	0	0	0	0	0	0	0
ce2c8126077b989b6d9df3a2da6f893c	d__Bacteria	p__Planctomycetota	c__Planctomycetes	o__Gemmatales	f__Gemmataceae			0	0	0	0	0	0	0	0	0	0	0	0	0	0	0	0	0	0	0	0	0	0	0	0	0	0	0	0	0	0	0	0	0	0	0	0	0	0	0	0	0	0
e1cefc9aad1096b3ab32a6a65cf34b03	d__Bacteria	p__Proteobacteria	c__Gammaproteobacteria	o__Enterobacterales	f__Morganellaceae	g__Wigglesworthia	s__Wigglesworthia_glossinidia	0	0	0	0	0	0	0	0	0	0	0	0	0	0	0	0	0	0	0	0	0	0	0	0	0	0	0	0	0	0	0	0	0	0	0	0	0	0	0	0	0	0
0efb249ed6071af143b77a0efb8c4d9e	d__Bacteria	p__Proteobacteria	c__Gammaproteobacteria	o__Enterobacterales	f__Morganellaceae	g__Wigglesworthia	s__Wigglesworthia_glossinidia	0	0	0	0	0	73	0	0	0	0	0	0	0	0	0	0	0	0	0	0	0	0	0	0	0	0	0	0	0	0	0	0	0	0	0	0	0	0	0	0	0	0
824625dbc08070f8541deb4a55743824	d__Bacteria	p__Proteobacteria	c__Gammaproteobacteria	o__Enterobacterales	f__Yersiniaceae	g__Serratia		0	0	0	0	0	0	0	0	0	0	0	0	0	0	0	0	0	0	0	0	0	0	0	0	0	0	0	0	0	0	0	0	0	0	0	0	0	0	0	0	0	0
8ea6e495441b398b48b34184af66d10c	d__Bacteria	p__Proteobacteria	c__Alphaproteobacteria	o__Rickettsiales	f__Rickettsiaceae	g__uncultured	s__uncultured_bacterium	0	0	0	0	0	0	0	0	0	0	0	0	0	0	0	0	0	0	0	0	0	0	0	0	0	0	0	0	0	0	0	0	0	0	0	0	0	0	0	0	0	0
f9218b924e7ea8ba88f884d120ab72f6	d__Bacteria	p__Firmicutes	c__Bacilli	o__Staphylococcales	f__Staphylococcaceae	g__Staphylococcus		0	0	0	0	0	0	0	0	0	0	0	0	0	0	0	0	0	0	0	0	0	0	0	0	0	0	0	0	0	0	0	0	0	0	0	0	0	0	0	0	0	0
12c46e3d0bcdef1367811bd02514c729	d__Bacteria	p__Proteobacteria	c__Alphaproteobacteria	o__Rhodobacterales	f__Rhodobacteraceae			0	0	0	0	0	0	0	0	0	0	0	0	0	0	0	0	0	0	0	0	0	0	0	0	0	0	0	0	0	0	0	0	0	0	0	0	0	0	0	0	0	0
2828b8c6072be2f8c301476ffb10574b	d__Bacteria	p__Firmicutes	c__Clostridia	o__Peptostreptococcales-Tissierellales	f__Peptostreptococcaceae			0	0	0	0	0	0	0	0	0	0	0	0	0	0	0	0	0	0	0	0	0	0	0	0	0	0	0	0	0	0	0	0	0	0	0	0	0	0	0	0	0	0
39aa70a218a03e9e6486d39541bfc37e	d__Bacteria	p__Proteobacteria	c__Gammaproteobacteria	o__Enterobacterales				71	0	0	0	0	0	0	0	0	0	0	0	13	0	21	0	0	0	0	0	0	0	0	0	0	0	0	0	0	0	0	0	0	0	0	0	0	0	0	0	0	0
74446a65b5f130686c538ef7b7c9c440	d__Bacteria	p__Proteobacteria	c__Gammaproteobacteria	o__Enterobacterales	f__Yersiniaceae	g__Serratia		0	0	0	0	0	0	0	0	158	0	0	0	0	0	0	0	0	0	0	0	0	0	0	0	0	0	0	0	0	0	0	0	0	0	0	0	0	0	0	0	0	53
1c0596d5a833e63e2a9fe1d1338d5435	d__Bacteria	p__Proteobacteria	c__Alphaproteobacteria	o__Caulobacterales	f__Caulobacteraceae	g__Brevundimonas		0	0	0	0	0	0	0	0	0	0	0	0	0	0	0	0	0	0	0	0	0	0	0	0	0	0	0	0	0	0	0	0	0	0	0	0	0	0	0	0	0	0
a9a35f7cbc05b3cb5091211172b598bd	d__Bacteria	p__Actinobacteriota	c__Actinobacteria	o__Corynebacteriales	f__Corynebacteriaceae	g__Corynebacterium		155	0	241	54	37	78	17	0	0	108	96	0	0	22	0	3	0	0	0	0	0	8	0	15	0	0	0	0	0	0	0	108	0	0	0	56	0	0	0	0	0	0
db81cd16f170e757dc9ac411f29c9098	d__Bacteria	p__Proteobacteria	c__Gammaproteobacteria	o__Enterobacterales	f__Morganellaceae	g__Wigglesworthia	s__Wigglesworthia_glossinidia	0	0	0	0	0	0	0	0	0	0	0	0	0	0	0	0	0	0	0	0	0	0	0	0	0	0	0	0	0	0	0	0	0	0	0	0	0	0	0	0	0	0
39bd8825a721263617b874a7e0f94ae5	d__Bacteria	p__Proteobacteria	c__Alphaproteobacteria	o__Rhizobiales	f__Rhizobiaceae	g__Allorhizobium-Neorhizobium-Pararhizobium-Rhizobium	s__Agrobacterium_pusense	0	0	0	0	0	0	0	0	0	0	0	0	0	0	0	0	0	0	0	0	0	0	0	0	0	0	0	0	0	0	0	0	0	0	0	0	0	0	0	0	0	0
a65a2a7e1292fba0c8a7eb2f7a99aeff	d__Bacteria	p__Proteobacteria	c__Gammaproteobacteria	o__Enterobacterales	f__Yersiniaceae	g__Serratia		0	0	0	0	0	0	0	0	0	0	0	0	0	0	0	0	0	0	0	0	0	0	0	0	0	0	0	0	0	0	0	0	0	0	0	0	0	0	0	0	0	0
1c54217549bf6ddb3ff77add5d5743d3	d__Bacteria	p__Proteobacteria	c__Alphaproteobacteria	o__Rhodobacterales	f__Rhodobacteraceae			0	0	0	0	0	0	0	0	0	0	0	0	0	0	0	0	0	0	0	0	0	0	0	0	0	0	0	0	0	0	0	0	0	0	0	0	0	0	0	0	0	0
a5ae51f587d5a6f2d911de7f7f391f11	d__Bacteria	p__Actinobacteriota	c__Actinobacteria	o__Micrococcales	f__Dermabacteraceae	g__Brachybacterium		0	0	0	0	0	0	0	0	0	0	0	0	0	0	0	0	0	0	0	0	0	0	0	0	0	0	0	0	0	0	0	0	0	0	0	0	0	0	0	0	0	0
d9aae3148f0085ad4a59d108f2920296	d__Bacteria	p__Actinobacteriota	c__Actinobacteria	o__Micrococcales	f__Dermacoccaceae	g__Dermacoccus		0	0	0	0	0	0	0	0	0	0	0	65	0	0	0	0	0	0	0	0	0	0	0	0	0	0	0	0	0	0	0	0	0	0	0	0	0	0	0	0	0	0
d0b85f394a67c72e0533edca89fcc7b8	d__Bacteria	p__Actinobacteriota	c__Thermoleophilia	o__Gaiellales	f__Gaiellaceae	g__Gaiella		0	0	0	0	0	0	0	0	0	0	0	0	0	0	0	0	0	0	0	0	0	0	0	0	0	0	0	0	0	0	0	0	0	0	0	0	0	0	0	0	0	0
10c32b14fdae62f2401e664f52b5a493	d__Bacteria	p__Proteobacteria	c__Gammaproteobacteria	o__Enterobacterales	f__Morganellaceae	g__Wigglesworthia	s__Wigglesworthia_glossinidia	0	0	0	0	0	0	0	0	0	0	0	0	0	0	0	0	0	0	0	0	0	0	0	0	0	0	0	0	0	0	0	0	0	0	0	0	0	0	0	0	0	0
ff8efebb6bdb2d44e5ebd45de803e2c2	d__Bacteria	p__Proteobacteria	c__Gammaproteobacteria	o__Enterobacterales	f__Morganellaceae	g__Wigglesworthia	s__Wigglesworthia_glossinidia	0	0	0	0	0	0	0	0	0	0	0	0	0	0	0	0	0	0	0	0	0	0	0	0	0	0	0	0	0	0	0	0	0	0	0	0	0	0	0	0	0	0
4526e787b4e178ad826f7439c142584f	d__Bacteria	p__Proteobacteria	c__Alphaproteobacteria	o__Sphingomonadales	f__Sphingomonadaceae			0	0	0	0	0	0	0	0	0	0	0	0	0	0	0	0	0	0	0	0	0	0	0	0	0	0	0	0	0	0	0	0	0	0	0	0	0	0	0	0	0	0
08ae9a57c90b92808660e1864fa1dda6	d__Bacteria	p__Actinobacteriota	c__Actinobacteria	o__Micrococcales	f__Micrococcaceae	g__Micrococcus		0	0	0	0	0	0	0	0	0	0	0	0	0	0	0	0	0	0	0	0	0	0	0	0	0	0	0	0	0	0	0	0	0	0	0	0	0	0	0	0	0	0
88806a0827cc34975fe1ccc8b5dc61ad	d__Bacteria	p__Proteobacteria	c__Gammaproteobacteria	o__Enterobacterales	f__Morganellaceae	g__Wigglesworthia	s__Wigglesworthia_glossinidia	0	0	0	0	0	0	0	0	0	0	0	0	0	0	0	0	0	0	0	0	0	0	0	0	0	0	0	0	0	0	0	0	0	0	0	0	0	0	0	0	0	0
a3d82a3ae3dccb9c9470a2be7c1c89e4	d__Bacteria	p__Proteobacteria	c__Alphaproteobacteria	o__Rhodospirillales	f__uncultured	g__uncultured	s__uncultured_bacterium	0	0	0	0	0	0	0	0	0	0	0	0	0	0	0	0	0	0	0	0	0	0	0	0	0	0	0	0	0	0	0	0	0	0	0	0	0	0	0	0	0	0
c78711ce3e45042ccb73be73fec14723	d__Bacteria	p__Firmicutes	c__Bacilli	o__Staphylococcales	f__Staphylococcaceae	g__Staphylococcus		0	0	0	0	0	0	0	0	0	0	0	0	0	0	0	0	0	0	0	0	0	0	0	0	0	0	0	0	0	0	0	0	0	0	0	0	0	0	0	0	0	0
f6bb3b4c364aa32fd55c317372ed781e	d__Bacteria	p__Proteobacteria	c__Alphaproteobacteria	o__Sphingomonadales	f__Sphingomonadaceae	g__Sphingomonas	s__Sphingomonas_faeni	0	0	0	0	0	0	0	154	0	43	0	0	0	0	0	0	0	43	0	0	0	8	0	0	0	0	0	0	0	0	0	0	0	0	0	0	0	0	0	0	0	0
04c8f3512191093646c196a746a29f42	d__Bacteria	p__Actinobacteriota	c__Acidimicrobiia	o__Microtrichales	f__uncultured	g__uncultured	s__metagenome	0	0	0	0	0	0	0	0	0	0	0	0	0	0	0	0	0	0	0	0	0	8	0	0	0	0	0	0	0	0	0	0	0	0	0	0	0	0	0	0	0	0
20d8c14287b115c6fb17805404c470ef	d__Bacteria	p__Firmicutes	c__Bacilli	o__Staphylococcales	f__Staphylococcaceae	g__Staphylococcus		0	0	0	0	0	0	0	0	0	0	0	0	0	0	0	0	0	0	0	0	0	0	0	0	0	0	0	0	0	0	0	0	0	0	0	0	0	0	0	0	0	0
3c665fbeb820bc9fcb97c021e33db211	d__Bacteria	p__Proteobacteria	c__Gammaproteobacteria	o__Enterobacterales	f__Morganellaceae	g__Wigglesworthia	s__Wigglesworthia_glossinidia	0	0	0	0	0	0	0	0	0	0	0	0	0	0	0	0	0	0	0	0	0	0	0	0	0	0	0	0	0	0	0	0	0	0	0	0	0	0	0	0	0	0
70c2eac3329c73e2e23e7b6cb9b01706	d__Bacteria	p__Proteobacteria	c__Gammaproteobacteria	o__Enterobacterales	f__Morganellaceae	g__Wigglesworthia	s__Wigglesworthia_glossinidia	0	0	0	0	0	0	0	0	0	0	0	0	0	0	0	0	0	0	0	0	0	0	0	0	0	0	0	0	0	0	0	0	0	0	0	0	0	0	0	0	0	0
cfde8a71fb08d9d7b4f06366403d9984	d__Bacteria	p__Firmicutes	c__Bacilli	o__Staphylococcales	f__Staphylococcaceae	g__Jeotgalicoccus		0	0	0	0	0	0	0	0	0	0	0	0	0	0	0	0	0	0	0	0	0	0	0	0	0	0	0	0	0	0	0	0	0	0	0	0	0	0	0	0	0	0
b82e2cb1889398aed778b83fd0d3c11c	d__Bacteria	p__Proteobacteria	c__Gammaproteobacteria	o__Enterobacterales	f__Morganellaceae	g__Wigglesworthia	s__Wigglesworthia_glossinidia	0	0	0	0	0	0	0	0	0	0	0	0	0	0	0	0	0	0	0	0	0	0	0	0	0	0	0	0	0	0	0	0	0	0	0	0	0	0	0	0	0	0
13350f48044ec4f5e6325f54be08393f	d__Bacteria	p__Proteobacteria	c__Gammaproteobacteria	o__Enterobacterales	f__Enterobacteriaceae			0	0	0	0	0	0	0	0	0	0	0	0	0	0	0	0	0	0	0	0	0	0	0	0	0	0	0	0	0	0	0	0	0	0	0	0	0	0	0	0	0	0
8102235a2e91bae73180a9befcc327f4	d__Bacteria	p__Proteobacteria	c__Alphaproteobacteria	o__Sphingomonadales	f__Sphingomonadaceae	g__Sandaracinobacter		0	28	0	0	0	0	0	0	0	0	0	0	0	0	21	0	0	0	0	0	0	0	0	0	75	0	0	0	0	0	0	0	0	0	0	0	0	0	0	0	0	0
bbdb1f590594423fb37d48f5ee74dbe3	d__Bacteria	p__Proteobacteria	c__Alphaproteobacteria	o__Reyranellales	f__Reyranellaceae	g__Reyranella	s__Reyranella_sp.	0	0	0	0	0	0	0	0	0	0	0	0	0	0	0	0	0	0	0	0	0	0	0	0	0	0	0	0	0	0	0	0	0	0	0	0	0	0	0	0	0	0
dceeb1f8f96091273abbe9f71bb0e03a	d__Bacteria	p__Proteobacteria	c__Alphaproteobacteria	o__Rhizobiales	f__Beijerinckiaceae	g__Bosea		0	0	0	0	0	0	0	0	0	0	0	0	0	0	0	0	0	0	0	0	0	0	0	0	0	0	0	0	0	0	0	0	0	0	0	0	0	0	0	0	0	0
f744eba18595354cfb5a067c62488be7	d__Bacteria	p__Actinobacteriota	c__Actinobacteria	o__Micrococcales	f__Micrococcaceae	g__Micrococcus		0	23	0	0	56	0	0	0	0	46	0	0	0	0	0	0	0	0	10	0	0	0	0	0	0	0	0	0	0	12	0	0	0	0	0	0	0	0	0	0	0	0
71bc4ab665cb5cf5264154e8e68a616c	d__Bacteria	p__Firmicutes	c__Clostridia	o__Peptostreptococcales-Tissierellales	f__Peptostreptococcaceae			0	0	0	0	0	0	0	0	0	0	0	0	0	0	0	0	0	0	0	0	0	0	0	0	0	0	0	0	0	0	0	0	0	0	0	0	0	0	0	0	0	0
21cb7f571755a1e7585c0ecc6aec00ed	d__Bacteria	p__Proteobacteria	c__Gammaproteobacteria	o__Enterobacterales	f__Morganellaceae	g__Wigglesworthia	s__Wigglesworthia_glossinidia	0	0	0	0	0	0	0	0	0	0	0	0	0	0	0	0	0	0	0	0	0	0	0	0	0	0	0	0	0	0	0	0	0	0	0	0	0	0	0	0	0	0
449d6100aa889985a701ca6539fcfa1d	d__Bacteria	p__Actinobacteriota	c__Actinobacteria	o__Micrococcales	f__Micrococcaceae	g__Micrococcus		0	0	0	0	0	0	0	0	0	0	0	0	0	0	0	0	0	0	0	0	0	0	0	0	0	0	0	0	0	0	0	0	0	0	0	0	0	0	0	0	0	0
373d9ea70346c765ebb925d319cd5947	d__Bacteria	p__Bacteroidota	c__Bacteroidia	o__Flavobacteriales	f__Weeksellaceae	g__Chryseobacterium	s__Chryseobacterium_sp.	0	0	0	0	0	0	0	0	0	0	0	0	0	0	0	0	0	0	0	0	0	0	0	0	0	0	0	0	0	0	0	0	0	0	0	0	0	0	0	0	0	0
e367bb88c41ed1c855fa5e6fd8488f1f	d__Bacteria	p__Proteobacteria	c__Gammaproteobacteria	o__Enterobacterales	f__Morganellaceae	g__Wigglesworthia	s__Wigglesworthia_glossinidia	0	0	0	0	0	0	85	0	0	0	0	0	0	0	0	0	0	0	0	0	0	0	0	0	0	0	0	0	0	0	0	0	0	0	0	0	0	0	0	0	0	0
48fb8cac59a999dfc34dd88799b96b3e	d__Bacteria	p__Proteobacteria	c__Gammaproteobacteria	o__Enterobacterales	f__Morganellaceae	g__Wigglesworthia	s__Wigglesworthia_glossinidia	0	0	0	0	0	0	0	0	0	0	0	0	0	0	0	0	0	0	0	0	0	0	0	0	0	0	0	0	0	0	0	0	0	0	0	0	0	0	0	0	0	0
5b4d0639fd95a01504247013f9abc37a	d__Bacteria	p__Proteobacteria	c__Gammaproteobacteria	o__Enterobacterales	f__Morganellaceae	g__Wigglesworthia	s__Wigglesworthia_glossinidia	0	0	0	0	0	0	0	0	0	0	0	0	0	0	0	0	0	0	0	0	0	0	0	0	0	0	0	0	0	0	0	0	0	0	0	0	0	0	0	0	0	0
c4b33d3ad445df7198d3a4683c9fd4fb	d__Bacteria	p__Proteobacteria	c__Alphaproteobacteria	o__Sphingomonadales	f__Sphingomonadaceae	g__Sphingomonas		0	0	0	0	0	0	0	0	0	0	0	0	0	0	0	0	0	0	0	0	0	0	0	0	0	0	0	0	0	0	0	0	0	0	0	0	0	0	0	0	0	0
e03f3a72436dbbd6a385df4f7bc7b8bc	d__Bacteria	p__Deinococcota	c__Deinococci	o__Deinococcales	f__Trueperaceae	g__Truepera	s__Truepera_radiovictrix	0	0	0	0	0	0	0	0	0	0	0	0	0	0	0	0	0	0	0	0	0	0	0	0	0	0	0	0	0	0	0	0	0	0	0	0	0	0	0	0	0	0
f77dcdc0f756e297bd305ab303270787	d__Bacteria	p__Proteobacteria	c__Gammaproteobacteria	o__Enterobacterales	f__Morganellaceae	g__Wigglesworthia	s__Wigglesworthia_glossinidia	0	0	0	0	0	0	0	0	0	0	0	0	0	0	0	0	0	0	0	0	0	0	0	0	0	0	0	0	0	0	0	0	0	0	0	0	0	0	0	0	0	0
5d671a6117816d2e825c6e2814001179	d__Bacteria	p__Proteobacteria	c__Gammaproteobacteria	o__Burkholderiales	f__Burkholderiaceae	g__Burkholderia-Caballeronia-Paraburkholderia		0	0	0	0	0	0	0	50	0	0	0	0	0	0	0	0	0	0	0	0	0	0	0	0	0	0	0	0	0	0	0	0	0	0	0	0	0	0	0	0	0	0
68600a19520e9d4f8efdeb9a60ac0229	d__Bacteria	p__Bacteroidota	c__Bacteroidia	o__Chitinophagales	f__Chitinophagaceae	g__Heliimonas	s__Heliimonas_saccharivorans	0	0	0	0	0	0	0	0	0	0	0	0	0	0	0	0	0	0	0	0	0	0	0	0	0	0	0	0	0	0	0	0	0	0	0	0	0	0	0	0	0	0
e2bee4d82444f133e835876ad020581b	d__Bacteria	p__Firmicutes	c__Bacilli	o__Staphylococcales	f__Staphylococcaceae	g__Staphylococcus		0	0	0	0	0	0	0	0	0	0	0	0	0	0	0	0	0	0	0	0	0	0	0	0	0	0	0	0	0	0	0	0	0	0	0	0	0	0	0	0	0	0
0ce192794b2da67a7430a9609be1bba2	d__Bacteria	p__Proteobacteria	c__Alphaproteobacteria	o__Rickettsiales	f__Rickettsiaceae	g__uncultured	s__uncultured_bacterium	0	0	0	0	0	0	0	0	0	0	0	0	0	0	0	0	0	0	0	0	0	0	0	0	0	0	0	0	0	0	0	0	0	0	0	0	0	0	0	0	0	0
72adf49988b4bc6b7226fb2fd1281b39	d__Bacteria	p__Proteobacteria	c__Gammaproteobacteria	o__Enterobacterales	f__Morganellaceae	g__Wigglesworthia	s__Wigglesworthia_glossinidia	0	122	0	0	0	0	0	0	0	0	0	0	0	0	0	0	0	0	0	0	0	0	0	0	0	0	0	0	0	0	0	0	0	0	0	0	0	0	0	0	0	0
8ea1b2cf0b2e10c19dc8cb5ca254b2b2	d__Bacteria	p__Proteobacteria	c__Gammaproteobacteria	o__Enterobacterales	f__Yersiniaceae	g__Serratia		0	0	0	0	0	0	0	0	0	0	0	0	0	0	0	0	0	0	0	0	0	0	0	0	0	0	0	0	0	0	0	0	0	0	0	0	0	0	0	0	0	0
4a369a5f188f4abe4db42e9031a74818	d__Bacteria	p__Proteobacteria	c__Gammaproteobacteria	o__Enterobacterales	f__Yersiniaceae	g__Serratia		0	0	0	0	0	0	0	0	0	0	0	0	0	0	0	0	0	0	0	0	0	0	0	0	0	0	0	0	0	0	0	0	0	0	0	0	0	0	0	0	0	0
612535ec174972ee11527566026af0a8	d__Bacteria	p__Proteobacteria	c__Gammaproteobacteria	o__Burkholderiales	f__Burkholderiaceae	g__Lautropia	s__uncultured_beta	0	0	0	0	0	0	0	0	0	0	0	0	0	0	0	0	0	0	0	0	0	0	0	0	0	0	0	0	0	0	0	0	0	0	0	0	0	0	0	0	0	0
c533b21d26623a8858600df443a0f285	d__Bacteria	p__Proteobacteria	c__Gammaproteobacteria	o__Enterobacterales	f__Yersiniaceae	g__Serratia		0	0	0	0	0	0	0	0	0	0	0	0	0	0	0	0	0	0	0	0	0	0	0	0	0	0	0	0	0	0	0	0	0	0	0	0	0	0	0	0	0	0
72eef6a19006b4cb39b98d8c3c6bac31	d__Bacteria	p__Proteobacteria	c__Gammaproteobacteria	o__Pseudomonadales	f__Pseudomonadaceae	g__Pseudomonas		0	0	0	0	0	0	0	0	0	0	0	0	0	0	0	0	0	0	0	0	0	0	0	0	24	0	0	0	0	0	0	0	0	0	0	0	0	0	0	0	0	0
df957c623a7c58f09061ab721770aafb	d__Bacteria	p__Proteobacteria	c__Gammaproteobacteria	o__Burkholderiales				0	0	63	0	0	0	0	0	0	0	0	0	0	0	0	0	0	0	37	0	0	0	0	0	0	0	0	0	0	0	0	0	0	0	0	0	0	0	0	0	0	0
4cceab1dc35e3ee23b794808467e232d	d__Bacteria	p__Proteobacteria	c__Alphaproteobacteria	o__Rhodobacterales	f__Rhodobacteraceae	g__Paracoccus		0	0	0	0	0	0	0	0	0	0	0	0	0	0	0	0	0	0	0	0	0	0	0	0	0	0	0	0	0	0	0	0	0	0	0	0	0	0	0	0	0	0
baea7a8a3cb208d81613f758941832b5	d__Bacteria	p__Proteobacteria	c__Gammaproteobacteria	o__Enterobacterales	f__Enterobacteriaceae	g__Cedecea		0	0	0	0	0	0	0	0	0	0	0	0	0	0	0	0	0	0	0	0	0	0	0	0	0	0	0	0	0	0	0	0	0	0	0	0	0	0	0	0	0	0
681b8873e4dd9eed70c34ef5fb2143dd	d__Bacteria	p__Proteobacteria	c__Alphaproteobacteria	o__Rhodobacterales	f__Rhodobacteraceae	g__Amaricoccus	s__metagenome	0	0	0	0	0	0	0	0	0	0	0	0	0	0	0	0	0	0	0	0	0	0	0	0	0	0	0	0	0	0	0	0	0	0	0	0	0	0	0	0	0	0
acdac2787342ee2463efa6fbd26bba26	d__Bacteria	p__Proteobacteria	c__Gammaproteobacteria	o__Enterobacterales	f__Yersiniaceae	g__Serratia		0	0	0	0	0	0	0	0	0	0	0	0	0	0	0	0	0	0	0	0	0	0	0	0	0	0	0	0	0	0	0	0	0	0	0	0	0	0	0	0	0	0
204753be3b27c94e3a5f46790009fb7c	d__Bacteria	p__Proteobacteria	c__Alphaproteobacteria	o__Caulobacterales	f__Caulobacteraceae	g__Brevundimonas		0	0	0	0	0	0	0	0	0	0	0	0	0	0	0	0	0	0	0	0	0	0	0	0	0	0	0	0	0	0	0	0	0	0	0	0	0	0	0	0	0	0
28b73f3c6e80e34c73398371a71311d5	d__Bacteria	p__Proteobacteria	c__Alphaproteobacteria	o__Rhizobiales	f__Rhizobiaceae			0	0	0	0	0	0	0	0	0	0	0	0	0	0	0	0	0	0	0	0	0	0	0	0	0	0	0	0	0	0	0	0	0	0	0	0	0	0	0	0	0	0
2a6678258bd54cc97699c0e24b0943d1	d__Bacteria	p__Proteobacteria	c__Alphaproteobacteria	o__Rhizobiales	f__Beijerinckiaceae	g__Methylobacterium-Methylorubrum		0	0	0	0	0	0	32	0	0	0	0	0	0	0	0	0	0	0	0	0	0	0	0	0	0	0	0	0	0	0	0	0	0	0	0	0	0	0	0	0	0	0
327bf3b4bd9741f28859302c3298ab87	d__Bacteria	p__Proteobacteria	c__Gammaproteobacteria	o__Enterobacterales	f__Morganellaceae	g__Wigglesworthia	s__Wigglesworthia_glossinidia	0	0	0	0	0	0	0	0	0	0	0	0	0	0	0	0	0	0	0	0	0	0	0	0	0	0	0	0	0	0	0	0	0	0	0	0	0	0	0	0	0	0
6593dc446e551e9187fb71a21be9aa16	d__Bacteria	p__Proteobacteria	c__Gammaproteobacteria	o__Burkholderiales	f__Rhodocyclaceae	g__C39	s__Rhodocyclaceae_bacterium	0	0	0	0	0	0	0	0	0	0	0	57	62	0	0	0	0	0	0	0	0	79	0	0	0	0	0	0	0	0	0	0	0	0	0	0	0	0	0	0	0	0
7a17e883b1694b28b2b8e2ad64a7202a	d__Bacteria	p__Proteobacteria	c__Gammaproteobacteria	o__Enterobacterales	f__Morganellaceae	g__Wigglesworthia	s__Wigglesworthia_glossinidia	0	0	0	0	0	0	0	0	0	0	0	0	0	0	0	0	0	0	0	0	0	0	0	0	0	0	0	0	0	0	0	0	0	0	0	0	0	0	0	0	0	0
d2bb8544eccb40630747409b1fcae177	d__Bacteria	p__Bacteroidota	c__Bacteroidia	o__Sphingobacteriales	f__Sphingobacteriaceae	g__Sphingobacterium		0	0	0	0	0	0	0	0	0	0	0	0	0	0	0	0	0	0	0	0	0	0	0	0	0	0	0	0	0	0	0	0	0	0	0	0	0	0	0	0	0	0
88768a5b97d10dbe9e8549914732acdf	d__Bacteria	p__Cyanobacteria	c__Cyanobacteriia	o__Leptolyngbyales	f__Leptolyngbyaceae	g__Chamaesiphon_PCC-7430	s__Chamaesiphon_subglobosus	0	0	0	0	0	0	0	0	0	0	0	0	0	0	0	0	0	0	0	0	0	0	0	0	0	0	0	0	0	0	0	0	0	0	0	0	0	0	0	0	0	0
2bdca2a4383ab29ab9bc0d30add0e370	d__Bacteria	p__Proteobacteria	c__Gammaproteobacteria	o__Enterobacterales	f__Yersiniaceae	g__Serratia		0	0	0	0	0	0	0	0	0	0	0	0	0	0	0	0	0	0	0	0	0	0	0	0	0	0	0	0	0	0	0	0	0	0	0	0	0	0	0	0	0	0
795f49b695727eeb83353272a5588e57	d__Bacteria	p__Proteobacteria	c__Alphaproteobacteria	o__Rhizobiales	f__Rhizobiaceae			0	0	0	0	0	0	0	0	0	0	0	0	0	0	0	0	0	0	0	0	0	0	0	0	0	0	0	0	0	0	0	0	0	0	0	0	0	0	0	0	0	0
1bdb742a9fdfe811bc7c4bbffcdd9be1	d__Bacteria	p__Proteobacteria	c__Gammaproteobacteria	o__Enterobacterales	f__Morganellaceae	g__Wigglesworthia	s__Wigglesworthia_glossinidia	0	0	0	0	0	0	0	0	0	0	0	0	0	0	0	0	0	0	0	0	0	0	0	0	0	0	0	0	0	0	0	0	0	0	0	0	0	0	0	0	0	0
c3431dffc84976902de5a3408f2042e8	d__Bacteria	p__Proteobacteria	c__Gammaproteobacteria	o__Enterobacterales	f__Morganellaceae	g__Wigglesworthia	s__Wigglesworthia_glossinidia	0	0	0	0	0	0	0	0	0	0	0	0	0	0	0	0	0	0	0	0	0	0	0	0	0	0	0	0	0	0	0	0	0	0	0	0	0	0	0	0	0	0
b3161dde81007a8144756c2f8de992a1	d__Bacteria	p__Bacteroidota	c__Bacteroidia	o__Flavobacteriales	f__Weeksellaceae	g__Chryseobacterium	s__Chryseobacterium_sp.	0	0	0	0	0	0	0	0	0	0	0	0	0	0	0	0	0	0	0	0	0	0	0	0	0	0	0	0	0	0	0	0	0	0	0	0	0	0	0	0	0	0
de9ab95c1a4861138b5e649266cbd4f0	d__Bacteria	p__Proteobacteria	c__Alphaproteobacteria	o__Rhizobiales	f__Beijerinckiaceae	g__Methylobacterium-Methylorubrum		0	0	0	0	0	0	0	0	0	0	0	0	0	0	0	0	0	0	0	0	0	0	0	0	0	0	0	0	0	0	0	0	0	0	0	0	0	0	0	0	0	0
08c20f14d10985121d09cd4b0f6bd508	d__Bacteria	p__Bacteroidota	c__Bacteroidia	o__Flavobacteriales	f__Weeksellaceae	g__Chryseobacterium	s__Chryseobacterium_sp.	0	0	0	0	0	0	0	0	0	0	0	0	0	0	0	0	0	0	0	0	0	0	0	0	0	0	0	0	0	0	0	0	0	0	0	0	0	0	0	0	0	0
669504c284863412ac91f7cc90426641	d__Bacteria	p__Proteobacteria	c__Gammaproteobacteria	o__Xanthomonadales	f__Xanthomonadaceae	g__Pseudoxanthomonas	s__Pseudoxanthomonas_kaohsiungensis	0	0	0	0	0	0	0	0	0	0	0	0	0	0	0	0	0	0	0	0	0	0	0	0	0	0	0	0	0	0	0	0	0	0	0	0	0	0	0	0	0	0
603bcee058d4e6259da16771d1c6d47f	d__Bacteria	p__Proteobacteria						0	0	0	0	0	0	0	0	0	0	0	0	0	0	0	0	0	0	0	0	0	0	0	0	0	0	0	0	0	0	0	0	0	0	0	0	0	0	0	0	0	0
6a122a3275282bd2cd5b7a4eee58eadb	d__Bacteria	p__Proteobacteria	c__Gammaproteobacteria	o__Enterobacterales	f__Enterobacteriaceae			0	0	0	0	0	0	0	0	0	0	0	0	0	0	0	0	0	0	0	0	0	0	0	0	0	0	0	0	0	0	0	0	0	0	0	0	0	0	0	0	0	0
c89c7d12dab33915a2f1c1e6ccddc0c2	d__Bacteria	p__Proteobacteria	c__Gammaproteobacteria	o__Enterobacterales	f__Morganellaceae	g__Wigglesworthia	s__Wigglesworthia_glossinidia	0	0	0	0	0	0	0	0	0	0	0	0	0	0	0	0	0	0	0	0	0	0	0	0	0	0	0	0	0	0	0	0	0	0	0	0	0	0	0	0	0	0
05aba1f3294adaad85fa337eb4d3c15e	d__Bacteria	p__Proteobacteria	c__Gammaproteobacteria	o__Enterobacterales				0	0	0	0	0	0	0	0	0	0	0	0	0	0	0	0	0	0	0	0	0	0	0	0	0	0	0	0	0	0	0	0	0	0	0	0	0	0	0	0	0	0
1cae7c748846b04f079c7728411839e0	d__Bacteria	p__Proteobacteria	c__Gammaproteobacteria	o__Enterobacterales	f__Morganellaceae	g__Wigglesworthia	s__Wigglesworthia_glossinidia	0	0	0	0	0	0	0	0	0	0	0	0	0	0	0	0	0	0	0	0	0	0	0	0	0	0	0	0	0	0	0	0	0	0	0	0	0	0	0	0	0	0
2c9d58f708c1e4e830694034adee92cd	d__Bacteria	p__Proteobacteria	c__Gammaproteobacteria	o__Enterobacterales	f__Morganellaceae	g__Wigglesworthia	s__Wigglesworthia_glossinidia	0	0	0	0	0	0	0	0	0	0	0	0	0	0	0	0	0	0	0	0	0	0	0	0	0	0	0	0	0	0	0	0	0	0	0	0	0	0	0	0	0	0
ab1032d4fd08c4048cfa4cc2728987f7	d__Bacteria	p__Bacteroidota	c__Bacteroidia	o__Flavobacteriales	f__Weeksellaceae	g__Chryseobacterium	s__Chryseobacterium_sp.	0	0	0	0	0	0	0	0	0	0	0	0	0	0	0	0	0	0	0	0	0	0	0	0	0	0	0	0	0	0	0	0	0	0	0	0	0	0	0	0	0	0
0d9c4383c7a8a66007e65f85fb9711f6	d__Bacteria	p__Proteobacteria	c__Alphaproteobacteria	o__Rhodobacterales	f__Rhodobacteraceae	g__Paracoccus		0	0	0	0	0	0	0	0	0	0	0	0	0	0	0	0	0	0	0	0	0	0	0	0	0	0	0	0	0	0	0	0	0	0	0	0	0	0	0	0	0	0
2672fdc70339efa3360f23f1d5fdac7e	d__Bacteria	p__Acidobacteriota	c__Blastocatellia	o__Pyrinomonadales	f__Pyrinomonadaceae	g__RB41		0	0	0	0	0	0	0	0	0	0	0	0	0	0	0	0	0	0	0	0	0	0	0	0	0	0	0	0	0	0	0	0	0	0	0	0	0	0	0	0	0	0
ca20db096b555f5d59d9b4c7e0aa91d6	d__Bacteria	p__Actinobacteriota	c__Actinobacteria	o__Micrococcales	f__Microbacteriaceae			0	0	0	0	0	0	0	0	0	0	0	0	0	0	0	0	0	0	0	0	0	0	0	0	0	0	0	0	0	0	0	0	0	0	0	0	0	0	0	0	0	0
dd5196790f84ff72104cca92fa1eb65d	d__Bacteria	p__Firmicutes	c__Bacilli	o__Staphylococcales	f__Staphylococcaceae	g__Staphylococcus		0	0	0	0	0	0	0	0	0	0	0	0	0	0	0	0	0	0	0	0	0	0	0	0	0	0	0	0	0	0	0	0	0	0	0	0	0	0	0	0	0	0
3db146eac56359b68f98dcafa5c7b76c	d__Bacteria	p__Actinobacteriota	c__Actinobacteria	o__PeM15	f__PeM15	g__PeM15	s__bacterium_rJ7	0	0	0	0	0	0	0	0	0	0	0	0	0	0	0	0	0	0	0	0	0	0	0	0	0	0	0	0	0	0	0	0	0	0	0	0	0	0	0	0	0	0
505a05530e399484c9d52c12fca7fee3	d__Bacteria	p__Proteobacteria	c__Gammaproteobacteria	o__Pseudomonadales	f__Moraxellaceae	g__Acinetobacter	s__Acinetobacter_septicus	0	0	0	0	0	0	0	0	0	0	0	0	0	0	0	0	0	0	0	0	0	0	0	0	0	0	0	0	0	0	0	0	0	0	0	0	0	0	0	0	0	0
e6a99492d182701a0dfe23d58ed85fa2	d__Bacteria	p__Proteobacteria	c__Alphaproteobacteria	o__Rickettsiales	f__Rickettsiaceae	g__Rickettsia		0	0	0	0	0	0	0	0	0	0	0	0	0	0	0	0	0	0	0	0	0	0	0	0	0	0	0	0	0	0	0	0	0	0	0	0	0	0	0	0	0	0
2fe0a2ce011b919cd9013f224f43c3ea	d__Bacteria	p__Firmicutes	c__Bacilli	o__Staphylococcales	f__Staphylococcaceae	g__Staphylococcus		0	0	0	0	0	0	0	0	0	0	0	0	0	0	0	0	0	0	0	0	0	0	0	0	0	0	0	0	0	0	0	0	0	0	0	0	0	0	0	0	0	0
89d4f09d602ee1d48bcc4ea562a89d42	d__Bacteria	p__Proteobacteria	c__Gammaproteobacteria	o__Burkholderiales	f__Methylophilaceae	g__uncultured		0	0	0	0	0	0	0	0	0	0	0	0	0	0	0	0	0	0	0	0	0	0	0	0	0	0	0	0	0	0	0	0	0	0	0	0	0	0	0	0	0	0
8d7462784fbbb51e813b41e27a142804	d__Bacteria	p__Proteobacteria	c__Gammaproteobacteria	o__Enterobacterales	f__Enterobacteriaceae			0	0	0	0	0	0	0	0	0	0	0	0	0	0	0	0	0	0	0	0	0	0	0	0	0	0	0	0	0	0	0	0	0	0	0	0	0	0	0	0	0	0
8ed201007ec29365e9e0c702a35b1c9d	d__Bacteria	p__Actinobacteriota	c__Actinobacteria	o__Micrococcales	f__Micrococcaceae	g__Kocuria		0	0	0	0	0	0	0	0	0	0	0	0	0	0	0	0	0	0	0	0	0	0	0	0	0	0	0	0	0	0	0	0	0	0	0	0	0	0	0	0	0	0
e8c42e0dad65b119181181654b1addb5	d__Bacteria	p__Proteobacteria	c__Alphaproteobacteria	o__Caulobacterales	f__Caulobacteraceae			0	0	0	0	0	0	0	0	0	0	0	0	0	0	0	0	0	0	0	0	0	0	0	0	0	0	0	0	0	0	0	0	0	0	0	0	0	0	0	0	0	0
001d02d23d472064931b80812b3f239f	d__Bacteria	p__Proteobacteria	c__Alphaproteobacteria	o__Rhizobiales	f__Rhizobiaceae			0	0	0	0	0	0	0	0	0	0	0	0	0	0	0	0	0	0	0	0	0	0	0	0	0	0	0	0	0	0	0	0	0	0	0	0	0	0	0	0	0	0
351e25178d3d9de227ee60bb39442b57	d__Bacteria	p__Proteobacteria	c__Gammaproteobacteria	o__Burkholderiales	f__Rhodocyclaceae	g__C39	s__Rhodocyclaceae_bacterium	0	0	0	0	0	0	0	0	0	0	0	0	0	0	0	0	0	0	0	0	0	0	0	0	0	0	0	0	0	0	0	0	0	0	0	0	0	0	0	0	0	0
5403785fa6c2410028cd4955b3f095c1	d__Bacteria	p__Proteobacteria	c__Alphaproteobacteria	o__Rhizobiales	f__Rhizobiaceae	g__Allorhizobium-Neorhizobium-Pararhizobium-Rhizobium	s__Agrobacterium_pusense	0	0	0	0	0	0	0	0	0	0	0	0	0	0	0	0	0	0	0	0	0	0	0	0	0	0	0	0	0	0	0	0	0	0	0	0	0	0	0	0	0	0
551c60274dc4493f2532ca0c85bd2b44	d__Bacteria	p__Proteobacteria	c__Gammaproteobacteria	o__Burkholderiales	f__Oxalobacteraceae	g__Massilia		0	0	0	0	0	0	0	0	0	0	0	0	0	0	0	0	0	0	0	0	0	0	0	0	0	0	0	0	0	0	0	0	0	0	0	0	0	0	0	0	0	0
5a36949bc0a3aaff9e3c6b4e0ae8d196	d__Bacteria	p__Proteobacteria	c__Gammaproteobacteria	o__Burkholderiales	f__Burkholderiaceae	g__Burkholderia-Caballeronia-Paraburkholderia		0	0	0	0	0	0	0	0	0	0	0	0	0	0	0	0	0	0	0	0	0	0	0	0	0	0	0	0	0	0	0	0	0	0	0	0	0	0	0	0	0	0
6b783120e9c292f034e50990afce2da1	d__Bacteria	p__Proteobacteria	c__Gammaproteobacteria	o__Enterobacterales	f__Yersiniaceae	g__Serratia		0	0	0	0	0	0	0	0	0	0	0	0	0	0	0	0	0	0	0	0	0	0	0	0	0	0	0	0	0	0	0	0	0	0	0	0	0	0	0	0	0	0
71e68f8acef2687dedd569e756183846	d__Bacteria	p__Proteobacteria	c__Alphaproteobacteria	o__Rickettsiales	f__Rickettsiaceae	g__Rickettsia		0	0	0	0	0	0	0	0	0	0	0	0	0	0	0	0	0	0	0	0	0	0	0	0	0	0	0	0	0	0	0	0	0	0	0	0	0	0	0	0	0	0
c7b1c32538ccc40e9637e75ef70d452f	d__Bacteria	p__Firmicutes	c__Bacilli	o__Staphylococcales	f__Staphylococcaceae	g__Staphylococcus		0	0	0	0	0	0	0	0	0	0	0	0	0	0	0	0	0	0	0	0	0	0	0	0	0	0	0	0	0	0	0	0	0	0	0	0	0	0	0	0	0	0
c9f86552541698ed61eaddac0e9e614e	d__Bacteria	p__Bacteroidota	c__Bacteroidia	o__Flavobacteriales	f__Weeksellaceae	g__Chryseobacterium	s__Chryseobacterium_bovis	0	0	0	0	0	0	0	0	0	0	0	0	0	0	0	0	0	0	0	0	0	0	0	0	0	0	0	0	0	0	0	0	0	0	0	0	0	0	0	0	0	0
ed4b80a829dd19ab250232d2d933ac7a	d__Bacteria	p__Proteobacteria	c__Alphaproteobacteria	o__Rhizobiales	f__Rhizobiaceae			0	0	0	0	0	0	0	0	0	0	0	0	0	0	0	0	0	0	0	0	0	0	0	0	0	0	0	0	0	0	0	0	0	0	0	0	0	0	0	0	0	0
f2f2934547db6ffdd5a751d7778d95ef	d__Bacteria	p__Bacteroidota	c__Bacteroidia	o__Flavobacteriales	f__Weeksellaceae	g__Chryseobacterium	s__Chryseobacterium_sp.	0	0	0	0	0	0	0	0	0	0	0	0	0	0	0	0	0	0	0	0	0	0	0	0	0	0	0	0	0	0	0	0	0	0	0	0	0	0	0	0	0	0
000ab78eef05268e3a6e44580b68410b	d__Bacteria	p__Firmicutes	c__Bacilli	o__Bacillales	f__Bacillaceae	g__Geobacillus		0	0	0	0	0	0	0	0	0	0	0	0	0	0	0	0	0	0	0	0	0	0	0	0	0	0	0	0	0	0	0	0	0	0	0	0	0	0	0	0	0	0
6a0549299011df862a94437bbc5c22b5	d__Bacteria	p__Proteobacteria	c__Alphaproteobacteria	o__Rhizobiales	f__Beijerinckiaceae	g__Bosea		0	0	0	0	0	0	0	0	0	0	0	0	0	0	0	0	0	0	0	0	0	0	0	0	0	0	0	0	0	0	0	0	0	0	0	0	0	0	0	0	0	0
d087e9266e5e63b90837a45fe615f903	d__Bacteria	p__Proteobacteria	c__Alphaproteobacteria	o__Caulobacterales	f__Caulobacteraceae	g__Brevundimonas		0	0	0	0	0	0	0	0	0	0	0	0	0	0	0	0	0	0	0	0	0	0	0	0	0	0	0	0	0	0	0	0	0	0	0	0	0	0	0	0	0	0
ec5169af99ec05733c2056d8fa349fe2	d__Bacteria	p__Bacteroidota	c__Bacteroidia	o__Flavobacteriales	f__Flavobacteriaceae	g__Flavobacterium	s__Flavobacterium_cheonanense	0	0	0	0	0	0	0	0	0	0	0	0	0	0	0	0	0	0	0	0	0	0	0	0	0	0	0	0	0	0	0	0	0	0	0	0	0	0	0	0	0	0
f21a0f18a5ba5ff74289eb675fc830a2	d__Bacteria	p__Bacteroidota	c__Bacteroidia	o__Sphingobacteriales	f__env.OPS_17	g__env.OPS_17	s__uncultured_bacterium	0	0	0	0	0	0	0	0	0	0	0	0	0	0	0	0	0	0	0	0	0	0	0	0	0	0	0	0	0	0	0	0	0	0	0	0	0	0	0	0	0	0
fcaad283077788c22abbc42017c6f491	d__Bacteria	p__Proteobacteria	c__Alphaproteobacteria	o__Rhizobiales	f__Rhizobiaceae			0	0	0	0	0	0	0	0	0	0	0	0	0	0	0	0	0	0	0	0	0	0	0	0	0	0	40	0	0	0	0	0	0	0	0	0	0	0	0	0	0	0
882e812f34310f0e08e36e6445224c90	d__Bacteria	p__Proteobacteria	c__Alphaproteobacteria	o__Acetobacterales	f__Acetobacteraceae	g__Asaia	s__Asaia_krungthepensis	0	0	0	0	0	0	0	0	0	0	0	0	0	0	0	0	0	0	0	0	0	0	0	0	0	0	0	0	0	0	0	0	0	0	0	0	0	0	0	0	0	0
aa6eea73c380b94c94b221a0fb5d3fc4	d__Bacteria	p__Proteobacteria	c__Alphaproteobacteria	o__Rhodobacterales	f__Rhodobacteraceae	g__Rhodobacter		0	0	0	0	0	0	0	0	0	0	0	0	0	0	0	0	0	0	0	0	0	0	0	0	0	0	0	0	0	0	0	0	0	0	0	0	0	0	0	0	0	0
08d97b506e4c19bba25661fffeae15c0	d__Bacteria	p__Proteobacteria	c__Alphaproteobacteria	o__Rhizobiales	f__Beijerinckiaceae	g__Methylobacterium-Methylorubrum		0	0	0	0	0	0	0	0	0	0	0	0	0	0	0	0	0	0	0	0	0	0	0	0	0	0	0	0	0	0	0	0	0	0	0	0	0	0	0	0	0	0
1e8ca91abd865cf93360fbd3760ee99d	d__Bacteria	p__Proteobacteria	c__Alphaproteobacteria	o__Rhodobacterales	f__Rhodobacteraceae	g__Rhodobacter		0	0	0	0	0	0	0	0	0	0	0	0	0	0	0	0	0	0	0	0	0	0	0	0	0	0	0	0	0	0	0	0	0	0	0	0	0	0	0	0	0	0
3a20f2c7847eff1e8d09f445c76384c6	d__Bacteria	p__Proteobacteria	c__Gammaproteobacteria	o__Enterobacterales	f__Yersiniaceae	g__Serratia		0	0	0	0	0	0	0	0	0	0	0	0	0	0	0	0	0	0	0	0	0	0	0	0	0	0	0	0	0	0	0	0	0	0	0	0	0	0	0	0	0	0
7542448e20a0051570c5c1b1ba09bd91	d__Bacteria	p__Proteobacteria	c__Alphaproteobacteria	o__Acetobacterales	f__Acetobacteraceae	g__Asaia	s__Asaia_krungthepensis	0	0	0	0	0	0	0	0	0	0	0	0	0	0	0	0	0	0	0	0	0	0	0	0	0	0	0	0	0	0	0	0	0	0	0	0	0	0	0	0	0	0
7b9574dea7d60e31401e1269089f2ab2	d__Bacteria	p__Proteobacteria	c__Alphaproteobacteria	o__Rhizobiales	f__Beijerinckiaceae	g__Bosea		0	0	0	0	0	0	0	0	0	0	0	0	0	0	0	0	0	0	0	0	0	0	0	0	0	0	0	0	0	0	0	0	0	0	0	0	0	0	0	0	0	0
917a3fb5d2cd5932daca25d1cf1cf8cc	d__Bacteria	p__Proteobacteria	c__Gammaproteobacteria	o__Burkholderiales	f__Burkholderiaceae	g__Burkholderia-Caballeronia-Paraburkholderia		0	0	0	0	0	0	0	0	0	0	0	0	0	0	0	0	0	0	0	0	0	0	0	0	0	0	0	0	0	0	0	0	0	0	0	0	0	0	0	0	0	0
f78db6994849fcd1678c297dc4e00128	d__Bacteria	p__Proteobacteria	c__Gammaproteobacteria	o__Enterobacterales	f__Morganellaceae	g__Wigglesworthia	s__Wigglesworthia_glossinidia	0	0	0	0	0	0	0	0	0	0	0	0	0	0	0	0	0	0	0	0	0	0	0	0	0	0	0	0	0	0	0	0	0	0	0	0	0	0	0	0	0	0
32371616bd6b4fd430ee60e7b9a4efb8	d__Bacteria	p__Firmicutes	c__Bacilli	o__Staphylococcales	f__Staphylococcaceae	g__Staphylococcus		0	0	0	0	0	0	0	0	0	0	0	0	0	0	0	0	0	0	0	0	0	0	0	0	0	0	0	0	0	0	0	0	0	0	0	0	0	0	0	0	0	0
bae803e8c8bb1ab30139bb85b72efb98	d__Bacteria	p__Proteobacteria	c__Alphaproteobacteria	o__Rhizobiales	f__Beijerinckiaceae	g__Bosea		98	48	68	10	0	92	70	33	0	54	198	201	48	0	0	0	0	50	0	0	0	16	39	0	78	0	98	0	110	0	0	0	79	0	17	165	0	382	124	115	15	89
1c058cb0eeda0103f9a7b1b938b28098	d__Bacteria	p__Proteobacteria	c__Gammaproteobacteria	o__Enterobacterales	f__Morganellaceae	g__Wigglesworthia	s__Wigglesworthia_glossinidia	0	0	0	0	0	0	0	0	0	0	0	0	0	0	0	0	0	0	0	0	0	0	0	0	0	0	0	0	0	0	0	0	0	0	0	0	0	0	0	0	0	0
5af9e78e6bd23123546fdb78b7eaa0d7	d__Bacteria	p__Bacteroidota	c__Bacteroidia	o__Flavobacteriales	f__Weeksellaceae	g__Chryseobacterium	s__uncultured_Bacteroidetes	0	27	0	0	0	0	0	0	0	0	0	0	0	0	0	0	0	0	0	0	0	0	0	0	0	0	0	0	0	0	0	0	0	0	0	0	0	0	0	0	0	0
cd3a3f5431dcdedfc052c59bd8e703f8	d__Bacteria	p__Bacteroidota	c__Bacteroidia	o__Flavobacteriales	f__Weeksellaceae	g__Chryseobacterium	s__Chryseobacterium_sp.	0	0	0	0	0	0	0	0	0	0	0	0	0	0	0	0	0	0	0	0	0	0	0	0	0	0	0	0	0	0	0	0	0	0	0	0	0	0	0	0	0	0
eabe4c23688b23ad82ab5b60fc946314	d__Bacteria	p__Actinobacteriota	c__Actinobacteria	o__Micrococcales	f__Microbacteriaceae			0	0	0	0	0	0	0	0	0	0	0	0	0	0	0	0	0	0	0	0	0	0	0	0	0	0	0	0	0	0	0	0	0	0	0	0	0	0	0	0	0	0
ec10c0635853631dd857429565d01aa5	d__Bacteria	p__Actinobacteriota	c__Actinobacteria	o__Micrococcales	f__Micrococcaceae	g__Kocuria		0	0	0	0	0	0	0	0	0	0	0	0	0	0	19	0	0	57	0	0	0	0	0	0	0	0	0	0	0	0	0	0	0	0	0	0	0	0	0	0	0	0
182649e2d7da5d5befdf223f16e47ca5	d__Bacteria	p__Proteobacteria	c__Alphaproteobacteria	o__Rhodobacterales	f__Rhodobacteraceae	g__Thioclava		0	0	0	0	0	0	0	0	0	0	0	0	0	0	0	0	0	0	0	0	0	0	0	0	0	0	0	0	0	0	0	0	0	0	0	0	0	0	0	0	0	0
7108ec378da9e8639909c471298f19b0	d__Bacteria	p__Actinobacteriota	c__Actinobacteria	o__Micrococcales	f__Microbacteriaceae			0	0	0	0	0	0	0	0	0	0	0	0	0	0	0	0	0	0	0	0	0	0	0	0	0	0	0	0	0	0	0	0	0	0	0	0	0	0	0	0	0	0
e6a96f4458f4e42ac74cb378eec6ecaa	d__Bacteria	p__Proteobacteria	c__Alphaproteobacteria					0	0	0	0	0	0	0	0	0	0	0	0	0	0	0	0	0	0	0	0	0	0	0	0	0	0	0	0	0	0	0	0	0	0	0	0	0	0	0	0	0	0
ff283aa3775129cd510f74cd7d1b93dd	d__Bacteria	p__Firmicutes	c__Clostridia	o__Lachnospirales	f__Lachnospiraceae	g__Dorea	s__Dorea_formicigenerans	0	0	0	0	0	0	0	0	0	0	0	0	0	0	0	0	0	0	0	0	0	0	0	0	0	0	0	0	0	0	0	0	0	0	0	0	0	0	0	0	0	0
1fe7a76beed41a876417d0345f5bc7ae	d__Bacteria	p__Proteobacteria	c__Gammaproteobacteria	o__Enterobacterales	f__Morganellaceae	g__Wigglesworthia	s__Wigglesworthia_glossinidia	0	0	0	0	0	0	0	0	0	0	0	0	0	0	0	0	0	0	0	0	0	0	0	0	0	0	0	0	0	0	0	0	0	0	0	0	0	0	0	0	0	0
50d5cf73d5ad2b4a955767bdff54c487	d__Bacteria	p__Bacteroidota	c__Bacteroidia	o__Cytophagales	f__Spirosomaceae	g__Runella		0	0	0	0	0	0	0	0	0	0	0	0	0	0	0	0	0	0	0	0	0	0	0	0	0	0	0	0	26	0	0	0	0	0	0	0	0	0	0	0	0	0
596797cb048be44f87ad92935a78ab59	d__Bacteria	p__Proteobacteria	c__Alphaproteobacteria	o__Rhizobiales	f__Xanthobacteraceae			0	0	0	0	0	0	0	0	0	0	0	0	0	0	0	0	0	0	0	0	0	0	0	0	0	0	0	0	0	0	0	0	0	0	0	0	0	0	0	0	0	0
a2b562c88b2d67eeefd60bf07725b99e	d__Bacteria	p__Actinobacteriota	c__Actinobacteria	o__Micrococcales				0	0	0	0	0	0	0	0	0	0	0	0	0	0	0	0	0	0	0	0	0	0	0	0	0	0	0	0	0	0	0	0	0	0	0	0	0	0	0	0	0	0
4696dde49950312517cdd4869ce2fbe6	d__Bacteria	p__Actinobacteriota	c__Thermoleophilia	o__Gaiellales	f__uncultured	g__uncultured	s__metagenome	0	0	0	0	0	0	0	0	0	0	0	0	0	0	0	0	0	0	0	0	0	0	0	0	0	0	0	0	0	0	0	0	0	0	0	0	0	0	0	0	0	0
58276a9b1ff885c00b17e1a26381e6ef	d__Bacteria	p__Acidobacteriota	c__Acidobacteriae	o__Bryobacterales	f__Bryobacteraceae	g__Bryobacter		0	0	0	0	91	0	0	0	0	0	0	0	52	16	0	0	0	0	0	0	0	0	82	0	0	0	0	6	0	0	0	45	0	0	0	95	0	0	0	0	0	0
72b125fb736a6036e94b918ec36132b1	d__Bacteria	p__Proteobacteria	c__Alphaproteobacteria	o__Caulobacterales	f__Caulobacteraceae	g__Brevundimonas		0	0	0	0	0	0	0	0	0	0	0	0	0	0	0	0	0	0	0	0	0	0	0	0	0	0	0	0	0	0	0	0	0	0	0	0	0	0	0	0	0	0
7636c8c703aecac47170ef52adc0e00b	d__Bacteria	p__Proteobacteria	c__Gammaproteobacteria	o__Burkholderiales	f__Burkholderiaceae	g__Burkholderia-Caballeronia-Paraburkholderia		0	0	0	0	0	0	0	0	0	0	0	0	0	0	0	0	0	0	0	0	0	0	0	0	0	0	60	0	0	0	0	0	0	0	0	0	0	0	0	0	0	0
c31a3b4f67a72e28f3a6bec7f369c2fb	d__Bacteria	p__Bacteroidota	c__Bacteroidia	o__Flavobacteriales	f__Weeksellaceae	g__Chryseobacterium	s__uncultured_bacterium	0	0	0	0	0	0	0	0	0	0	0	0	0	0	0	0	0	0	0	0	0	0	0	0	0	0	0	0	0	0	0	0	0	0	0	0	0	0	0	0	0	0
1d9d8a540a6df9b8bdb163e41ef10b17	d__Bacteria	p__Proteobacteria	c__Alphaproteobacteria	o__Rhizobiales	f__Beijerinckiaceae	g__uncultured		0	0	0	0	0	0	0	0	0	0	0	0	0	0	0	0	0	0	0	0	5	0	0	0	0	0	0	0	0	0	0	0	0	0	0	0	0	0	0	0	0	0
8fa90536d73aa00c8b8663d19b334ffa	d__Bacteria	p__Proteobacteria	c__Gammaproteobacteria	o__Enterobacterales	f__Morganellaceae	g__Wigglesworthia	s__Wigglesworthia_glossinidia	0	0	0	0	0	0	0	0	0	0	0	0	0	0	0	0	0	0	0	0	0	0	0	0	0	0	0	0	0	0	0	0	0	0	0	0	0	0	0	0	0	0
3901118919880231fc00db4d9a5fd58b	d__Bacteria	p__Actinobacteriota	c__Actinobacteria	o__Micrococcales	f__Micrococcaceae	g__Micrococcus		0	0	0	0	0	0	0	0	0	0	0	0	0	0	0	0	0	0	0	0	0	0	0	0	0	0	0	0	0	0	0	0	0	0	0	0	0	0	0	0	0	0
62273a405a4591d1452ec57d69c39e3e	d__Bacteria	p__Proteobacteria	c__Gammaproteobacteria	o__Burkholderiales	f__Burkholderiaceae	g__Burkholderia-Caballeronia-Paraburkholderia		0	0	0	0	0	0	0	0	0	0	0	0	0	0	0	0	0	0	0	0	0	0	0	0	0	0	0	0	0	0	0	0	0	0	0	0	0	0	0	0	0	0
637ac172c88161e717907349e67b5d9c	d__Bacteria	p__Proteobacteria	c__Gammaproteobacteria	o__Xanthomonadales	f__Xanthomonadaceae	g__Stenotrophomonas		0	0	0	0	0	0	0	0	0	0	0	0	0	0	0	0	0	0	0	0	0	0	0	0	0	0	0	0	0	0	0	0	0	0	0	0	0	0	0	0	0	0
7feea5a83dcaada1f8efb7583b2064e6	d__Bacteria	p__Proteobacteria	c__Gammaproteobacteria	o__Enterobacterales				0	0	0	0	0	0	0	0	0	0	0	0	0	0	0	0	0	0	0	0	0	0	0	0	0	0	0	0	0	0	0	0	0	0	0	0	0	0	0	0	0	0
b68064ac8a1780121eed8cd5e3f3d120	d__Bacteria	p__Proteobacteria	c__Gammaproteobacteria	o__Enterobacterales	f__Yersiniaceae	g__Serratia		0	0	0	0	0	0	0	0	0	0	0	0	0	0	0	0	0	0	0	0	0	0	0	0	0	0	0	0	0	0	0	0	0	0	0	0	0	0	0	0	0	0
7c632ceeb108f2717acaf53dda8958b0	d__Bacteria	p__Proteobacteria	c__Alphaproteobacteria	o__Rhodobacterales	f__Rhodobacteraceae			0	0	0	0	0	0	0	0	0	0	0	0	0	0	0	0	0	0	0	0	0	0	0	0	0	0	0	0	0	0	0	0	0	0	0	0	0	0	0	0	0	0
9309566633868094205ecb179244173a	d__Bacteria	p__Proteobacteria	c__Gammaproteobacteria	o__Burkholderiales	f__Rhodocyclaceae			0	0	0	0	0	25	0	0	0	0	0	0	0	0	0	0	0	0	0	0	0	0	0	0	0	0	0	0	0	0	0	0	0	0	0	0	0	0	0	0	0	0
ea1fc7c80987404d17a788b5c51cd3de	d__Bacteria	p__Proteobacteria	c__Gammaproteobacteria	o__Enterobacterales	f__Erwiniaceae			78	0	0	0	0	40	0	74	0	20	0	0	0	0	0	0	0	0	0	0	0	0	27	0	0	0	0	0	0	0	77	0	0	0	0	0	0	0	0	0	0	0
fd22333cf72b99d272caddf4b9af9b6f	d__Bacteria	p__Proteobacteria	c__Alphaproteobacteria	o__Rhodobacterales	f__Rhodobacteraceae	g__Paracoccus		0	0	0	0	0	0	0	0	0	0	0	0	0	0	0	0	0	0	0	0	0	0	0	0	0	0	0	0	0	0	0	0	0	0	0	0	0	0	0	0	0	0
34e8ac6a92aed17763c7ab9bbdd13c22	d__Bacteria	p__Proteobacteria	c__Alphaproteobacteria	o__Rhizobiales	f__Rhizobiaceae	g__Ensifer		0	0	0	0	0	0	0	0	0	0	0	0	0	0	0	0	0	0	0	0	0	0	0	0	0	0	0	0	0	0	0	0	0	0	0	0	0	0	0	0	0	0
4e749d879e5619951439be399271c978	d__Bacteria	p__Proteobacteria	c__Gammaproteobacteria					0	0	0	0	0	0	0	0	0	0	0	0	0	0	0	0	0	0	0	0	0	0	0	0	0	0	0	0	0	0	0	0	0	0	0	0	0	0	0	0	0	0
a83714cf7090382d2494b2b4f5e863ce	d__Bacteria	p__Actinobacteriota	c__Actinobacteria	o__Corynebacteriales	f__Corynebacteriaceae	g__Corynebacterium	s__Corynebacterium_tuberculostearicum	0	0	0	0	0	0	0	0	0	0	0	0	0	0	0	0	0	0	0	0	0	0	0	0	0	0	0	0	0	0	0	0	0	0	0	0	0	0	0	0	0	0
26edd6790bff1459debd3226a0495ba3	d__Bacteria	p__Proteobacteria	c__Alphaproteobacteria	o__Azospirillales	f__Azospirillaceae	g__Skermanella		0	0	0	0	0	0	0	0	0	0	0	0	0	0	0	0	0	0	0	0	0	0	0	0	0	0	0	0	0	0	0	0	0	0	0	0	0	0	0	0	0	0
7ae0eb69de5d66bbaf54e32fe8d99a74	d__Bacteria	p__Proteobacteria	c__Alphaproteobacteria	o__Rhodobacterales	f__Rhodobacteraceae	g__Paracoccus		36	0	0	0	0	0	0	0	0	0	57	0	16	0	0	0	0	0	0	0	0	0	0	0	0	0	0	0	0	0	13	0	0	0	0	0	0	0	0	66	0	0
8964e9267a72bca1b75d9f1cb3bfe1b0	d__Bacteria	p__Proteobacteria	c__Alphaproteobacteria	o__Rhodobacterales	f__Rhodobacteraceae			0	0	0	0	0	0	0	0	0	0	0	0	0	0	0	0	0	0	0	0	0	0	0	0	0	0	0	0	0	0	0	0	0	0	0	0	0	0	0	0	0	0
ae3ca934f102c507f060b37cc86f730a	d__Bacteria	p__Actinobacteriota	c__Actinobacteria	o__Micrococcales	f__Microbacteriaceae	g__Candidatus_Aquiluna	s__uncultured_marine	0	0	0	0	0	0	0	0	0	0	0	0	0	0	0	0	0	0	0	0	0	0	0	0	0	0	0	0	0	0	0	0	0	0	0	0	0	0	0	0	0	0
273167845e06affffc6243b13326e636	d__Bacteria	p__Proteobacteria	c__Gammaproteobacteria	o__Enterobacterales	f__Morganellaceae	g__Wigglesworthia	s__Wigglesworthia_glossinidia	0	0	0	0	0	0	0	0	0	0	0	0	0	0	0	0	0	0	0	0	0	0	0	0	0	0	0	0	0	0	0	0	0	0	0	0	0	0	0	0	0	0
28dd1eff20de6f07795ff6669cbff7ac	d__Bacteria	p__Proteobacteria	c__Alphaproteobacteria	o__Rhodobacterales	f__Rhodobacteraceae	g__Amaricoccus		0	0	0	0	0	0	0	0	0	0	0	0	0	0	0	0	0	0	0	0	0	0	0	0	0	0	0	0	0	0	0	0	0	0	0	0	0	0	0	0	0	0
414ad4cf499bb758004af77a7fdd8c21	d__Bacteria	p__Proteobacteria	c__Gammaproteobacteria	o__Enterobacterales	f__Morganellaceae	g__Wigglesworthia	s__Wigglesworthia_glossinidia	0	0	0	0	0	0	0	0	0	0	0	0	0	0	0	0	0	0	0	0	0	0	0	0	0	0	0	0	0	0	0	0	0	0	0	0	0	0	0	0	0	0
dec7b35eb19ad1dec1bce37fa97bd7b0	d__Bacteria	p__Planctomycetota	c__Planctomycetes	o__Gemmatales	f__Gemmataceae			0	0	0	0	0	0	0	0	0	0	0	0	0	0	0	0	0	0	0	0	0	0	0	0	0	0	0	0	0	0	0	0	0	0	0	0	0	0	0	0	0	0
44942d6aa80c4ce246b18808e7d58a69	d__Bacteria	p__Proteobacteria	c__Alphaproteobacteria	o__Rhizobiales	f__Beijerinckiaceae	g__Bosea		0	0	0	0	0	0	0	0	0	0	0	0	0	0	0	0	0	0	0	0	0	0	0	0	0	0	0	0	0	0	0	0	0	0	0	0	0	0	0	0	0	0
4c100e594dff6648016fe37968f67fc2	d__Bacteria	p__Actinobacteriota	c__Actinobacteria	o__Micrococcales	f__Intrasporangiaceae	g__Lapillicoccus	s__uncultured_bacterium	0	0	0	0	0	0	0	0	0	0	0	0	0	0	0	0	0	0	0	0	0	0	0	0	0	0	0	0	0	0	0	0	0	0	0	0	0	0	0	0	0	0
f06592e32ff8c37cae11b124926803fe	d__Bacteria	p__Proteobacteria	c__Alphaproteobacteria	o__Rhodobacterales	f__Rhodobacteraceae	g__Amaricoccus	s__metagenome	0	0	0	0	0	0	0	0	0	0	0	0	0	0	0	0	0	0	0	0	0	0	0	0	0	0	0	0	0	0	0	0	0	0	0	0	0	0	0	0	0	0
f3c70345dd50becbbb306012fc9f17bc	d__Bacteria	p__Actinobacteriota	c__Actinobacteria	o__Corynebacteriales	f__Corynebacteriaceae	g__Corynebacterium		0	0	0	0	0	0	0	0	0	0	0	0	0	0	0	0	0	0	0	0	0	0	0	0	0	0	0	0	0	0	0	0	0	0	0	0	0	0	0	0	0	0
0e58bb2c7f5499ad4270fc108b90c8d5	d__Bacteria	p__Verrucomicrobiota	c__Verrucomicrobiae	o__Verrucomicrobiales	f__Verrucomicrobiaceae	g__uncultured	s__uncultured_soil	0	0	0	0	0	0	0	0	0	0	0	0	0	0	0	0	0	0	0	0	0	0	0	0	0	0	0	0	0	0	0	0	0	0	0	0	0	0	0	0	0	0
168dbe595d96cd7615629ca3c027d71a	d__Bacteria	p__Chloroflexi	c__Ktedonobacteria	o__C0119	f__C0119	g__C0119	s__uncultured_bacterium	0	0	0	0	0	0	0	0	0	0	0	0	0	0	0	0	0	0	0	0	0	0	0	0	0	0	0	0	0	0	0	0	0	0	0	0	0	0	0	0	0	0
e4716ff1415490787ba24094b8662250	d__Bacteria	p__Proteobacteria	c__Gammaproteobacteria	o__Enterobacterales	f__Yersiniaceae	g__Serratia		0	0	0	0	0	0	0	0	0	0	0	0	0	0	0	0	0	0	0	0	0	0	0	0	0	0	0	0	0	0	0	0	0	0	0	0	0	0	0	0	0	0
1b3235b734e71bbca2070f078b73d95c	d__Bacteria	p__Proteobacteria	c__Gammaproteobacteria	o__Enterobacterales	f__Morganellaceae	g__Wigglesworthia	s__Wigglesworthia_glossinidia	0	0	0	0	0	0	0	0	0	0	0	0	0	0	0	0	0	0	0	0	0	0	0	0	0	0	0	0	0	0	0	0	0	0	0	0	0	0	0	0	0	0
4de7411016e11e5095f44d1dc432d0dc	d__Bacteria	p__Proteobacteria	c__Gammaproteobacteria	o__Enterobacterales	f__Morganellaceae	g__Wigglesworthia	s__Wigglesworthia_glossinidia	0	0	0	0	0	0	0	0	0	0	0	0	0	0	0	0	0	0	0	0	0	0	0	0	0	0	0	0	0	0	0	0	0	0	0	0	0	0	0	0	0	0
aa6e2bcbd80b6574fcd186794a7697de	d__Bacteria	p__Actinobacteriota	c__Actinobacteria	o__Micrococcales	f__Micrococcaceae	g__Micrococcus		0	0	0	0	0	0	0	0	0	0	0	0	0	0	0	0	0	0	0	0	0	0	0	0	0	0	0	0	0	0	0	0	0	0	0	0	0	0	0	0	0	0
4612840d8428a9e2c83410c5f31c4393	d__Bacteria	p__Firmicutes	c__Bacilli	o__Bacillales	f__Bacillaceae	g__Geobacillus		0	0	0	0	0	0	0	0	0	0	0	0	0	0	0	0	0	0	0	0	0	0	0	0	0	0	0	0	0	0	0	0	0	0	0	0	0	0	0	0	0	0
60f1a57ccf10816982e73c3a69e6a2b4	d__Bacteria	p__Actinobacteriota	c__Actinobacteria	o__Micrococcales	f__Intrasporangiaceae			0	0	0	0	0	0	0	0	0	0	0	0	0	0	0	0	0	0	0	0	0	0	0	0	0	0	0	0	0	0	0	0	0	0	0	0	0	0	0	0	0	0
dc3c29d46d89a041d3f7ab023f8fc467	d__Bacteria	p__Planctomycetota	c__Planctomycetes	o__Gemmatales	f__Gemmataceae	g__uncultured	s__uncultured_prokaryote	0	0	0	0	0	0	0	0	0	0	0	0	0	0	0	0	0	0	0	0	0	0	0	0	0	0	0	0	0	0	0	0	0	0	0	0	0	0	0	0	0	0
d6d930db47553407480c4c4f01cf8380	d__Bacteria	p__Proteobacteria	c__Gammaproteobacteria	o__Burkholderiales	f__Comamonadaceae			0	0	0	0	0	35	0	0	0	0	0	0	0	0	0	0	0	0	0	0	0	0	0	0	0	0	0	0	0	0	0	0	0	0	0	0	0	0	0	0	0	0
0c2d3c619842c4d79a7b2599e1745250	d__Bacteria	p__Proteobacteria	c__Gammaproteobacteria	o__Enterobacterales	f__Morganellaceae	g__Wigglesworthia	s__Wigglesworthia_glossinidia	0	0	0	0	0	0	0	0	0	0	0	0	0	0	0	0	0	0	0	0	0	0	0	0	0	0	0	0	0	0	0	0	0	0	0	0	0	0	0	0	0	0
5f85996487fd58c64f11eb409ff0bd6d	d__Bacteria	p__Planctomycetota	c__Planctomycetes	o__Gemmatales	f__Gemmataceae	g__uncultured	s__uncultured_prokaryote	0	0	0	0	0	0	0	0	0	0	0	0	0	0	0	0	0	0	0	0	0	0	0	0	0	0	0	0	0	0	0	0	0	0	0	0	0	0	0	0	0	0
85ff635185a6a1196bd44bc375d141dd	d__Bacteria	p__Proteobacteria	c__Gammaproteobacteria	o__Burkholderiales	f__Comamonadaceae	g__Limnohabitans	s__uncultured_Limnohabitans	0	0	0	0	0	0	0	0	0	0	0	0	0	0	0	0	0	0	0	0	0	0	0	0	0	0	0	0	0	0	0	0	0	0	0	0	0	0	0	0	0	0
526f2c30dd899dc7fb667ec8b8162ec4	d__Bacteria	p__Planctomycetota	c__Planctomycetes	o__Gemmatales	f__Gemmataceae	g__uncultured	s__uncultured_prokaryote	0	0	0	0	0	0	0	0	0	0	0	0	0	0	0	0	0	0	0	0	0	0	0	0	0	0	0	0	0	0	0	0	0	0	0	0	0	0	0	0	0	0
7e8bb6e7b02ff959516112ff30617943	d__Bacteria	p__Proteobacteria	c__Gammaproteobacteria	o__Xanthomonadales	f__Xanthomonadaceae	g__Stenotrophomonas		0	0	0	0	0	0	0	0	0	0	0	0	0	0	0	0	0	0	0	0	0	0	0	0	0	0	0	0	0	0	0	0	0	0	0	0	0	0	0	0	0	0
3a0d911b43e4104d92b34ebd23bcf407	d__Bacteria	p__Actinobacteriota	c__Actinobacteria	o__Corynebacteriales	f__Corynebacteriaceae	g__Corynebacterium		0	0	0	0	0	0	0	0	0	0	0	0	0	0	0	0	0	0	0	0	0	0	0	0	0	0	0	0	0	0	0	0	0	0	0	0	0	0	0	0	0	0
5c9ad3b073b7a576338ec0349c3a9a8e	d__Bacteria	p__Proteobacteria	c__Alphaproteobacteria	o__Rhodobacterales	f__Rhodobacteraceae	g__Paracoccus		0	0	0	0	0	0	0	0	0	0	75	0	0	0	0	0	0	0	0	0	0	0	0	0	0	0	0	0	0	0	0	0	0	0	0	0	0	0	0	0	0	0
d7dfdde0300954aaffd54f4b6dfcdafd	d__Bacteria	p__Firmicutes	c__Bacilli	o__Staphylococcales	f__Staphylococcaceae	g__Staphylococcus		0	0	0	0	0	0	0	0	0	0	0	0	0	0	0	0	0	0	0	0	0	0	0	0	0	0	0	0	0	0	0	0	0	0	0	0	0	0	0	0	0	0
a7ce246a92202edc1ec4c40b78376aea	d__Bacteria	p__Actinobacteriota	c__Actinobacteria	o__Micrococcales	f__Micrococcaceae			0	0	0	0	0	0	0	0	0	0	0	0	0	0	0	0	0	0	0	0	0	0	0	0	0	0	0	0	0	0	0	0	0	0	0	0	0	0	0	0	0	0
464196a69240fbf096e58ee948b01dcd	d__Bacteria	p__Proteobacteria	c__Gammaproteobacteria	o__Enterobacterales	f__Morganellaceae	g__Wigglesworthia	s__Wigglesworthia_glossinidia	0	0	0	0	0	0	0	0	0	0	0	0	0	0	0	0	0	0	0	0	0	0	0	0	0	0	0	0	0	0	0	0	0	0	0	0	0	0	0	0	0	0
5f02099f37a2879548a304d3aa407ed4	d__Bacteria	p__Proteobacteria	c__Gammaproteobacteria	o__Enterobacterales	f__Yersiniaceae	g__Serratia		0	0	0	0	0	0	0	0	0	0	0	0	0	0	0	0	0	0	0	0	0	0	0	0	0	0	0	0	0	0	0	0	0	0	0	0	0	0	0	0	0	0
a0b3a85ee202da3c00dd600135d13069	d__Bacteria	p__Actinobacteriota	c__Actinobacteria	o__Micrococcales	f__Intrasporangiaceae			0	0	0	0	0	0	0	0	0	0	0	0	0	0	0	0	0	0	0	0	0	0	0	0	0	0	0	0	0	0	0	0	0	0	0	0	0	0	0	0	0	0
eb8ef1fdf775ea56561ed753553d53b5	d__Bacteria	p__Proteobacteria	c__Gammaproteobacteria					0	0	0	0	0	0	0	0	0	0	0	0	0	0	0	0	0	0	0	0	0	0	0	0	0	0	0	0	0	0	0	0	0	0	0	0	0	0	0	0	0	0
484cf8388d43a02dc692f67565d8badc	d__Bacteria	p__Proteobacteria	c__Gammaproteobacteria	o__Pseudomonadales	f__Moraxellaceae	g__Acinetobacter	s__Acinetobacter_guillouiae	0	0	0	0	0	0	0	0	0	0	0	0	0	0	0	0	0	0	0	0	0	0	0	0	0	0	0	0	0	0	0	0	0	0	0	0	0	0	0	0	0	0
fa350708c99bcbb30b80f42216b5bbca	d__Bacteria	p__Proteobacteria	c__Gammaproteobacteria	o__Burkholderiales	f__Rhodocyclaceae	g__C39	s__Rhodocyclaceae_bacterium	0	0	0	0	0	0	0	0	0	0	0	0	0	0	0	0	0	0	0	0	0	0	0	0	0	0	0	0	0	0	0	0	0	0	0	0	0	0	0	0	0	0
9dcd3bd4cac34ca973e97d54227e1c74	d__Bacteria	p__Actinobacteriota	c__Actinobacteria	o__Micrococcales	f__Microbacteriaceae			0	0	0	0	0	0	0	0	0	0	0	0	0	0	0	0	0	0	0	0	0	0	0	0	0	0	0	0	0	0	0	0	0	0	0	0	0	0	0	0	0	0
b014b1a61f11d8dda03b71c65ce25b94	d__Bacteria	p__Proteobacteria	c__Gammaproteobacteria	o__Gammaproteobacteria_Incertae_Sedis	f__Unknown_Family	g__Acidibacter	s__metagenome	0	0	0	0	0	0	0	0	0	0	0	0	0	0	0	0	0	0	0	0	0	0	0	0	0	0	0	0	0	0	0	0	0	0	0	0	0	0	0	0	0	0
2f1dc8f9054a1dd82372e2811fec89d5	d__Bacteria	p__Actinobacteriota	c__Actinobacteria	o__Micrococcales	f__Micrococcaceae	g__Kocuria		0	0	0	0	0	0	0	0	0	0	0	0	0	0	0	0	0	0	0	0	0	0	0	0	0	0	0	0	0	0	0	0	0	0	0	0	0	0	0	0	0	0
b4f24bf9abe0460bfe50f9a73ae9b38e	d__Bacteria	p__Firmicutes	c__Bacilli	o__Bacillales	f__Bacillaceae	g__Geobacillus		0	0	0	0	0	0	0	0	0	0	0	0	0	0	0	0	0	0	0	0	0	0	0	0	0	0	0	0	0	0	0	0	0	0	0	0	0	0	0	0	0	0
d30b91eb34c0c28c2786b9b147c7fed1	d__Bacteria	p__Firmicutes	c__Bacilli	o__Staphylococcales	f__Staphylococcaceae	g__Staphylococcus		0	0	0	0	0	0	0	0	0	0	0	0	0	0	0	0	0	0	0	0	0	0	0	0	0	0	0	0	0	0	0	0	0	0	0	0	0	0	0	0	0	0
e4d4859fe06c56554387a581e25cd064	d__Bacteria	p__Proteobacteria	c__Gammaproteobacteria	o__Pseudomonadales	f__Pseudomonadaceae	g__Pseudomonas		0	0	0	0	0	0	0	0	0	0	0	0	0	0	0	0	0	0	0	0	0	0	0	0	0	0	0	0	0	0	0	0	0	0	0	0	0	0	0	0	0	0
b31730b407edd97c5080fd125d6dfb89	d__Bacteria	p__Firmicutes	c__Clostridia	o__Peptostreptococcales-Tissierellales	f__Peptostreptococcales-Tissierellales	g__Anaerococcus	s__uncultured_bacterium	0	0	0	0	0	0	0	0	0	0	0	0	0	0	0	0	0	0	0	0	0	0	0	0	0	0	0	0	0	0	0	0	0	0	0	0	0	0	0	0	0	0
32a148c62e564503efd579ca88dfbf4f	d__Bacteria	p__Actinobacteriota	c__Actinobacteria	o__Propionibacteriales	f__Nocardioidaceae	g__Nocardioides		0	0	0	0	0	0	0	0	0	0	0	0	0	0	0	0	0	0	0	0	0	0	0	0	0	0	0	0	0	0	0	0	0	0	0	0	0	0	0	0	0	0
429ba318950b5ff8abcf6bc4a6fd0c07	d__Bacteria	p__Acidobacteriota	c__Vicinamibacteria	o__Vicinamibacterales	f__uncultured	g__uncultured		0	0	0	0	0	0	0	0	0	0	0	0	0	0	0	0	0	0	0	0	0	0	0	0	0	0	0	0	0	0	0	0	0	0	0	0	0	0	0	0	0	0
cc75f6fa49486b1ba87f0d831947a3c1	d__Bacteria	p__Proteobacteria	c__Gammaproteobacteria	o__Enterobacterales	f__Enterobacteriaceae			0	0	0	0	0	0	0	0	0	0	0	0	0	0	0	0	0	0	9	2	0	0	0	0	0	0	3	0	0	0	0	0	0	0	0	0	0	0	0	0	0	0
919f972bfadac931ada5e7ad1a57fbb4	d__Bacteria	p__Proteobacteria	c__Gammaproteobacteria	o__Burkholderiales	f__Alcaligenaceae			0	0	0	0	0	0	0	6	5	0	6	0	0	0	0	0	0	0	0	0	0	0	0	0	0	0	0	0	0	0	0	0	0	0	0	0	0	0	0	0	0	0
cb5277ef587009d71277309205ab4fa8	d__Bacteria	p__Firmicutes	c__Limnochordia	o__Limnochordales	f__Limnochordaceae	g__Limnochordaceae	s__uncultured_bacterium	0	0	0	0	0	0	0	0	0	0	0	0	0	0	0	0	0	0	0	0	0	0	0	0	0	0	0	0	0	0	0	0	0	0	0	0	0	0	0	0	0	0
3da36f577127b91adc49ba512020f288	d__Bacteria	p__Proteobacteria	c__Gammaproteobacteria	o__Enterobacterales	f__Enterobacteriaceae	g__Cedecea	s__Cedecea_neteri	0	0	0	0	0	42	91	105	0	0	43	111	0	0	0	0	0	148	90	0	0	39	0	0	37	0	0	0	0	0	25	0	0	0	0	41	0	0	0	0	0	27
62830710d7814760d4b2248b3730ea3e	d__Bacteria	p__Proteobacteria	c__Gammaproteobacteria	o__Enterobacterales	f__Enterobacteriaceae			0	52	82	0	0	0	27	0	0	0	0	0	0	0	0	0	0	0	2	0	0	0	68	0	0	0	0	0	0	0	51	43	0	0	0	0	0	0	0	0	0	0
000358035b01209e6ecf5b222cca7697	d__Bacteria	p__Proteobacteria	c__Alphaproteobacteria	o__Rhizobiales	f__Beijerinckiaceae	g__Methylobacterium-Methylorubrum		0	0	0	0	0	0	0	0	0	0	0	0	0	0	0	0	0	0	0	0	0	0	0	0	0	0	0	0	0	0	0	0	0	0	0	0	0	0	0	0	0	0
000927d6bc8c595f70d112f4a9f976ba	d__Bacteria	p__Chloroflexi	c__Chloroflexia	o__Chloroflexales	f__Herpetosiphonaceae	g__Herpetosiphon	s__uncultured_bacterium	0	0	0	0	0	0	0	0	0	0	0	0	0	0	0	0	0	0	0	0	0	0	0	0	0	0	0	0	0	0	0	0	0	0	0	0	0	0	0	0	0	0
00094efd0f0e4cbe312c3628d9b04d89	d__Bacteria	p__Proteobacteria	c__Alphaproteobacteria	o__Sphingomonadales	f__Sphingomonadaceae	g__Sphingomonas		0	0	0	0	0	0	0	0	0	0	0	0	0	0	0	0	0	0	0	0	0	0	0	0	0	0	0	0	0	0	0	0	0	0	0	0	0	0	0	0	0	0
000beb659411a505d672225ee0a81cd9	d__Bacteria	p__Cyanobacteria	c__Cyanobacteriia	o__Chloroplast	f__Chloroplast	g__Chloroplast		0	0	0	0	0	0	0	0	0	0	0	0	0	0	0	0	0	0	0	0	0	0	0	0	0	0	0	0	0	0	0	0	0	0	0	0	0	0	0	0	0	0
000cc91f6934fc5c219109e081fa4389	d__Bacteria	p__Cyanobacteria	c__Cyanobacteriia	o__Chloroplast	f__Chloroplast	g__Chloroplast		0	0	0	0	0	0	0	0	0	0	0	0	0	0	0	0	0	0	0	0	0	0	0	0	0	0	0	0	0	0	0	0	0	0	0	0	0	0	0	0	0	0
00128ecf08dcd16276ffc1a1ca9a19da	d__Bacteria	p__Cyanobacteria	c__Cyanobacteriia	o__Chloroplast	f__Chloroplast	g__Chloroplast	s__Platanus_occidentalis	0	0	0	0	0	0	0	0	0	0	0	0	0	0	0	0	0	0	0	0	0	0	0	0	0	0	0	0	0	0	0	0	0	0	0	0	0	0	0	0	0	0
00161c99ed5a509ce96e7b8052061436	d__Bacteria	p__Cyanobacteria	c__Cyanobacteriia	o__Chloroplast	f__Chloroplast	g__Chloroplast	s__Platanus_occidentalis	0	0	0	0	0	0	0	0	0	0	0	0	0	0	0	0	0	0	0	0	0	0	0	0	0	0	0	0	0	0	0	0	0	0	0	0	0	0	0	0	0	0
0018d591cce9ead90d7b22edfe15037a	d__Bacteria	p__Proteobacteria	c__Gammaproteobacteria	o__Enterobacterales	f__Yersiniaceae	g__Serratia		0	0	0	0	0	0	0	0	0	0	0	0	0	0	0	0	0	0	0	0	0	0	0	0	0	0	0	0	0	0	0	0	0	0	0	0	0	0	0	0	0	0
001ae938c2f451039dde642c7cb83ec6	d__Bacteria	p__Proteobacteria	c__Alphaproteobacteria	o__Sphingomonadales	f__Sphingomonadaceae	g__Sphingomonas		0	0	0	0	0	0	0	0	0	0	0	0	0	0	0	0	0	0	0	0	0	0	0	0	0	0	0	0	0	0	0	0	0	0	0	0	0	0	0	0	0	0
001bc2d5282c5cdf7df4115b06dc9eea	d__Bacteria	p__Proteobacteria	c__Gammaproteobacteria	o__Enterobacterales	f__Morganellaceae	g__Wigglesworthia	s__Wigglesworthia_glossinidia	0	0	0	0	0	0	0	0	0	0	0	0	0	0	0	0	0	0	0	0	0	0	0	0	0	0	0	0	0	0	0	0	0	0	0	0	0	0	0	0	0	0
001d1530bcbc95619f775e416aadf869	d__Bacteria	p__Cyanobacteria	c__Cyanobacteriia	o__Phormidesmiales	f__Nodosilineaceae	g__Nodosilinea_PCC-7104		0	0	0	0	0	0	0	0	0	0	0	0	0	0	0	0	0	0	0	0	0	0	0	0	0	0	0	0	0	0	35	0	0	0	0	0	0	0	0	0	0	0
001d39b6f320c6f7f43f06f0dad3f2bc	d__Bacteria	p__Proteobacteria	c__Gammaproteobacteria	o__Enterobacterales	f__Morganellaceae	g__Wigglesworthia	s__Wigglesworthia_glossinidia	0	0	0	0	0	0	0	0	0	0	0	0	0	0	0	0	0	0	0	0	0	0	0	0	0	0	0	0	0	0	0	0	0	0	0	0	0	0	0	0	0	0
001d3e0ac16c8e58eebf379550e52808	d__Bacteria	p__Proteobacteria	c__Gammaproteobacteria	o__Burkholderiales	f__Burkholderiaceae	g__Polynucleobacter	s__uncultured_bacterium	0	0	0	0	0	0	0	0	0	0	0	0	0	0	0	0	0	0	0	0	0	0	0	0	0	0	0	0	0	0	0	0	0	0	0	0	0	0	0	0	0	0
00208db2ef3259f52ce18dc844d5b04e	d__Bacteria	p__Cyanobacteria	c__Cyanobacteriia	o__Chloroplast	f__Chloroplast	g__Chloroplast	s__Platanus_occidentalis	0	0	0	0	0	0	0	0	0	0	0	0	0	0	0	0	0	0	0	0	0	0	0	0	0	0	0	0	0	0	0	0	0	0	0	0	0	0	0	0	0	0
0024a6afd4a310e22504cc5ecaf0a68e	d__Bacteria	p__Proteobacteria	c__Gammaproteobacteria	o__Enterobacterales	f__Morganellaceae	g__Wigglesworthia	s__Wigglesworthia_glossinidia	0	0	0	0	0	0	0	0	0	0	0	0	0	0	0	0	0	0	0	0	0	0	0	0	0	0	0	0	0	0	0	0	0	0	0	0	0	0	0	0	0	0
003111ea5031427e061823bffa8cfbc2	d__Bacteria	p__Firmicutes	c__Bacilli	o__Staphylococcales	f__Staphylococcaceae	g__Staphylococcus		0	0	0	0	0	0	0	0	0	0	0	0	0	0	0	0	0	0	0	0	0	0	0	0	0	0	0	0	0	0	0	0	0	0	0	0	0	0	0	0	0	0
003a842205ceae81f92acf559387f718	d__Bacteria	p__Proteobacteria	c__Gammaproteobacteria	o__Burkholderiales	f__Methylophilaceae	g__uncultured		0	0	0	0	0	0	0	0	0	0	0	0	0	0	0	0	0	0	0	0	0	0	0	0	0	0	0	0	0	0	0	0	0	0	0	0	0	0	0	0	0	0
003a8f8dcb1074ff04b2f6d6dccef445	d__Bacteria	p__Planctomycetota	c__Planctomycetes	o__Gemmatales	f__Gemmataceae	g__uncultured	s__uncultured_prokaryote	0	0	0	0	0	0	0	0	0	0	0	0	0	0	0	0	0	0	0	0	0	0	0	0	0	0	0	0	0	0	0	0	0	0	0	0	0	0	0	0	0	0
003b4839a098a4cfcf8f5d590af4e3ec	d__Bacteria	p__Proteobacteria	c__Alphaproteobacteria	o__Sphingomonadales	f__Sphingomonadaceae			95	0	0	0	0	0	0	0	0	0	0	0	0	0	0	0	0	0	0	0	0	0	0	0	0	0	0	0	0	0	0	0	0	0	0	0	0	0	0	0	0	0
003b4c5079af708dc1ec09c69009324e	d__Bacteria	p__Proteobacteria	c__Gammaproteobacteria	o__Enterobacterales	f__Morganellaceae	g__Wigglesworthia	s__Wigglesworthia_glossinidia	0	0	0	0	0	0	0	0	0	0	0	0	0	0	0	0	0	0	0	0	0	0	0	0	0	0	0	0	0	0	0	0	0	0	0	0	0	0	0	0	0	0
003df61573c50404e89794d16f39c0eb	d__Bacteria	p__Actinobacteriota	c__Actinobacteria	o__Micrococcales	f__Microbacteriaceae			0	0	0	0	0	0	0	0	0	0	0	0	0	0	0	0	0	0	0	0	0	0	58	0	0	0	0	0	0	0	0	0	0	0	0	0	0	0	0	0	0	0
0041cf8770e32e0158e90affac2e981a	d__Bacteria	p__Firmicutes	c__Bacilli	o__Staphylococcales	f__Staphylococcaceae	g__Staphylococcus	s__Bacillus_sp.	0	0	0	0	0	0	0	0	0	0	0	0	0	0	0	0	0	0	0	0	0	0	0	0	0	0	0	0	0	0	0	0	0	0	0	0	0	0	0	0	0	0
004441e7bbe92cea52541521b3f9ce77	d__Bacteria	p__Bacteroidota	c__Bacteroidia	o__Flavobacteriales	f__Flavobacteriaceae	g__Flavobacterium	s__Flavobacterium_commune	0	0	0	0	0	0	0	0	0	0	0	0	0	0	0	0	0	0	0	0	0	0	0	0	0	0	0	0	0	0	0	0	0	0	0	0	0	0	0	0	0	0
0044ec82df9dd20a8a5452d534fd8776	d__Bacteria	p__Proteobacteria	c__Alphaproteobacteria	o__Rhizobiales	f__Rhizobiaceae			0	0	64	0	0	0	0	0	0	0	0	0	0	0	0	0	0	0	0	0	0	0	0	0	0	0	0	0	0	0	0	0	0	0	0	0	0	0	0	0	0	0
00476e2a288b514402da8d53bbba3f5e	d__Bacteria	p__Proteobacteria	c__Gammaproteobacteria	o__Enterobacterales	f__Morganellaceae	g__Wigglesworthia	s__Wigglesworthia_glossinidia	0	0	0	0	0	0	0	0	0	0	0	0	0	0	0	0	0	0	0	0	0	0	0	0	0	0	51	0	0	0	0	0	0	0	0	0	0	0	0	0	0	0
0049d42c8645070ab613e1c99d7b0b0c	d__Bacteria	p__Cyanobacteria	c__Cyanobacteriia	o__Chloroplast	f__Chloroplast	g__Chloroplast		0	0	0	0	0	0	0	0	0	0	0	0	0	0	0	0	0	0	0	0	0	0	0	0	0	0	0	0	0	0	0	0	0	0	0	0	0	0	0	0	0	0
004a16ef33dd86ba723847b95ad43f5e	d__Bacteria	p__Proteobacteria	c__Gammaproteobacteria	o__Burkholderiales	f__Oxalobacteraceae	g__Massilia		0	0	41	0	0	0	0	0	0	0	0	0	0	0	0	0	0	0	0	0	0	0	0	0	0	0	0	0	0	0	0	0	0	0	0	0	0	0	0	0	0	0
004a7c34addeeebd0cb5911a39a3f44b	d__Bacteria	p__Proteobacteria	c__Gammaproteobacteria	o__Pseudomonadales	f__Moraxellaceae	g__Acinetobacter		0	0	0	0	0	0	0	0	0	0	0	0	0	0	0	0	0	0	0	0	0	0	0	0	7	0	0	0	0	0	0	0	0	0	0	0	0	0	0	0	0	0
004c0424922c2494dcda82b3eaa75008	d__Bacteria	p__Cyanobacteria	c__Cyanobacteriia	o__Chloroplast	f__Chloroplast	g__Chloroplast	s__Platanus_occidentalis	0	0	0	0	0	0	0	0	0	0	0	0	0	0	0	0	0	0	0	0	0	0	0	0	0	0	0	0	0	0	0	0	0	0	0	0	0	0	0	0	0	0
00508b52a0b792dfcd58f925f4ba2add	d__Bacteria	p__Proteobacteria	c__Gammaproteobacteria	o__Enterobacterales				0	0	0	0	0	0	0	0	0	0	0	0	0	0	0	0	0	0	0	0	0	0	0	0	0	0	0	0	0	0	0	0	0	0	0	0	0	0	0	0	0	0
005206d76d7f174f601871e19fb449e2	d__Bacteria	p__Proteobacteria	c__Gammaproteobacteria	o__Enterobacterales	f__Morganellaceae	g__Wigglesworthia	s__Wigglesworthia_glossinidia	0	0	0	0	0	0	0	0	0	0	0	0	0	0	0	0	0	0	0	0	0	0	0	0	0	0	0	0	0	0	0	0	0	0	0	0	0	0	0	0	0	0
005a34e10a6da551880d8aa81f798a0a	d__Bacteria	p__Proteobacteria	c__Gammaproteobacteria	o__Burkholderiales	f__Neisseriaceae	g__Alysiella		0	0	0	0	0	0	0	0	0	0	0	0	0	0	0	0	0	0	0	0	0	0	0	0	17	0	0	0	0	0	0	0	0	0	0	0	0	0	0	0	0	0
005a428bcf77768e9ffc64adc7d4e019	d__Bacteria	p__Bdellovibrionota	c__Bdellovibrionia	o__Bacteriovoracales	f__Bacteriovoracaceae	g__Peredibacter	s__uncultured_bacterium	0	0	0	0	0	0	0	0	0	0	0	0	0	0	0	0	0	0	0	0	0	0	0	0	0	0	0	0	0	0	0	0	0	0	0	0	0	2	0	0	0	0
005b57ac3040a232b4ce5fcf4b0662e8	d__Bacteria	p__Actinobacteriota	c__Actinobacteria	o__Corynebacteriales	f__Corynebacteriaceae	g__Corynebacterium	s__Corynebacterium_tuberculostearicum	0	0	0	25	0	0	0	128	0	94	2	54	0	0	12	0	0	0	0	106	0	0	0	0	0	0	0	0	64	0	0	0	0	0	0	0	0	48	200	183	34	0
005f00785278d4f9de0b4836b7d9b717	d__Bacteria	p__Proteobacteria	c__Alphaproteobacteria	o__Rhizobiales	f__Rhizobiaceae	g__Ensifer		0	0	0	0	0	0	0	0	0	0	0	0	0	0	0	0	0	0	0	0	0	0	0	0	0	0	0	0	0	0	0	0	0	0	0	0	0	0	0	0	0	0
00658c8c943d6a7b49e1271e7b913200	d__Bacteria	p__Proteobacteria	c__Alphaproteobacteria	o__Rhizobiales				0	0	0	0	0	0	0	0	0	0	0	0	0	0	0	0	0	0	0	0	0	0	0	0	0	0	0	0	0	0	0	0	0	0	0	0	0	0	0	0	0	0
0065a1b7e92f2b076670ba39d7bd0b8b	d__Bacteria	p__Cyanobacteria	c__Cyanobacteriia	o__Cyanobacteriales	f__Nostocaceae	g__Nostoc_PCC-7524	s__Nostoc_sp.	0	0	0	0	0	0	0	0	0	0	0	80	0	0	0	0	0	0	0	0	0	0	0	0	0	0	0	0	0	0	0	0	0	0	0	65	0	0	65	0	0	0
0065ebb8044b85a520d5905ae2e073c3	d__Bacteria	p__Proteobacteria	c__Gammaproteobacteria	o__Enterobacterales	f__Morganellaceae	g__Wigglesworthia	s__Wigglesworthia_glossinidia	0	0	0	0	0	0	0	0	0	0	0	0	0	0	0	0	0	0	0	0	0	0	83	0	0	0	0	0	0	0	0	0	0	0	0	0	0	0	0	0	0	0
0067733d13152c071f338572bb998915	d__Bacteria	p__Planctomycetota	c__Planctomycetes	o__Isosphaerales	f__Isosphaeraceae	g__uncultured	s__uncultured_bacterium	0	0	0	0	0	0	0	0	0	0	0	0	0	0	0	0	0	0	0	0	0	0	0	0	0	0	0	0	0	0	0	0	0	0	0	0	0	0	0	0	0	0
0069c108f93a350cfb67b121c050c722	d__Bacteria	p__Proteobacteria	c__Gammaproteobacteria	o__Enterobacterales	f__Morganellaceae	g__Wigglesworthia	s__Wigglesworthia_glossinidia	0	0	0	0	0	0	0	0	0	0	0	0	0	0	0	0	0	0	0	0	0	0	0	0	0	0	0	0	0	0	0	0	0	0	0	0	0	0	0	0	0	0
006eb0a6fa5bc699b767899afbcc95df	d__Bacteria	p__Proteobacteria	c__Gammaproteobacteria	o__Burkholderiales	f__Oxalobacteraceae	g__Massilia	s__uncultured_bacterium	0	0	0	0	0	0	0	0	0	0	0	0	0	0	0	0	0	0	0	0	0	0	0	0	0	0	0	0	0	0	0	0	0	0	0	0	0	0	0	0	0	0
007c44c31c60603b67f3ea25e0f1a1c0	d__Bacteria	p__Cyanobacteria	c__Cyanobacteriia	o__Chloroplast	f__Chloroplast	g__Chloroplast	s__Platanus_occidentalis	0	0	0	0	0	0	0	0	0	0	0	0	0	0	0	0	0	0	0	0	0	0	0	0	0	0	0	0	0	0	0	0	0	0	0	0	0	0	0	0	0	0
007c5ae27961e3037f23f724afa11a15	d__Bacteria	p__Proteobacteria	c__Gammaproteobacteria	o__Enterobacterales	f__Morganellaceae	g__Wigglesworthia	s__Wigglesworthia_glossinidia	0	0	0	0	0	0	0	0	0	0	0	0	0	0	0	0	0	0	0	0	0	0	0	0	0	0	0	0	0	0	0	0	0	0	0	0	0	0	0	0	0	0
007f6d104d372c8d69a052eb630ed27f	d__Bacteria	p__Planctomycetota	c__Planctomycetes	o__Pirellulales	f__Pirellulaceae	g__uncultured	s__uncultured_Planctomycetaceae	0	0	0	0	0	0	0	0	0	0	0	0	0	0	0	0	0	0	0	0	0	0	0	0	0	0	0	0	0	0	0	0	0	0	0	0	0	0	0	0	0	0
0086b7631a39de026349f0b77979a1e6	d__Bacteria	p__Cyanobacteria	c__Cyanobacteriia	o__Chloroplast	f__Chloroplast	g__Chloroplast		0	0	0	0	0	0	0	0	0	0	0	0	0	0	0	0	0	0	0	0	0	0	0	0	0	0	0	0	0	0	0	0	0	0	0	0	0	0	0	0	0	0
0087a3b9860bf8e3044b11e2447d41ed	d__Bacteria	p__Proteobacteria	c__Alphaproteobacteria	o__Caulobacterales	f__Caulobacteraceae	g__Brevundimonas		0	0	0	0	0	0	0	0	0	51	0	0	0	0	0	0	0	0	0	0	0	0	0	0	0	0	0	0	0	0	0	0	0	0	0	0	0	0	0	0	0	0
00897bb5fc2e186c672fbe6fb74e122e	d__Bacteria	p__Bacteroidota	c__Bacteroidia	o__Cytophagales	f__Microscillaceae	g__uncultured	s__uncultured_bacterium	0	0	0	0	0	0	0	0	0	0	0	0	0	0	0	0	0	0	0	0	0	0	0	0	0	0	0	0	0	0	0	0	0	0	0	0	0	0	0	0	0	0
008999769332ac554377ea6cb0bfa491	d__Bacteria	p__Actinobacteriota	c__Actinobacteria					0	0	0	0	0	0	0	0	0	0	0	0	0	0	0	0	0	0	0	0	0	0	0	0	0	0	0	0	0	0	0	0	0	0	0	0	0	0	0	0	0	0
008f38ff0c341e34f70a078969e3c6b7	d__Bacteria	p__Bacteroidota	c__Bacteroidia	o__Flavobacteriales	f__Weeksellaceae	g__Chryseobacterium	s__Chryseobacterium_sp.	0	0	0	0	0	0	0	0	0	0	0	0	0	0	0	0	0	0	0	0	0	0	0	0	0	0	0	0	0	0	0	0	0	0	0	0	0	0	0	0	0	0
00919e78f7ff4ec84649e0be6241cab1	d__Bacteria	p__Actinobacteriota	c__Actinobacteria	o__Micrococcales	f__Micrococcaceae	g__Kocuria		0	0	0	0	0	0	0	0	0	0	0	0	0	0	0	0	0	0	0	0	0	0	0	0	0	0	0	0	0	0	0	0	0	0	0	0	0	0	0	0	0	0
0091f22c3b9bd6e370b02f796c2503ac	d__Bacteria	p__Firmicutes	c__Bacilli	o__Staphylococcales	f__Staphylococcaceae	g__Staphylococcus		0	0	0	0	0	0	0	0	0	0	0	0	0	0	0	0	0	0	0	0	0	0	0	0	0	0	0	0	0	0	0	0	0	0	0	0	0	0	0	0	0	0
00a4d2d7e1e8f6159b68f61573478838	d__Bacteria	p__Planctomycetota	c__Planctomycetes	o__Planctomycetales	f__uncultured	g__uncultured		0	0	0	0	0	0	0	0	80	0	0	0	0	0	0	0	0	0	0	0	0	0	0	0	0	0	0	0	0	0	0	0	0	0	0	0	0	0	0	0	0	0
00a68ca37b4407e174af8d915150d63b	d__Bacteria	p__Cyanobacteria	c__Cyanobacteriia	o__Chloroplast	f__Chloroplast	g__Chloroplast	s__Platanus_occidentalis	0	0	0	0	0	0	0	0	0	0	0	0	0	0	0	0	0	0	0	0	0	0	0	0	0	0	0	0	0	0	0	0	0	0	0	0	0	0	0	0	0	0
00b121ea30f1f5e1e7c2196ee1331555	d__Bacteria	p__Cyanobacteria	c__Cyanobacteriia	o__Chloroplast	f__Chloroplast	g__Chloroplast	s__Platanus_occidentalis	0	0	0	0	0	0	0	0	0	0	0	0	0	0	0	0	0	0	0	0	0	0	0	0	0	0	0	0	0	0	0	0	0	0	0	0	0	0	0	0	0	0
00b2761c91cde0e356d5f19a6b960b66	d__Bacteria	p__Proteobacteria	c__Gammaproteobacteria	o__Burkholderiales	f__Burkholderiaceae	g__Burkholderia-Caballeronia-Paraburkholderia		0	0	0	0	0	0	0	0	0	0	79	0	0	0	0	0	0	0	0	0	0	0	0	0	0	0	0	0	0	0	0	0	0	0	0	0	0	0	0	0	0	0
00b2847fc8557e2e9cebcb4a00911b53	d__Bacteria	p__Cyanobacteria	c__Cyanobacteriia	o__Chloroplast	f__Chloroplast	g__Chloroplast		0	0	0	0	0	0	0	0	0	0	0	0	0	0	0	0	0	0	0	0	0	0	0	0	0	0	0	0	0	0	0	0	0	0	0	0	0	0	0	0	0	0
00b4ea2ad466a5304f4d6d3e2cd62dcd	d__Bacteria	p__Actinobacteriota	c__Actinobacteria	o__Micrococcales	f__Microbacteriaceae			0	0	0	0	0	0	0	0	0	0	0	0	0	0	0	0	0	0	0	0	0	0	0	0	0	0	0	0	0	0	0	0	0	0	0	0	0	0	0	0	0	0
00b534e02a5b288aea23aae819ff2f82	d__Bacteria	p__Proteobacteria	c__Alphaproteobacteria	o__Rhodobacterales	f__Rhodobacteraceae	g__Paracoccus		0	0	0	0	0	0	0	0	0	0	0	0	0	0	0	0	0	0	0	0	0	0	0	0	0	0	0	0	0	0	0	0	0	0	0	0	0	0	0	0	0	0
00b7850297d10c7d7bf22344cbf3cd95	d__Bacteria	p__Actinobacteriota	c__Actinobacteria					0	0	0	0	0	0	0	0	0	0	0	109	0	0	0	0	0	0	0	0	0	0	0	0	0	0	0	0	0	0	0	0	0	0	0	0	0	0	0	0	0	0
00bb0f3fd817e69d5a3a7e523067cfc5	d__Bacteria	p__Proteobacteria	c__Alphaproteobacteria	o__Sphingomonadales	f__Sphingomonadaceae	g__Sphingomonas		0	0	0	0	0	0	0	0	0	0	0	0	0	0	0	0	0	0	0	0	0	0	0	0	0	0	33	0	0	0	0	0	0	0	0	0	0	0	0	0	0	0
00c8cb512c948badb079e232488f62ab	d__Bacteria	p__Cyanobacteria	c__Cyanobacteriia	o__Chloroplast	f__Chloroplast	g__Chloroplast	s__Platanus_occidentalis	0	0	0	0	0	0	0	0	0	0	0	0	0	0	0	0	0	0	0	0	0	0	0	0	0	0	0	0	0	0	0	0	0	0	0	0	0	0	0	0	0	0
00d1603f0816b77d576c0084cc29ce16	d__Bacteria	p__Actinobacteriota	c__Actinobacteria	o__Micrococcales	f__Microbacteriaceae			0	0	0	0	0	0	0	0	0	0	77	0	0	0	0	0	0	0	0	0	0	0	0	0	0	0	0	0	0	0	0	0	0	0	0	0	0	0	0	0	0	0
00d49871a9ce49b56a742f16eb5ae1fb	d__Bacteria	p__Proteobacteria	c__Gammaproteobacteria	o__Enterobacterales	f__Morganellaceae	g__Wigglesworthia	s__Wigglesworthia_glossinidia	0	0	0	0	0	0	0	0	0	0	0	0	0	0	0	0	0	0	0	0	0	0	0	0	0	0	0	0	0	0	0	0	0	0	0	93	0	0	0	0	0	0
00d4f931e9c3e8e0a5fcb1859fbb33a0	d__Bacteria	p__Verrucomicrobiota	c__Verrucomicrobiae	o__Verrucomicrobiales	f__Verrucomicrobiaceae	g__uncultured	s__uncultured_Verrucomicrobia	28	0	0	0	0	0	0	0	0	0	0	0	0	0	0	0	0	0	0	0	0	0	0	0	0	0	0	0	0	0	0	0	0	0	0	0	0	0	0	0	0	0
00d78d9f60c7a69a562d14c7f7492049	d__Bacteria	p__Proteobacteria	c__Alphaproteobacteria	o__Rhodobacterales	f__Rhodobacteraceae	g__Paracoccus		0	0	0	0	0	0	0	0	0	0	0	0	0	0	0	0	0	0	0	59	0	0	0	0	0	0	0	0	0	0	0	0	0	0	0	0	0	0	0	0	0	0
00d987c998e09d88770cf62990ed7a08	d__Bacteria	p__Planctomycetota	c__Planctomycetes	o__Gemmatales	f__Gemmataceae	g__uncultured	s__uncultured_prokaryote	0	0	0	0	0	0	0	0	0	0	0	0	0	0	0	0	0	0	0	0	0	0	0	15	0	0	0	0	0	0	0	0	0	0	0	0	0	0	0	0	0	0
00db8727ffe7dcf0cdd9a854c5259de8	d__Bacteria	p__Proteobacteria	c__Alphaproteobacteria	o__Rhizobiales	f__Rhizobiaceae			0	0	0	0	0	0	0	0	0	0	0	0	0	0	0	0	0	0	0	0	0	0	0	0	68	0	0	0	0	0	0	0	0	0	0	0	0	0	0	0	0	0
00dd897326f14fd249f60f62214e96ef	d__Bacteria	p__Proteobacteria	c__Gammaproteobacteria	o__Xanthomonadales	f__Xanthomonadaceae	g__Stenotrophomonas		0	0	0	0	0	0	0	0	0	0	0	0	0	0	0	0	0	0	0	0	0	0	0	0	0	0	0	0	26	0	0	0	0	0	0	0	0	0	0	0	0	0
00def9cbd284ad3784a5b9c8edaef169	d__Bacteria	p__Actinobacteriota	c__Actinobacteria	o__Micrococcales	f__Microbacteriaceae			0	0	0	0	0	0	0	0	0	0	46	0	0	0	0	0	0	0	0	0	0	0	0	0	0	0	0	0	0	0	0	0	0	0	0	0	0	0	0	0	0	0
00e0be9fb4defc43da5e3cd87d41543d	d__Bacteria	p__Actinobacteriota	c__Actinobacteria	o__Corynebacteriales	f__Corynebacteriaceae	g__Corynebacterium		0	0	0	0	0	0	0	0	0	0	0	0	0	0	0	0	0	0	0	0	0	0	0	0	0	0	0	0	0	0	0	0	0	0	0	0	0	0	0	0	0	0
00e2c2a5dffecb5f282741cf007073bf	d__Bacteria	p__Actinobacteriota	c__Actinobacteria	o__Micrococcales	f__Micrococcaceae	g__Paeniglutamicibacter		0	0	0	0	0	0	0	0	0	0	0	0	0	0	0	0	0	0	0	0	0	0	0	0	55	0	0	0	0	0	0	0	0	0	0	0	0	138	0	0	0	0
00e47f909af407ac74f7cad6ee0c7c21	d__Bacteria	p__Proteobacteria	c__Gammaproteobacteria	o__Xanthomonadales	f__Xanthomonadaceae	g__Stenotrophomonas		0	0	0	0	0	0	0	0	0	0	0	0	0	0	0	0	0	0	0	0	0	0	0	0	0	0	0	0	0	0	0	0	0	0	0	0	0	0	0	0	0	0
00e4ce6055d92864af0aefdcc02276b0	d__Bacteria	p__Cyanobacteria	c__Cyanobacteriia	o__Chloroplast	f__Chloroplast	g__Chloroplast		0	0	0	0	0	0	0	0	0	0	0	0	0	0	0	0	0	0	0	0	0	0	0	0	0	0	0	0	0	0	0	0	0	0	0	0	0	0	0	0	0	0
00e622c178032570f1ba0238c769b89a	d__Bacteria	p__Planctomycetota	c__Planctomycetes	o__Isosphaerales	f__Isosphaeraceae	g__uncultured	s__uncultured_bacterium	0	50	0	0	0	0	0	0	0	0	0	0	0	0	0	0	0	0	0	0	0	0	0	0	0	0	0	0	0	0	0	0	0	0	0	0	0	0	0	0	0	0
00e74cf00055da8ecfe9319ee34cdabc	d__Bacteria	p__Actinobacteriota	c__Actinobacteria	o__Micrococcales	f__Micrococcaceae	g__Glutamicibacter		0	0	0	0	0	0	0	0	0	0	0	0	0	25	0	0	0	0	0	0	0	0	0	0	0	0	0	0	0	0	0	0	0	0	0	0	0	0	0	0	0	0
00e7868c3918d7b049b9f47aed122eb4	d__Bacteria	p__Proteobacteria	c__Alphaproteobacteria	o__Rhodobacterales	f__Rhodobacteraceae	g__Paracoccus		0	0	0	0	0	0	0	0	0	0	0	0	0	0	0	0	0	0	0	0	0	0	0	0	0	0	0	0	0	0	0	0	0	0	0	0	0	0	0	0	0	0
00eb7aa125c92256fd57638ae086e43b	d__Bacteria	p__Actinobacteriota	c__Acidimicrobiia	o__Microtrichales	f__Ilumatobacteraceae	g__uncultured		0	0	0	0	0	0	0	0	0	0	0	0	0	0	0	0	0	0	0	0	0	0	0	0	0	0	0	0	0	0	30	0	0	0	0	0	0	0	0	0	0	0
00fa3ed20268dd13c0e85e4d89bb9769	d__Bacteria	p__Cyanobacteria	c__Cyanobacteriia	o__Chloroplast	f__Chloroplast	g__Chloroplast	s__Phaseolus_acutifolius	0	0	0	0	0	0	0	0	0	0	0	0	0	0	0	0	0	0	0	0	0	0	0	0	0	0	0	0	0	0	0	0	0	0	0	0	0	0	0	0	0	0
01095a34b7563e3e3ede236d0b87743e	d__Bacteria	p__Actinobacteriota	c__Actinobacteria	o__Micrococcales				0	0	0	0	0	0	0	0	0	0	0	0	0	0	0	0	0	0	0	0	0	0	34	0	0	0	0	0	0	0	0	0	0	0	0	0	0	0	0	0	0	0
0109da3d771a265aa8c87dbc821a40d5	d__Bacteria	p__Cyanobacteria	c__Cyanobacteriia	o__Chloroplast	f__Chloroplast	g__Chloroplast		0	0	0	0	0	0	0	0	0	0	0	0	0	0	0	0	0	0	0	0	0	0	0	0	0	0	0	0	0	0	0	0	0	0	0	0	0	0	0	0	0	0
01125e203c133f2f63229472367a9834	d__Bacteria	p__Actinobacteriota	c__Actinobacteria	o__Corynebacteriales	f__Corynebacteriaceae	g__Corynebacterium		0	0	0	0	0	0	0	0	0	0	0	0	0	0	0	0	0	0	0	0	0	0	0	0	0	0	0	0	0	0	0	0	0	0	0	0	0	0	0	0	0	0
011290adc73abbb28baf3dce4df2820c	d__Bacteria	p__Firmicutes	c__Bacilli	o__Staphylococcales	f__Staphylococcaceae	g__Staphylococcus		0	0	0	0	0	0	0	0	0	51	0	0	0	0	0	0	0	0	0	0	0	0	0	0	0	0	0	0	0	0	0	0	0	0	0	0	0	0	0	0	0	0
01192253d32d3f002ea884d30d222a90	d__Bacteria	p__Cyanobacteria	c__Cyanobacteriia	o__Chloroplast	f__Chloroplast	g__Chloroplast		0	0	0	0	0	0	0	0	0	0	0	0	0	0	0	0	0	0	0	0	0	0	0	0	0	0	0	0	0	0	0	0	0	0	0	0	0	0	0	0	0	0
011a5ff20b1167d050bd58c98f5d8018	d__Bacteria	p__Actinobacteriota	c__Actinobacteria	o__Micrococcales	f__Intrasporangiaceae			0	0	0	0	0	0	0	0	0	0	0	0	0	0	0	0	0	0	0	0	0	0	0	0	0	0	0	0	0	0	0	0	0	0	0	0	0	0	0	0	0	0
01236d965f29c62581ac70d94e607e0b	d__Bacteria	p__Proteobacteria	c__Alphaproteobacteria	o__Rickettsiales	f__Mitochondria	g__Mitochondria		0	0	0	0	0	0	0	0	0	0	0	0	0	0	0	0	0	0	0	0	0	0	0	0	0	0	0	0	0	0	0	0	0	0	0	0	0	0	0	0	0	0
0128b7413914d5564778e16684a7d28d	d__Bacteria	p__Actinobacteriota	c__Actinobacteria	o__Micrococcales	f__Dermacoccaceae	g__Kytococcus		0	0	0	0	0	0	0	0	0	0	0	0	0	0	0	0	0	0	0	0	0	0	0	0	0	0	0	0	0	10	0	0	0	0	0	0	0	0	0	0	0	0
013085e474162d3869cea978599961ad	d__Bacteria	p__Firmicutes	c__Bacilli	o__Staphylococcales	f__Staphylococcaceae	g__Staphylococcus		0	0	0	0	0	0	0	0	0	0	0	0	0	0	0	0	0	0	0	0	0	0	0	0	0	0	0	0	0	0	0	0	0	0	0	0	0	0	0	0	0	0
013135ced557e77db38a419dc23e2cc7	d__Bacteria	p__Firmicutes	c__Bacilli	o__Staphylococcales	f__Staphylococcaceae	g__Staphylococcus		0	0	106	0	0	0	0	0	0	0	0	0	0	0	0	0	0	0	0	0	0	0	0	0	0	0	0	0	0	0	0	0	0	0	0	0	0	0	0	0	0	0
0133a9148dce04fc65a012ebb56bc489	d__Bacteria	p__Patescibacteria	c__Saccharimonadia	o__Saccharimonadales	f__Saccharimonadales	g__Saccharimonadales	s__uncultured_bacterium	0	0	0	0	6	0	0	0	0	0	0	0	0	0	0	0	0	0	0	0	0	0	0	0	0	0	0	0	0	0	0	0	0	0	0	0	0	0	0	0	0	0
0133c4cd225faffb427ab3e54efa05f7	d__Bacteria	p__Firmicutes	c__Bacilli	o__Staphylococcales	f__Staphylococcaceae	g__Staphylococcus		0	85	0	0	0	0	0	0	0	0	0	0	0	0	0	0	0	0	0	0	0	0	0	0	0	0	0	0	0	0	0	0	0	0	0	0	0	0	0	0	0	0
01350a0f67a45e02b58f08e71092c199	d__Bacteria	p__Proteobacteria	c__Gammaproteobacteria	o__Enterobacterales	f__Enterobacteriaceae	g__Escherichia-Shigella		0	0	0	0	0	0	0	0	0	0	0	0	0	0	0	0	0	0	0	0	0	0	0	0	0	0	0	0	0	0	0	0	0	0	0	0	0	0	0	0	0	0
0136ac949a16d1ba83f5077769e1f991	d__Bacteria	p__Cyanobacteria	c__Cyanobacteriia	o__Chloroplast	f__Chloroplast	g__Chloroplast		0	0	0	0	0	0	0	0	0	0	0	0	0	0	0	0	0	0	0	0	0	0	0	0	0	0	0	0	0	0	0	0	0	0	0	0	0	0	0	0	0	0
0136e5ea98bc0d73797346d50b0e9901	d__Bacteria	p__Actinobacteriota	c__Actinobacteria	o__Micrococcales	f__Dermacoccaceae	g__Kytococcus		0	0	0	0	0	0	0	0	0	0	0	0	0	0	0	0	0	0	0	0	0	0	0	0	0	0	0	0	0	0	0	0	0	0	0	0	0	0	0	0	0	0
013f9798f82f58b9c466b264404a8080	d__Bacteria	p__Proteobacteria	c__Gammaproteobacteria	o__Enterobacterales	f__Morganellaceae	g__Wigglesworthia	s__Wigglesworthia_glossinidia	0	0	0	0	0	0	0	0	0	0	0	0	0	0	0	0	0	0	0	0	0	0	0	0	0	0	0	0	0	0	0	0	0	0	0	0	0	0	0	0	0	0
0140a5da8c3511d962510872f301f241	d__Bacteria							0	0	0	0	0	0	0	0	0	0	0	0	0	0	0	0	0	0	0	0	0	0	0	0	61	0	0	0	0	0	0	0	0	0	0	0	0	0	0	0	0	0
014104c31df8b92cfefb3bb2af68280f	d__Bacteria	p__Proteobacteria	c__Alphaproteobacteria	o__Tistrellales	f__Geminicoccaceae	g__Geminicoccus	s__uncultured_bacterium	0	0	0	0	0	0	0	0	0	0	0	0	0	0	0	0	0	0	0	0	0	0	0	0	0	0	0	0	0	0	0	0	0	0	0	0	0	0	0	0	0	0
0143a1494d23106d0566b1983e0a9bd6	d__Bacteria	p__Proteobacteria	c__Alphaproteobacteria	o__Rhodobacterales	f__Rhodobacteraceae			0	0	0	0	0	0	0	0	0	0	0	0	0	0	0	0	0	0	0	0	0	0	0	0	0	0	0	0	0	0	0	0	0	0	0	0	0	0	0	0	0	0
01446a70456abf88339d5b8b6bea513f	d__Bacteria	p__Cyanobacteria	c__Cyanobacteriia	o__Chloroplast	f__Chloroplast	g__Chloroplast		0	0	0	0	0	0	0	0	0	0	0	0	0	0	0	0	0	0	0	0	0	0	0	0	0	0	0	0	0	0	0	0	0	0	0	0	0	0	0	0	0	0
0149c650169bd6056224d4a85637a9cf	d__Bacteria	p__Proteobacteria	c__Gammaproteobacteria	o__Burkholderiales	f__Nitrosomonadaceae	g__oc32	s__uncultured_Rhodocyclaceae	0	0	0	0	16	0	0	0	0	0	0	0	0	0	0	0	0	0	0	0	0	0	0	0	0	0	0	0	0	0	0	0	0	0	0	0	0	0	0	0	0	0
014abd31f7e4ac30ccb71dbe33c711a8	d__Bacteria	p__Firmicutes	c__Clostridia	o__Peptostreptococcales-Tissierellales	f__Peptostreptococcales-Tissierellales	g__Parvimonas		0	0	0	0	0	0	0	0	0	0	0	0	0	0	0	0	0	0	0	0	0	0	0	0	0	0	0	0	0	0	0	0	0	0	0	0	0	0	0	0	0	0
014afb7a27aab45ec5f1797734195ec7	d__Bacteria	p__Proteobacteria	c__Alphaproteobacteria	o__Rhizobiales	f__Beijerinckiaceae			0	0	0	0	0	0	0	0	0	0	0	0	0	0	0	0	0	0	0	0	0	0	0	0	0	0	0	0	0	0	0	64	0	0	0	0	0	0	0	0	0	0
015127a5a03f455ef9a283cd46ec9450	d__Bacteria	p__Proteobacteria	c__Alphaproteobacteria	o__Rhizobiales	f__Rhizobiaceae	g__Pseudochrobactrum		0	0	0	0	0	0	0	0	0	0	0	0	0	0	0	0	0	0	0	0	0	0	0	0	0	0	0	0	0	0	0	0	0	0	0	0	0	0	0	0	0	0
0155b68a90f80e95d0a01975b51c4fda	d__Bacteria	p__Cyanobacteria	c__Cyanobacteriia	o__Chloroplast	f__Chloroplast	g__Chloroplast		0	0	0	0	0	0	0	0	0	0	0	0	0	0	0	0	0	0	0	0	0	0	0	0	0	0	0	0	0	0	0	0	0	0	0	0	0	0	0	0	0	0
01585e261bf0ba31ad6c7c3cc43a9854	d__Bacteria	p__Firmicutes	c__Bacilli	o__Staphylococcales	f__Staphylococcaceae	g__Staphylococcus		0	0	0	0	0	0	0	0	0	0	0	0	0	0	0	0	0	0	0	6	0	0	0	0	0	0	0	0	0	0	0	0	0	0	0	0	0	0	0	0	0	0
016071770420fdd25e80e1957dbf5d05	d__Bacteria	p__Cyanobacteria	c__Cyanobacteriia	o__Chloroplast	f__Chloroplast	g__Chloroplast	s__Platanus_occidentalis	0	0	0	0	0	0	0	0	0	0	0	0	0	0	0	0	0	0	0	0	0	0	0	0	0	0	0	0	0	0	0	0	0	0	0	0	0	0	0	0	0	0
01651bd3d4ca601480f00d9e85c1d9dc	d__Bacteria	p__Proteobacteria	c__Gammaproteobacteria	o__Pseudomonadales	f__Moraxellaceae	g__Psychrobacter		0	0	0	0	0	0	0	0	0	0	0	55	0	0	0	0	0	0	0	0	0	0	0	0	0	0	0	0	0	0	0	0	0	0	0	0	0	0	0	0	0	0
01666a09b79b9b7e2ba370a782536233	d__Bacteria	p__Actinobacteriota	c__Actinobacteria	o__Micrococcales				0	0	0	0	0	0	0	0	0	0	0	0	0	0	0	0	0	0	0	0	0	0	0	0	0	0	0	0	0	0	0	0	0	0	0	0	0	0	0	0	0	0
01679902f4c30f097915adedc519a0a7	d__Bacteria	p__Actinobacteriota	c__Actinobacteria	o__Micrococcales	f__Micrococcaceae	g__Kocuria	s__Kocuria_sp.	0	0	0	0	0	0	0	0	0	0	0	0	0	0	0	0	0	0	0	0	0	0	0	0	0	0	0	0	0	0	0	0	0	0	0	0	0	0	0	0	0	0
016ba87fe0bb04d8afc9f21073d1048b	d__Bacteria	p__Proteobacteria	c__Gammaproteobacteria	o__Enterobacterales	f__Morganellaceae	g__Wigglesworthia	s__Wigglesworthia_glossinidia	0	0	0	0	0	0	0	0	0	0	0	0	0	0	0	0	0	0	0	0	0	0	0	0	0	0	0	0	0	0	0	0	0	0	0	0	0	0	0	0	0	0
016d00ddf8880ac580f3064ac72ad3a2	d__Bacteria	p__Proteobacteria	c__Gammaproteobacteria	o__Xanthomonadales	f__Xanthomonadaceae	g__Stenotrophomonas		0	0	0	13	0	0	0	0	0	0	0	0	0	0	0	0	0	0	0	0	0	0	0	0	0	0	0	0	0	0	0	0	0	0	0	0	0	0	0	0	0	0
017012c4745580ba7ffe9a516dffb248	d__Bacteria	p__Firmicutes	c__Bacilli	o__Staphylococcales	f__Staphylococcaceae	g__Staphylococcus		0	0	0	0	0	0	0	0	0	0	0	0	0	0	0	0	0	0	0	0	0	0	0	0	0	0	0	0	0	0	0	0	0	0	0	0	0	0	0	0	0	0
0180b6d61c2dcea92aa89ad654986dc6	d__Bacteria	p__Proteobacteria	c__Alphaproteobacteria	o__Rhizobiales	f__Rhizobiaceae			0	0	0	0	0	0	0	0	0	0	0	0	0	0	0	0	0	0	0	0	0	0	0	0	0	0	0	0	0	0	0	1	0	0	0	0	0	0	0	0	0	0
0184a32ba1898bb97c859a9746e44109	d__Bacteria	p__Proteobacteria	c__Gammaproteobacteria	o__Pseudomonadales	f__Moraxellaceae	g__Acinetobacter		0	0	0	0	0	0	0	0	0	0	0	0	0	0	0	0	0	0	0	0	0	0	0	0	0	0	0	0	0	0	0	0	0	0	0	0	0	0	0	0	0	0
01897ef3fd7623943d84bbfdf4c77e7f	d__Bacteria	p__Verrucomicrobiota	c__Verrucomicrobiae	o__Chthoniobacterales	f__Chthoniobacteraceae	g__Candidatus_Udaeobacter	s__uncultured_Xiphinematobacteriaceae	0	0	0	0	0	0	0	0	0	0	0	0	0	0	0	0	0	0	0	0	0	0	0	0	0	0	0	0	0	0	0	0	65	0	0	0	0	0	0	0	0	0
018a277f854bf0daf7e8b0683dd53724	d__Bacteria	p__Proteobacteria	c__Gammaproteobacteria	o__Enterobacterales				0	0	0	0	0	0	0	0	0	0	0	0	0	0	0	0	0	0	16	0	0	0	0	0	0	0	0	0	0	0	0	0	0	0	0	0	0	0	0	0	0	0
018b17021dd82139764a88923980d9d5	d__Bacteria	p__Planctomycetota	c__Planctomycetes	o__Isosphaerales	f__Isosphaeraceae			0	0	0	0	0	0	0	0	0	0	0	0	0	0	0	0	0	0	0	0	0	0	0	0	0	0	0	0	0	0	0	0	0	0	0	0	0	0	0	0	0	0
018df8eec9ff3840ad36702ea5988572	d__Bacteria	p__Proteobacteria	c__Alphaproteobacteria	o__Rhizobiales	f__Rhizobiaceae			0	0	0	0	0	0	0	0	0	0	0	0	0	0	0	0	0	0	0	0	0	0	0	0	0	0	0	0	0	0	0	0	0	0	0	0	0	0	0	0	0	0
019a0ea06e91fd0161b70ecc98029968	d__Bacteria	p__Proteobacteria	c__Gammaproteobacteria	o__Burkholderiales	f__Comamonadaceae	g__Hydrogenophaga		0	0	0	0	0	0	0	0	0	0	0	0	0	0	0	0	0	0	0	0	0	0	0	0	0	0	0	0	0	0	22	0	0	0	0	0	0	0	0	0	0	0
019ec221b397c0549a54b7e8596dfa5a	d__Bacteria	p__Proteobacteria	c__Gammaproteobacteria	o__Enterobacterales	f__Morganellaceae	g__Wigglesworthia	s__Wigglesworthia_glossinidia	0	0	0	0	0	0	0	0	0	0	0	0	0	0	0	0	0	0	0	0	0	0	0	0	0	0	0	0	0	0	0	0	0	0	0	0	0	0	0	0	0	0
019fe5b8d211630790c3c5078ac7950e	d__Bacteria	p__Proteobacteria	c__Gammaproteobacteria	o__Enterobacterales	f__Morganellaceae	g__Wigglesworthia	s__Wigglesworthia_glossinidia	0	0	0	0	0	0	0	0	59	0	0	0	0	0	0	0	0	0	0	0	0	0	0	0	0	0	0	0	0	0	0	0	0	0	0	0	0	0	0	0	0	0
01a38bc8fa4fb4feba9eee11cb20a132	d__Bacteria	p__Actinobacteriota	c__Actinobacteria	o__Corynebacteriales	f__Nocardiaceae			0	0	0	0	0	0	0	0	0	0	0	0	0	0	0	0	0	0	0	0	0	0	0	0	0	0	0	0	0	0	0	0	0	0	4	0	0	0	0	0	0	0
01a48ac7d7683315d55c50ffdaaa6d40	d__Bacteria	p__Proteobacteria	c__Gammaproteobacteria	o__Burkholderiales	f__Burkholderiaceae	g__Polynucleobacter	s__uncultured_bacterium	0	0	0	0	0	0	0	0	0	0	0	0	0	0	0	0	0	0	0	0	0	0	0	0	0	0	0	0	0	0	0	0	0	0	0	0	0	0	0	0	0	0
01ad299ef512edbababdc4ad74e22656	d__Bacteria	p__Proteobacteria	c__Gammaproteobacteria	o__Enterobacterales	f__Morganellaceae	g__Wigglesworthia	s__Wigglesworthia_glossinidia	0	0	0	0	0	0	0	0	0	0	0	0	0	0	0	0	0	0	0	0	0	0	0	0	0	0	0	0	0	0	0	0	0	0	0	0	0	0	20	0	0	0
01aef4d1fd87b0fc93060a9e74b576e2	d__Bacteria	p__Proteobacteria	c__Gammaproteobacteria	o__Enterobacterales	f__Morganellaceae	g__Wigglesworthia	s__Wigglesworthia_glossinidia	0	0	0	0	0	0	0	113	0	0	0	0	0	0	0	0	0	0	0	0	0	0	0	0	0	0	0	0	0	0	0	0	0	0	0	0	0	0	0	0	0	0
01af78ded8d330c1040bff7d340796a6	d__Bacteria	p__Actinobacteriota	c__Actinobacteria	o__Micrococcales	f__Micrococcaceae	g__Kocuria	s__Kocuria_palustris	0	0	0	0	0	0	0	0	0	0	0	0	0	0	0	0	0	0	0	0	0	0	0	0	0	0	0	0	0	0	0	0	0	0	0	0	0	0	0	0	0	0
01b0519666f4ea5dab836e79fdbba8f4	d__Bacteria	p__Actinobacteriota	c__Actinobacteria	o__Micrococcales	f__Microbacteriaceae			0	0	0	0	0	0	0	0	0	0	0	0	0	0	0	0	0	0	0	0	0	0	0	0	0	0	0	0	40	0	0	0	0	0	0	0	0	0	0	0	0	0
01b8906602fd895f639bdac727638bcf	d__Bacteria	p__Proteobacteria	c__Gammaproteobacteria	o__Pseudomonadales	f__Pseudomonadaceae	g__Pseudomonas	s__Pseudomonas_viridiflava	0	0	0	0	0	0	0	0	0	0	0	0	0	0	0	0	0	0	0	0	0	0	0	0	0	0	0	0	0	0	0	0	0	0	0	0	0	0	0	0	0	0
01b89ff5d5b19fe885f786085de68876	d__Bacteria	p__Proteobacteria	c__Gammaproteobacteria	o__Enterobacterales	f__Morganellaceae	g__Wigglesworthia	s__Wigglesworthia_glossinidia	0	85	0	0	0	0	0	0	0	0	0	132	0	0	0	0	0	0	0	0	0	0	0	0	0	0	0	0	0	0	0	0	0	0	0	0	0	0	0	0	0	0
01b936383b2d8584f1168add6ef334e5	d__Bacteria	p__Proteobacteria	c__Gammaproteobacteria	o__Enterobacterales	f__Morganellaceae	g__Wigglesworthia	s__Wigglesworthia_glossinidia	0	0	0	0	0	0	0	0	0	0	0	0	0	0	0	0	0	0	0	0	0	0	0	0	0	0	0	0	0	0	0	0	0	0	0	0	0	0	0	0	0	0
01bc7feb4d83e7766a866bae7215eca3	d__Bacteria	p__Proteobacteria	c__Gammaproteobacteria	o__Burkholderiales	f__Rhodocyclaceae	g__C39	s__Rhodocyclaceae_bacterium	0	0	0	0	0	0	0	0	0	0	0	0	0	0	0	0	0	0	0	28	0	0	0	0	0	0	0	0	0	0	0	0	0	0	0	0	0	0	0	0	0	0
01c1f352c97c34bf3d12919d11c5cc2e	d__Bacteria	p__Proteobacteria	c__Gammaproteobacteria	o__Enterobacterales	f__Morganellaceae	g__Wigglesworthia	s__Wigglesworthia_glossinidia	0	0	0	0	0	0	0	0	0	0	0	0	0	0	0	0	0	0	0	0	0	0	0	0	0	0	0	0	0	0	0	0	0	0	0	0	0	0	0	0	0	0
01c392fff69fd2c30492a1e2177b1671	d__Bacteria	p__Proteobacteria	c__Gammaproteobacteria	o__Burkholderiales	f__Comamonadaceae			0	0	0	0	0	0	0	0	0	0	0	0	0	0	0	0	0	0	0	0	0	9	0	0	0	0	0	0	0	0	0	0	0	0	0	0	0	0	0	0	0	0
01c3a37e3b6bbcd7ca8a6d3c1e628901	d__Bacteria	p__Bacteroidota	c__Bacteroidia	o__Chitinophagales	f__Chitinophagaceae	g__uncultured	s__metagenome	0	0	0	0	0	0	0	0	0	0	0	0	0	0	0	0	0	0	0	0	0	0	0	0	0	0	0	0	0	0	0	0	0	0	0	0	0	0	0	0	0	0
01d0b2372680bd2c419ab6604ba6fe66	d__Bacteria	p__Proteobacteria	c__Gammaproteobacteria	o__Enterobacterales	f__Yersiniaceae	g__Serratia		0	0	52	0	0	0	0	0	0	0	0	0	0	0	0	0	0	0	0	0	0	0	0	0	0	0	0	0	0	0	0	0	0	0	0	0	0	0	0	0	0	0
01d9cb99d9ebd65aa394180914e1f3f7	d__Bacteria	p__Proteobacteria	c__Alphaproteobacteria	o__Rhizobiales	f__Rhizobiaceae			0	0	0	0	0	0	0	0	0	0	0	0	0	0	0	0	0	0	0	0	0	0	0	0	0	0	0	0	0	0	0	0	0	0	0	0	0	0	0	0	0	0
01da75cd940dccb4f3a92d70268ab45e	d__Bacteria	p__Actinobacteriota	c__Actinobacteria	o__Corynebacteriales	f__Corynebacteriaceae	g__Corynebacterium	s__Corynebacterium_thomssenii	0	0	0	0	0	0	0	0	0	0	0	0	0	0	0	0	0	0	0	0	0	0	0	0	0	0	0	0	0	0	0	0	0	0	0	0	0	0	0	0	0	0
01db812aebce3342b809930a27b3f917	d__Bacteria	p__Proteobacteria	c__Gammaproteobacteria	o__Pseudomonadales	f__Moraxellaceae	g__Psychrobacter		0	0	0	0	0	0	0	0	0	0	0	0	0	0	0	0	0	0	0	0	0	0	0	0	0	0	0	0	0	0	0	0	0	0	0	0	0	0	0	0	0	0
01defa549b4ab93de0eeca15b4ecbe53	d__Bacteria	p__Actinobacteriota	c__Actinobacteria	o__Micrococcales	f__Intrasporangiaceae			0	0	30	0	0	0	0	0	0	0	0	0	0	0	0	0	0	0	0	0	0	0	0	0	0	0	0	0	0	0	0	0	0	0	0	0	0	0	0	0	0	0
01e548e74089072c0b6657c909755395	d__Bacteria	p__Proteobacteria	c__Alphaproteobacteria	o__Caulobacterales	f__Caulobacteraceae	g__Phenylobacterium		0	0	0	0	0	0	0	0	0	0	0	0	0	0	0	0	0	0	0	0	0	0	0	0	0	0	0	0	0	0	0	0	0	0	0	0	0	0	0	0	0	0
01e79a5edd6521e1692e21e60c8c1eb8	d__Bacteria	p__Deinococcota	c__Deinococci	o__Deinococcales	f__Trueperaceae	g__Truepera	s__Truepera_radiovictrix	0	70	0	0	0	0	0	0	0	0	0	0	0	0	0	0	0	0	0	0	0	0	0	0	0	0	0	0	0	0	0	0	0	0	0	0	0	0	0	0	0	0
01e86360b58ccaf79eca888edc1ba1b3	d__Bacteria	p__Proteobacteria	c__Alphaproteobacteria	o__Sphingomonadales	f__Sphingomonadaceae	g__Sphingomonas		0	0	0	0	0	0	0	0	0	0	0	0	0	0	0	0	0	0	0	102	0	0	0	0	0	0	0	0	0	0	0	0	0	0	0	0	0	0	0	0	0	0
01e8a5d06aeccde95d3f931f26f8de45	d__Bacteria	p__Proteobacteria	c__Alphaproteobacteria	o__Sphingomonadales	f__Sphingomonadaceae	g__Sphingorhabdus		0	0	0	0	0	0	0	0	0	0	0	0	0	0	0	0	0	0	0	0	0	0	0	0	0	0	0	0	0	0	51	0	0	0	0	0	0	0	0	0	0	0
01ebaa74921453e665c9de8f47ac0d42	d__Bacteria	p__Cyanobacteria	c__Cyanobacteriia	o__Chloroplast	f__Chloroplast	g__Chloroplast		0	0	0	0	0	0	0	0	0	0	0	0	0	0	0	0	0	0	0	0	0	0	0	0	0	0	0	0	0	0	0	0	0	0	0	0	0	0	0	0	0	0
01f7979b6afb86962820d6b4e84dae5e	d__Bacteria	p__Firmicutes	c__Bacilli	o__Staphylococcales	f__Staphylococcaceae	g__Staphylococcus		0	0	0	0	0	0	0	0	0	0	0	0	0	0	0	0	0	0	0	0	0	0	0	0	0	0	0	0	0	0	0	0	0	0	0	0	0	0	0	0	0	0
01fea07c8a4289382701945bafd3fe07	d__Bacteria	p__Proteobacteria	c__Gammaproteobacteria	o__Burkholderiales	f__Comamonadaceae	g__Hydrogenophaga		0	0	0	0	0	0	0	0	0	0	0	0	0	0	0	0	0	0	0	0	0	0	0	0	0	0	0	0	0	0	0	0	120	0	0	0	0	0	0	0	0	0
0202e56cb174af39948c2979e4e6de5f	d__Bacteria	p__Proteobacteria	c__Gammaproteobacteria	o__Pasteurellales	f__Pasteurellaceae	g__Actinobacillus		0	0	0	0	0	0	0	0	0	0	0	0	0	0	0	0	0	0	0	0	0	0	0	0	0	0	0	0	0	0	0	0	0	0	0	0	0	0	0	0	0	0
02032ab11ef4b4feca7f2ac98acef8cd	d__Bacteria	p__Proteobacteria	c__Gammaproteobacteria	o__Enterobacterales	f__Yersiniaceae	g__Serratia		0	0	0	0	0	0	0	0	0	0	0	0	0	0	0	0	0	0	0	0	7	0	0	0	0	0	0	0	0	0	0	0	0	0	0	0	0	0	0	0	0	0
0206a6a3b63cf8646fc8d09cf0b2b05e	d__Bacteria	p__Proteobacteria	c__Gammaproteobacteria	o__Burkholderiales	f__Comamonadaceae			0	0	0	0	0	0	0	0	0	0	0	0	0	0	0	0	0	0	0	0	0	0	32	0	0	0	0	0	0	0	0	0	0	0	0	0	0	0	0	0	0	0
020c74fb18b8523d2edc5166a7212440	d__Bacteria	p__Firmicutes	c__Bacilli	o__Staphylococcales	f__Staphylococcaceae	g__Staphylococcus		0	0	0	0	0	0	0	0	0	0	0	0	0	0	0	0	0	0	0	0	0	0	0	0	0	0	0	0	0	0	0	0	0	0	0	0	0	0	0	0	4	0
020eb90863ecdcc4058cd2acc3bffb27	d__Bacteria	p__Proteobacteria	c__Gammaproteobacteria	o__Enterobacterales	f__Yersiniaceae	g__Serratia		0	0	0	0	0	0	0	0	0	0	0	0	0	0	0	0	0	0	0	0	0	0	0	0	0	0	0	0	0	0	0	0	0	0	0	0	0	0	0	0	0	0
02153cb5e44e15527544b4a7f02c5b82	d__Bacteria	p__Firmicutes	c__Bacilli	o__Staphylococcales	f__Staphylococcaceae			0	0	0	0	0	0	0	0	0	0	0	0	0	0	0	0	0	0	0	0	0	0	0	0	0	0	0	0	0	0	0	0	0	0	0	0	0	0	0	0	0	0
0216c772320d211c00ac6e01e820f3f3	d__Bacteria	p__Firmicutes	c__Clostridia	o__Peptostreptococcales-Tissierellales	f__Peptostreptococcales-Tissierellales	g__Anaerococcus	s__uncultured_bacterium	0	0	0	0	0	0	0	0	0	0	0	0	0	0	0	0	0	0	0	0	0	0	0	0	0	0	0	0	0	0	0	63	0	0	0	0	0	0	0	0	0	0
0216f8ddd3afbd7bf3e128998f026b4b	d__Bacteria	p__Proteobacteria	c__Gammaproteobacteria	o__Enterobacterales	f__Morganellaceae	g__Wigglesworthia	s__Wigglesworthia_glossinidia	0	0	0	0	0	0	0	0	0	0	0	0	0	0	0	0	0	0	0	0	0	0	0	0	0	0	0	0	0	0	0	0	0	0	0	0	0	0	0	0	0	0
0218b4236a193926da33cc869fd52db7	d__Bacteria	p__Actinobacteriota	c__Actinobacteria	o__PeM15	f__PeM15	g__PeM15		0	0	0	0	0	0	0	0	0	0	0	0	0	0	0	0	0	0	0	0	0	0	0	0	0	0	0	0	0	0	0	0	0	0	0	0	0	0	70	0	0	0
021b27e2288985626a2598032ef207d9	d__Bacteria	p__Actinobacteriota	c__Actinobacteria	o__Corynebacteriales	f__Corynebacteriaceae	g__Corynebacteriaceae	s__Corynebacterium_sp.	76	0	0	0	0	0	0	0	0	0	0	0	0	0	0	0	0	0	0	0	0	0	0	0	0	0	0	0	0	0	0	0	0	0	0	0	0	0	0	0	0	0
021b4db32ef7c0bb651942d3d8715a0a	d__Bacteria	p__Bacteroidota	c__Bacteroidia	o__Sphingobacteriales	f__Sphingobacteriaceae	g__Sphingobacterium		0	0	0	0	0	0	0	0	0	0	0	0	0	0	0	0	0	0	0	0	0	0	0	0	0	0	0	0	0	0	0	0	0	0	0	0	0	0	0	0	0	0
021ef7450968e636f9a0debd63d6ccbb	d__Bacteria	p__Actinobacteriota	c__Actinobacteria	o__Micrococcales	f__Brevibacteriaceae	g__Brevibacterium		0	0	0	0	0	75	0	0	0	0	0	0	0	0	0	0	0	0	0	0	0	0	0	0	0	0	0	0	0	0	0	0	0	0	0	0	0	0	0	0	0	0
022456d795c3b8711ad1c4b8db2a8d34	d__Bacteria	p__Proteobacteria	c__Gammaproteobacteria	o__Burkholderiales	f__Burkholderiaceae	g__Burkholderia-Caballeronia-Paraburkholderia		0	0	0	0	0	0	0	0	0	0	0	0	0	0	0	0	0	0	0	0	0	0	0	0	0	0	0	0	0	0	0	0	0	0	0	0	0	92	0	0	0	0
022d8ed8cf3e54a308a1ea856f23a5f3	d__Bacteria	p__Actinobacteriota	c__Actinobacteria	o__Micrococcales	f__Microbacteriaceae			0	0	0	0	0	0	0	0	0	0	0	0	0	0	0	0	0	0	0	0	0	0	0	0	0	0	0	0	0	0	0	0	0	0	0	0	0	0	0	0	0	0
022e2b2d486160655ce3bb6d102b554b	d__Bacteria	p__Proteobacteria	c__Gammaproteobacteria	o__Xanthomonadales	f__Xanthomonadaceae	g__Stenotrophomonas		0	0	0	0	0	0	0	0	0	0	0	0	0	0	0	0	0	0	0	0	0	0	0	0	0	0	0	0	0	0	0	0	0	0	0	0	0	0	0	0	0	0
022f57aeb5596e46c8ec8a8cc3efca87	d__Bacteria	p__Acidobacteriota	c__Blastocatellia	o__DS-100	f__DS-100	g__DS-100		0	0	0	0	0	0	0	0	0	58	0	0	0	0	0	0	0	0	0	0	0	0	0	0	0	0	0	0	0	0	0	0	0	0	0	0	0	0	0	0	0	0
022fe86a8021b239664a1e2e8322687e	d__Bacteria	p__Actinobacteriota	c__Actinobacteria	o__Micrococcales	f__Micrococcaceae	g__Micrococcus		0	0	0	0	0	0	0	0	0	0	0	0	0	0	0	0	0	0	0	0	0	0	0	0	0	0	0	0	0	0	0	0	0	0	0	0	0	0	0	0	0	0
02330b1a7dd2283e2d6918e968caab38	d__Bacteria	p__Actinobacteriota	c__Actinobacteria	o__Micrococcales	f__Micrococcaceae	g__Kocuria		0	0	0	0	0	0	0	0	0	0	0	0	0	0	0	0	0	0	0	0	0	0	0	0	0	0	0	0	0	0	0	0	0	0	0	0	0	0	0	0	0	0
0235c0ccd6cc32fc88e2635221347a82	d__Bacteria	p__Verrucomicrobiota	c__Verrucomicrobiae	o__Verrucomicrobiales	f__Verrucomicrobiaceae	g__uncultured	s__uncultured_bacterium	0	0	0	0	0	0	0	0	0	0	0	0	0	0	0	0	0	0	0	0	0	0	0	0	0	0	0	0	0	0	0	0	0	0	0	0	0	0	124	0	0	0
023b6b83dfedeaafd3db3ebeca541b1a	d__Bacteria	p__Proteobacteria	c__Gammaproteobacteria	o__Enterobacterales	f__Yersiniaceae	g__Serratia		0	0	0	0	0	0	0	0	0	0	0	0	0	0	0	0	0	0	0	0	0	0	0	0	0	0	0	0	0	0	0	0	0	0	0	0	0	0	0	0	0	0
023c5d019e2051a51d94230fd446f4ad	d__Bacteria	p__Actinobacteriota	c__Actinobacteria	o__Micrococcales	f__Intrasporangiaceae			0	25	0	0	0	0	0	0	0	0	0	0	0	0	0	0	0	0	0	0	0	0	0	0	0	0	0	0	0	0	0	0	0	0	0	0	0	0	0	0	0	0
0240da2a8c658c76b7128d35c16c5880	d__Bacteria	p__Proteobacteria	c__Alphaproteobacteria	o__Caulobacterales	f__Caulobacteraceae	g__Brevundimonas		0	0	0	0	0	0	0	0	0	0	0	0	0	0	0	0	0	0	0	0	0	0	0	0	0	0	0	0	0	0	0	0	0	0	0	0	0	0	0	0	0	0
0247698cbc2259ea10d9e40f4aef0907	d__Bacteria	p__Proteobacteria	c__Gammaproteobacteria	o__Methylococcales	f__Methylococcaceae	g__Methyloparacoccus	s__metagenome	0	0	0	0	0	0	0	0	0	0	0	0	0	0	0	0	0	24	0	0	0	0	0	0	0	0	0	0	0	0	0	0	0	0	0	0	0	0	0	0	0	0
02502aca9d25c5b768127577ed5c523f	d__Bacteria	p__Proteobacteria	c__Gammaproteobacteria	o__Pseudomonadales	f__Moraxellaceae	g__Acinetobacter	s__Acinetobacter_towneri	0	0	0	0	0	0	0	0	60	0	0	0	0	12	0	0	0	0	0	0	0	0	0	0	0	0	0	0	0	0	0	0	0	0	0	0	0	0	0	0	0	0
0251c28b2d385966cbe365f1a579ab0f	d__Bacteria	p__Actinobacteriota	c__Actinobacteria	o__Micrococcales	f__Intrasporangiaceae			0	0	0	0	0	0	0	0	0	0	0	0	0	0	0	0	0	0	0	0	0	0	0	0	0	0	0	0	0	0	0	0	0	0	0	0	0	0	0	0	0	0
02537cfb38a114fc63795b47a4df5b44	d__Bacteria	p__Proteobacteria	c__Gammaproteobacteria	o__Enterobacterales	f__Morganellaceae	g__Wigglesworthia	s__Wigglesworthia_glossinidia	0	0	0	0	0	0	0	0	0	0	0	0	0	0	0	0	0	0	0	0	0	0	0	0	0	0	0	0	0	0	0	0	189	0	0	0	0	0	0	0	0	0
0253815bd70f1032d5897b01049545f9	d__Bacteria	p__Actinobacteriota	c__Actinobacteria	o__Micrococcales	f__Intrasporangiaceae			0	0	0	0	0	0	0	0	0	0	0	0	0	0	0	0	0	0	0	0	0	0	0	0	0	0	0	0	0	0	0	0	0	0	0	0	0	0	0	0	0	0
025fe0f715442af5f628672b606d2b26	d__Bacteria	p__Proteobacteria	c__Gammaproteobacteria	o__Xanthomonadales	f__Xanthomonadaceae	g__Stenotrophomonas		0	0	111	0	0	0	0	0	0	0	0	0	0	0	0	0	0	0	0	0	0	0	0	0	0	0	0	0	0	0	0	0	0	0	0	0	0	0	0	0	0	0
02685ea2f2d8cd571011e5a34aceb0fb	d__Bacteria	p__Proteobacteria	c__Gammaproteobacteria	o__Enterobacterales	f__Yersiniaceae	g__Serratia		0	0	0	0	0	0	0	0	0	0	0	0	0	0	0	0	0	0	0	0	0	0	0	0	0	0	0	0	0	0	0	0	148	0	0	0	0	0	0	0	0	0
026ad0b58b5d1a8e1b9a07aa625a0241	d__Bacteria	p__Proteobacteria	c__Alphaproteobacteria	o__Rhodobacterales	f__Rhodobacteraceae	g__Rhodobacter		0	0	0	0	0	0	0	0	0	0	0	0	0	0	0	0	0	0	0	0	0	0	0	0	0	0	0	0	0	0	0	0	0	0	0	0	0	0	0	0	0	0
0276d81bb0651491aceb206e6e45bffd	d__Bacteria	p__Actinobacteriota	c__Actinobacteria	o__Micrococcales	f__Micrococcaceae	g__Kocuria		0	0	0	0	0	0	0	0	0	0	0	0	0	0	0	0	0	0	0	0	0	0	0	0	0	0	0	0	0	0	0	0	0	0	0	0	0	0	0	0	0	0
027c5449b0d3bf29ee29babfa89d9d8c	d__Bacteria	p__Proteobacteria	c__Alphaproteobacteria	o__Rhizobiales	f__Rhizobiaceae	g__Bartonella		0	0	0	0	0	0	0	0	0	0	0	0	0	0	0	0	0	0	0	0	0	0	0	0	0	0	0	0	0	0	0	0	0	0	0	0	0	0	0	0	0	0
02800c2802c89a43bfb925fa71e284fd	d__Bacteria	p__Dependentiae	c__Babeliae	o__Babeliales	f__Babeliales	g__Babeliales	s__uncultured_bacterium	0	0	0	0	0	0	0	0	0	0	0	0	0	0	0	0	0	0	0	0	0	0	0	10	0	0	0	0	0	0	0	0	0	0	0	0	0	0	0	0	0	0
0287052b4f47e3600a4d1ff8a66e014f	d__Bacteria	p__Cyanobacteria	c__Cyanobacteriia	o__Chloroplast	f__Chloroplast	g__Chloroplast		0	0	0	0	0	0	0	0	0	0	0	0	0	0	0	0	0	0	0	0	0	0	0	0	0	0	0	0	0	0	0	0	0	0	0	0	0	0	0	0	0	0
028a16801fa2ec0262af25bca6063ce2	d__Bacteria	p__Cyanobacteria	c__Cyanobacteriia	o__Chloroplast	f__Chloroplast	g__Chloroplast	s__Platanus_occidentalis	0	0	0	0	0	0	0	0	0	0	0	0	0	0	0	0	0	0	0	0	0	0	0	0	0	0	0	0	0	0	0	0	0	0	0	0	0	0	0	0	0	0
028c5769867cd2115f02e4e3b3486232	d__Bacteria	p__Actinobacteriota	c__Actinobacteria	o__Micrococcales				0	0	0	0	0	0	0	0	0	0	0	0	0	0	0	0	0	0	0	0	0	0	0	0	0	0	0	0	0	0	0	0	0	0	0	0	0	0	0	0	0	0
02919e9ebb4b0de6a39e2f4fa9b1282c	d__Bacteria	p__Cyanobacteria	c__Cyanobacteriia	o__Chloroplast	f__Chloroplast	g__Chloroplast		0	0	0	0	0	0	0	0	0	0	0	0	0	0	0	0	0	0	0	0	0	0	0	0	0	0	0	0	0	0	0	0	0	0	0	0	0	0	0	0	0	0
0294a44c523a4479609c3865760e4d74	d__Bacteria	p__Proteobacteria	c__Gammaproteobacteria	o__Enterobacterales	f__Morganellaceae	g__Wigglesworthia	s__Wigglesworthia_glossinidia	0	0	0	0	0	0	0	0	0	0	0	0	0	0	0	0	0	0	0	0	0	0	0	0	0	0	0	0	0	0	0	0	0	0	0	0	0	0	0	0	0	0
0297255494114940812cc24fe28e9b58	d__Bacteria	p__Proteobacteria	c__Gammaproteobacteria	o__Enterobacterales	f__Morganellaceae	g__Wigglesworthia	s__Wigglesworthia_glossinidia	0	0	0	0	0	0	0	0	0	0	0	0	0	0	0	0	0	0	0	0	0	0	0	0	0	0	0	0	0	0	0	0	0	0	0	0	0	0	0	0	0	0
02972731e74782f0cdf366a2aa08d18d	d__Bacteria	p__Firmicutes	c__Bacilli	o__Staphylococcales	f__Staphylococcaceae	g__Staphylococcus		0	0	0	0	0	0	0	0	0	0	0	0	0	0	0	0	0	0	0	0	0	0	0	0	0	0	0	0	0	0	0	0	0	0	0	0	0	0	0	0	0	0
029a08de2a63d576136074819199233c	d__Bacteria	p__Proteobacteria	c__Alphaproteobacteria	o__Rhizobiales	f__Beijerinckiaceae	g__Bosea		0	0	0	0	0	0	0	0	0	0	0	0	0	0	0	0	0	0	0	0	0	0	0	0	0	0	0	0	0	0	0	0	0	0	0	0	0	0	0	0	0	0
029a8ea59b317ec204f5dfcadda53a3e	d__Bacteria	p__Cyanobacteria	c__Cyanobacteriia	o__Chloroplast	f__Chloroplast	g__Chloroplast	s__Platanus_occidentalis	0	0	0	0	0	0	0	0	0	0	0	0	0	0	0	0	0	0	0	0	0	0	0	0	0	0	0	0	0	0	0	0	0	0	0	0	0	0	0	0	0	0
029b15d4bc7c33f566e4865eac385fbe	d__Bacteria	p__Firmicutes	c__Bacilli	o__Lactobacillales	f__Aerococcaceae	g__Aerococcus	s__uncultured_bacterium	0	0	0	0	0	0	0	0	0	0	0	0	0	0	0	0	0	0	0	0	0	0	0	0	0	0	0	0	0	0	0	0	0	0	0	0	0	0	0	0	0	0
029f76cf88e8fde76a329b44a55057bf	d__Bacteria	p__Actinobacteriota	c__Actinobacteria	o__Micrococcales	f__Micrococcaceae	g__Kocuria		0	0	0	0	0	0	0	0	0	0	0	0	0	0	0	0	0	0	0	0	0	0	0	0	0	0	0	0	0	0	0	0	0	0	0	0	0	0	0	0	0	0
02a475a32ad0c7d254c1e6dd7abfb861	d__Bacteria	p__Actinobacteriota	c__Actinobacteria	o__Corynebacteriales	f__Nocardiaceae	g__Gordonia		0	0	0	0	0	0	0	0	0	0	0	0	0	0	0	0	0	0	0	0	0	0	0	0	0	0	0	0	0	0	0	0	0	0	0	0	0	0	0	0	0	0
02ab8edd3a1d16e994467a7404235a5e	d__Bacteria	p__Proteobacteria	c__Gammaproteobacteria	o__Pseudomonadales	f__Moraxellaceae	g__Enhydrobacter		0	0	0	0	0	0	0	0	0	0	0	0	0	0	0	0	0	0	0	0	0	0	0	0	0	0	0	0	0	0	0	0	10	0	0	0	0	0	0	0	0	0
02abc0f512ab0d8a36f7bf668f8df6ac	d__Bacteria	p__Cyanobacteria	c__Cyanobacteriia	o__Chloroplast	f__Chloroplast	g__Chloroplast		0	0	0	0	0	0	0	0	0	0	0	0	0	0	0	0	0	0	0	0	0	0	0	0	0	0	0	0	0	0	0	0	0	0	0	0	0	0	0	0	0	0
02acbd0169de9cb1a19fe68c8cb962be	d__Bacteria	p__Actinobacteriota	c__Actinobacteria	o__Corynebacteriales	f__Corynebacteriaceae	g__Corynebacterium		0	0	0	0	0	0	0	0	0	0	0	0	0	0	0	0	0	0	0	0	0	0	0	0	0	0	0	0	0	0	0	0	0	0	0	0	0	0	0	0	0	0
02aebf9ca8758a062f7ccdbffee31896	d__Bacteria	p__Deinococcota	c__Deinococci	o__Deinococcales	f__Trueperaceae	g__Truepera		0	0	0	0	0	0	0	0	0	0	0	0	0	0	0	0	0	0	0	0	0	0	0	0	0	0	44	0	0	0	0	0	0	0	0	0	0	0	0	0	0	0
02b1cd940c024147281faaf6856e046c	d__Bacteria	p__Proteobacteria	c__Alphaproteobacteria	o__Rickettsiales	f__Rickettsiaceae	g__uncultured	s__metagenome	0	0	0	0	0	0	0	0	0	0	0	0	0	0	0	0	0	0	0	0	0	0	61	0	0	0	0	0	0	0	0	0	0	0	0	0	0	0	0	0	0	0
02b9103809fe28b398c7f21fc9e01ff0	d__Bacteria	p__Chloroflexi	c__Anaerolineae	o__SJA-15	f__SJA-15	g__SJA-15	s__uncultured_bacterium	0	0	0	0	0	0	0	0	0	0	0	0	0	0	0	0	0	0	0	0	0	0	0	0	0	0	0	0	0	0	0	0	0	0	0	0	0	0	0	0	0	0
02bfe3692483a3e69dfb0a19d84f4bfa	d__Bacteria	p__Cyanobacteria	c__Cyanobacteriia	o__Chloroplast	f__Chloroplast	g__Chloroplast	s__Platanus_occidentalis	0	0	0	0	0	0	0	0	0	0	0	0	0	0	0	0	0	0	0	0	0	0	0	0	0	0	0	0	0	0	0	0	0	0	0	0	0	0	0	0	0	0
02c5bd51546dde349fc7b3284f7fb9ff	d__Bacteria	p__Actinobacteriota	c__Actinobacteria	o__Micrococcales	f__Brevibacteriaceae	g__Brevibacterium		0	0	0	0	0	0	0	0	0	0	0	0	0	0	0	0	0	0	0	0	0	0	0	0	0	0	0	0	0	0	0	0	0	0	0	0	0	0	0	0	0	0
02c91e6bc987e9e1b44071c7e535bb08	d__Bacteria	p__Planctomycetota	c__Planctomycetes	o__Isosphaerales	f__Isosphaeraceae	g__uncultured	s__uncultured_bacterium	0	0	0	0	0	0	0	0	0	0	0	0	0	0	0	0	0	0	0	0	0	0	0	0	0	0	0	0	0	0	0	0	0	0	0	0	0	0	0	0	0	0
02c97988c026eb0bfbc8365e4056f3ae	d__Bacteria	p__Proteobacteria	c__Gammaproteobacteria	o__Enterobacterales	f__Morganellaceae	g__Wigglesworthia	s__Wigglesworthia_glossinidia	0	0	0	0	0	0	0	0	0	0	0	0	0	0	0	0	0	89	0	0	0	0	0	0	0	0	0	0	0	0	0	0	0	0	0	0	0	0	0	0	0	0
02cf43e1686705861102d012fa916c41	d__Bacteria	p__Proteobacteria	c__Alphaproteobacteria	o__Caulobacterales	f__Caulobacteraceae	g__Brevundimonas		0	0	0	0	0	0	0	0	0	0	0	0	0	0	0	0	0	0	0	0	0	0	0	0	0	0	0	0	0	0	0	0	0	0	0	0	0	0	0	0	0	0
02d0c8d6069f61d67004706b0fdf51fa	d__Bacteria	p__Cyanobacteria	c__Cyanobacteriia	o__Chloroplast	f__Chloroplast	g__Chloroplast		0	0	0	0	0	0	0	0	0	0	0	0	0	0	0	0	0	0	0	0	0	0	0	0	0	0	0	0	0	0	0	0	0	0	0	0	0	0	0	0	0	0
02d11721c569917c53baee1902b9cfda	d__Bacteria	p__Actinobacteriota	c__Actinobacteria	o__Micrococcales	f__Micrococcaceae			0	0	0	0	0	0	0	0	0	0	0	0	0	0	0	0	0	0	0	0	0	0	0	0	0	0	0	0	0	0	0	0	0	0	0	0	0	0	0	0	0	0
02d30bb11e6c61e1a1a4e3bd4264bea0	d__Bacteria	p__Proteobacteria	c__Alphaproteobacteria	o__Caulobacterales	f__Caulobacteraceae	g__Brevundimonas		0	0	0	0	0	0	0	0	0	0	0	0	0	0	0	0	0	0	0	0	0	0	0	0	0	0	0	0	0	0	0	0	0	0	0	0	0	0	0	0	0	0
02d9932a894d102e619b05fda6928440	d__Bacteria	p__Bacteroidota	c__Bacteroidia	o__Flavobacteriales	f__Weeksellaceae	g__Chryseobacterium	s__Chryseobacterium_sp.	0	0	0	0	0	0	0	0	0	0	0	0	0	0	0	0	0	0	0	0	0	0	0	0	0	0	0	0	0	0	0	0	0	0	0	0	0	0	0	0	0	0
02dffa6955583b41c5bdd4d65c7f4564	d__Bacteria	p__Proteobacteria	c__Alphaproteobacteria	o__Rickettsiales	f__Rickettsiaceae	g__Rickettsia		0	0	0	0	0	0	0	0	0	0	0	0	0	0	0	0	0	0	0	0	0	0	0	0	0	0	0	0	0	0	0	0	0	0	0	0	0	0	0	0	0	0
02e4cb8320d02d7d12d2d751299c800a	d__Bacteria	p__Actinobacteriota	c__Actinobacteria	o__Micrococcales	f__Intrasporangiaceae			0	0	0	0	0	0	0	0	0	0	0	0	0	0	0	0	0	0	0	0	0	0	0	0	0	0	0	0	0	0	25	0	0	0	0	0	0	0	0	0	0	0
02e66a54f4cb116ffa413c5c5604216f	d__Bacteria	p__Proteobacteria	c__Gammaproteobacteria	o__Enterobacterales	f__Yersiniaceae	g__Serratia		0	0	0	0	0	0	0	0	0	0	0	0	0	0	0	0	0	0	0	0	0	0	0	0	0	0	0	0	0	0	0	0	0	0	0	0	0	0	0	0	0	0
02e6ec6e10b6f65316aef64b1889d7d2	d__Bacteria	p__Actinobacteriota	c__Actinobacteria	o__Micrococcales	f__Microbacteriaceae			0	0	0	0	0	0	0	0	0	0	0	0	0	0	0	0	0	0	0	0	0	0	0	0	0	0	0	0	0	0	0	0	0	0	0	0	0	0	0	0	0	0
02e873e84958546ac99635191c8e50f8	d__Bacteria	p__Actinobacteriota	c__Actinobacteria	o__Corynebacteriales	f__Corynebacteriaceae	g__Corynebacterium		0	0	0	0	0	0	0	0	0	0	0	0	0	0	0	0	0	0	0	0	0	0	0	0	0	0	0	0	0	0	0	0	0	0	0	0	0	0	0	0	0	0
02e9c25b1a46e6f381a7013e72971f65	d__Bacteria	p__Proteobacteria	c__Alphaproteobacteria	o__Reyranellales	f__Reyranellaceae	g__uncultured	s__uncultured_Rhodospirillales	0	0	0	0	0	0	0	0	0	0	0	0	0	0	0	0	0	0	0	0	0	0	0	0	0	0	0	0	0	0	0	0	0	0	0	0	0	0	0	0	0	0
02ecb3e501c2242e9fae190ab34b4fef	d__Bacteria	p__Proteobacteria	c__Gammaproteobacteria	o__Enterobacterales	f__Morganellaceae	g__Wigglesworthia	s__Wigglesworthia_glossinidia	0	34	0	0	0	0	0	0	0	0	0	0	0	0	0	0	0	0	0	0	0	0	0	0	0	0	0	0	0	0	0	0	0	0	0	0	0	0	0	0	0	0
02ed9757011e29392b58ec88b9bfe839	d__Bacteria	p__Bacteroidota	c__Bacteroidia	o__Chitinophagales	f__Chitinophagaceae	g__uncultured		0	0	0	0	0	0	0	0	0	0	0	0	0	0	0	0	0	0	0	0	0	0	0	0	0	0	0	0	0	0	0	0	0	0	0	0	0	0	0	0	8	0
02f14e3faeebd3c28603e9a15c12ec89	d__Bacteria	p__Cyanobacteria	c__Cyanobacteriia	o__Chloroplast	f__Chloroplast	g__Chloroplast	s__Platanus_occidentalis	0	0	0	0	0	0	0	0	0	0	0	0	0	0	0	0	0	0	0	0	0	0	0	0	0	0	0	0	0	0	0	0	0	0	0	0	0	0	0	0	0	0
02f4070b47f1fe927112c5857bcde664	d__Bacteria	p__Firmicutes	c__Bacilli	o__Staphylococcales	f__Staphylococcaceae	g__Staphylococcus		0	0	0	0	0	0	0	0	0	0	0	0	0	0	0	0	0	0	0	0	0	0	0	0	0	0	0	0	0	0	0	0	0	0	0	0	0	0	0	0	0	0
02fcfb79951f2f1b1de4a461d6d27dd4	d__Bacteria	p__Actinobacteriota	c__Actinobacteria	o__Corynebacteriales	f__Corynebacteriaceae	g__Corynebacterium	s__Corynebacterium_tuberculostearicum	0	0	0	0	0	0	0	0	0	0	0	0	0	0	0	0	0	0	0	0	0	0	0	0	0	0	0	0	0	0	0	0	0	0	0	0	0	0	0	0	0	0
02fcff4e5fcae1f47e54f1a0c3f02dae	d__Bacteria	p__Actinobacteriota	c__Actinobacteria	o__Corynebacteriales	f__Corynebacteriaceae	g__Corynebacterium	s__Corynebacterium_tuberculostearicum	0	0	0	0	0	0	0	0	0	0	0	0	0	0	0	0	0	0	0	0	0	0	0	0	0	0	0	0	0	0	0	0	0	0	0	0	0	0	0	0	0	0
02fe4246d7d96f4d75b9587e0d3d31e5	d__Bacteria	p__Proteobacteria	c__Gammaproteobacteria	o__Enterobacterales	f__Morganellaceae	g__Wigglesworthia	s__Wigglesworthia_glossinidia	0	0	0	0	0	0	0	0	0	0	0	0	0	0	0	0	0	0	0	0	0	0	0	0	0	0	0	0	0	0	0	0	0	0	0	0	0	0	0	0	0	0
02feb07b67c3b839aa1d04897e5abc42	d__Bacteria	p__Proteobacteria	c__Alphaproteobacteria	o__Reyranellales	f__Reyranellaceae	g__Reyranella		0	0	0	0	0	0	0	0	0	0	0	0	0	0	0	0	0	0	0	0	0	0	0	0	0	0	0	0	0	0	0	0	0	0	0	0	0	0	0	0	0	0
0301fb974423a9cdbe8345d08ae291fe	d__Bacteria	p__Proteobacteria	c__Gammaproteobacteria	o__Burkholderiales	f__Methylophilaceae	g__UBA6140	s__uncultured_bacterium	0	0	0	0	0	0	0	0	0	0	0	0	0	0	0	0	0	0	0	0	0	0	0	0	0	0	0	0	0	0	0	0	0	0	0	0	0	0	0	0	0	0
030214588f8c0b16ec785e814fffd4d3	d__Bacteria	p__Proteobacteria	c__Gammaproteobacteria	o__Enterobacterales	f__Enterobacteriaceae	g__Escherichia-Shigella		0	0	81	0	0	0	0	0	0	0	0	0	0	0	0	0	0	0	0	0	0	0	0	0	0	0	0	0	0	0	0	0	0	0	0	0	0	0	0	0	0	0
0302e60f698eef7b702ddf72f3e7291c	d__Bacteria	p__Proteobacteria	c__Gammaproteobacteria	o__Burkholderiales	f__Comamonadaceae	g__Rhizobacter		0	0	0	0	0	0	0	0	0	0	0	0	0	0	0	0	0	0	0	0	0	0	0	0	0	0	0	0	0	0	0	0	0	0	0	0	0	0	0	0	0	0
03040599ddc14cc224dfcce87f0ddf84	d__Bacteria	p__Bacteroidota	c__Bacteroidia	o__Cytophagales	f__Hymenobacteraceae	g__Pontibacter		0	0	0	0	0	0	0	0	0	0	0	0	0	0	0	0	0	0	0	0	0	0	0	0	0	0	0	0	0	0	0	0	0	0	0	0	0	0	0	0	0	0
0312de97d1c9ca3a0f44f705f4ebcb6c	d__Bacteria	p__Actinobacteriota	c__Actinobacteria	o__PeM15	f__PeM15	g__PeM15	s__uncultured_marine	0	0	0	0	0	25	0	57	0	0	0	0	0	0	0	0	0	0	0	0	0	0	0	0	0	0	0	0	0	0	0	0	0	0	0	0	0	0	0	0	0	0
031fd4b9d74b041988bd28caddc07aac	d__Bacteria	p__Proteobacteria	c__Gammaproteobacteria	o__Burkholderiales	f__Alcaligenaceae			0	0	0	0	0	0	0	0	0	0	0	0	0	0	0	0	0	0	0	0	0	0	0	0	0	0	0	0	0	0	0	0	0	0	0	0	0	0	0	0	2	0
032122ccee2db11f7b7e980fcb2fe0bf	d__Bacteria	p__Firmicutes	c__Bacilli	o__Staphylococcales	f__Staphylococcaceae	g__Staphylococcus		0	0	0	0	0	0	0	0	0	0	0	0	0	0	0	0	0	0	0	0	0	0	0	0	0	0	0	0	0	0	0	0	0	0	0	0	0	0	0	0	0	0
03246fc71d8ef3e7f3664156d155652c	d__Bacteria	p__Proteobacteria	c__Gammaproteobacteria	o__Xanthomonadales	f__Xanthomonadaceae	g__Stenotrophomonas		0	0	0	0	0	0	0	71	0	0	0	0	0	0	0	0	0	0	0	0	0	0	0	0	0	0	0	0	0	0	48	0	0	0	0	0	0	0	0	0	0	0
032b96390339c5b2ca0df44f89ed11d0	d__Bacteria	p__Actinobacteriota	c__Actinobacteria	o__Propionibacteriales	f__Nocardioidaceae	g__Nocardioides		0	0	0	0	0	0	0	0	0	0	0	0	0	0	0	0	0	0	0	0	0	0	0	0	0	0	0	0	0	0	34	0	0	0	0	0	0	0	0	0	0	0
03318fb9ee547979ea3d9b0ae4408817	d__Bacteria	p__Proteobacteria	c__Gammaproteobacteria	o__Burkholderiales	f__Rhodocyclaceae	g__C39	s__Rhodocyclaceae_bacterium	0	0	0	0	0	0	0	0	0	0	0	0	0	0	0	0	0	0	0	11	0	0	0	0	0	0	0	0	0	0	0	0	0	0	0	0	0	0	0	0	0	0
033438277c6aea99b12f5e83f30cd054	d__Bacteria	p__Proteobacteria	c__Alphaproteobacteria	o__Rhodobacterales	f__Rhodobacteraceae	g__Amaricoccus	s__metagenome	0	0	0	0	0	0	0	0	0	0	0	0	0	0	0	0	0	0	0	0	0	0	0	0	0	0	0	0	0	0	0	0	0	0	0	0	0	0	0	0	0	0
033468a830884de0591eedf5160b2922	d__Bacteria	p__Actinobacteriota	c__Actinobacteria	o__Micrococcales	f__Micrococcaceae	g__Paeniglutamicibacter		0	0	0	0	0	0	0	0	0	0	0	0	0	0	0	0	0	0	0	0	0	0	0	0	0	0	0	0	0	0	0	0	0	0	0	0	0	0	0	0	0	0
0339a9e468611ac81234b7baddefc73a	d__Bacteria	p__Proteobacteria	c__Gammaproteobacteria	o__Pseudomonadales	f__Pseudomonadaceae	g__Pseudomonas		0	0	0	0	0	0	0	0	0	0	0	0	0	0	0	0	0	0	0	0	0	0	0	0	0	0	0	0	0	0	0	0	0	0	0	0	0	0	0	0	0	0
033a142bf6ca41912720c0738a03808f	d__Bacteria	p__Proteobacteria	c__Gammaproteobacteria	o__Pseudomonadales	f__Moraxellaceae	g__Acinetobacter	s__Acinetobacter_septicus	0	0	0	0	0	0	0	0	0	0	0	0	0	0	0	0	0	0	0	0	0	0	0	0	0	0	0	0	0	0	0	0	0	0	0	0	0	0	0	0	0	0
033a374085321274769635aa86b80cc1	d__Bacteria	p__Actinobacteriota	c__Actinobacteria	o__Corynebacteriales	f__Corynebacteriaceae	g__Corynebacterium	s__Corynebacterium_glaucum	0	0	0	0	0	0	0	0	0	0	0	0	0	0	0	0	0	0	0	0	0	0	0	0	0	0	0	0	0	0	0	0	386	0	0	0	0	0	0	0	0	0
033b415e483daaca785fcb6ef3824be2	d__Bacteria	p__Proteobacteria	c__Gammaproteobacteria	o__Enterobacterales	f__Yersiniaceae	g__Serratia		0	0	0	0	0	0	0	0	0	0	0	0	0	0	0	0	0	0	0	0	0	0	0	0	0	0	0	0	0	0	0	0	0	0	0	0	0	0	0	0	0	0
033ccd924cb5c76e541d96b228ac7aeb	d__Bacteria	p__Proteobacteria	c__Gammaproteobacteria	o__Aeromonadales	f__Aeromonadaceae	g__Aeromonas		0	0	143	0	0	0	0	0	0	0	0	0	0	0	0	0	0	0	0	0	0	0	0	0	0	0	0	0	0	0	0	0	0	0	0	0	0	0	0	0	0	0
033ce830b692b315dab9a11e1b2c071c	d__Bacteria	p__Actinobacteriota	c__Actinobacteria	o__Micrococcales	f__Microbacteriaceae			0	0	0	0	0	0	0	0	0	0	0	0	0	0	0	0	0	0	0	0	0	0	0	0	0	0	0	0	0	0	0	0	0	0	0	0	0	0	0	0	0	0
03403aaa2e482e19a03221f4d2d619a7	d__Bacteria	p__Myxococcota	c__Myxococcia	o__Myxococcales	f__Myxococcaceae	g__uncultured	s__uncultured_bacterium	0	4	0	0	0	0	0	0	0	0	0	0	0	0	0	0	0	0	0	0	0	0	0	0	0	0	0	0	0	0	0	0	0	0	0	0	0	0	0	0	0	0
034269ca2812ef51f33cf52dc3144149	d__Bacteria	p__Planctomycetota	c__Planctomycetes	o__Isosphaerales	f__Isosphaeraceae	g__uncultured	s__uncultured_soil	0	0	0	0	0	0	0	0	0	0	0	0	0	0	0	0	0	0	0	0	0	0	0	5	0	0	0	0	0	0	0	0	0	0	0	0	0	23	0	0	0	0
0343efff62993dc5785e3652b5ee4686	d__Bacteria							0	0	0	0	0	0	0	52	0	0	0	0	0	0	0	0	0	0	0	0	0	0	0	0	0	0	0	0	0	0	0	0	0	0	0	0	0	0	0	0	0	0
0347eb34e7cde486c86a9b5717655a67	d__Bacteria	p__Cyanobacteria	c__Cyanobacteriia	o__Chloroplast	f__Chloroplast	g__Chloroplast	s__Platanus_occidentalis	0	0	0	0	0	0	0	0	0	0	0	0	0	0	0	0	0	0	0	0	0	0	0	0	0	0	0	0	0	0	0	0	0	0	0	0	0	0	0	0	0	0
03494726a28949cd96b3f3f71d2ae1b6	d__Bacteria	p__Firmicutes	c__Bacilli	o__Staphylococcales	f__Staphylococcaceae	g__Staphylococcus		0	0	0	0	0	0	0	0	0	0	0	0	0	0	0	0	0	0	0	0	0	0	0	0	0	0	0	0	0	0	0	0	0	0	0	0	0	0	0	0	0	0
034aa28e963b357446f6e7849eb1665c	d__Bacteria	p__Actinobacteriota	c__Actinobacteria	o__Corynebacteriales	f__Corynebacteriaceae	g__Corynebacterium	s__Corynebacterium_imitans	0	0	0	0	0	0	0	0	0	0	0	0	0	0	0	0	0	0	0	0	0	0	0	0	0	0	0	0	0	0	0	0	0	0	0	0	0	0	0	0	0	0
034d7c847a584dc4c808ff70b407c4ca	d__Bacteria	p__Proteobacteria	c__Gammaproteobacteria	o__Enterobacterales	f__Morganellaceae	g__Wigglesworthia	s__Wigglesworthia_glossinidia	0	0	0	0	0	0	0	0	0	0	0	0	0	0	0	0	0	0	0	0	0	0	0	0	0	0	0	0	0	0	0	0	0	0	0	0	0	0	0	0	0	0
034e40e7b89e894f640529b4ad65001f	d__Bacteria	p__Actinobacteriota	c__Actinobacteria	o__Corynebacteriales	f__Nocardiaceae	g__Gordonia		0	0	0	0	0	0	0	0	0	0	0	0	0	0	17	0	0	0	0	0	0	0	0	0	0	0	0	0	0	0	0	0	0	0	0	0	0	0	0	0	0	0
034e803e4d70a1c9d72130452d61a0a5	d__Bacteria	p__Proteobacteria	c__Gammaproteobacteria	o__Enterobacterales	f__Morganellaceae	g__Wigglesworthia	s__Wigglesworthia_glossinidia	0	54	0	0	0	0	0	0	0	0	0	0	0	0	0	0	0	0	0	0	0	0	0	0	0	0	0	0	0	0	0	0	0	0	0	0	0	0	0	0	0	0
035033c99ce28e83f6e08c06fa246099	d__Bacteria	p__Proteobacteria	c__Gammaproteobacteria	o__Enterobacterales	f__Yersiniaceae	g__Serratia		0	0	0	0	0	60	0	0	0	0	0	0	0	0	0	0	0	0	0	0	0	0	0	0	0	0	0	0	0	0	0	0	0	0	0	0	0	0	0	0	0	0
03569a0b1a8ae53f70404c257895d5f9	d__Bacteria	p__Cyanobacteria	c__Cyanobacteriia	o__Chloroplast	f__Chloroplast	g__Chloroplast	s__uncultured_Cyanobacterium	0	0	0	0	0	0	0	0	0	0	0	0	0	0	0	0	0	0	0	0	0	0	0	0	0	0	0	0	0	0	0	0	0	0	0	0	0	0	0	0	0	0
0357ae0f11df5add8b470a89e339c481	d__Bacteria	p__Patescibacteria	c__Saccharimonadia	o__Saccharimonadales	f__Saccharimonadales	g__Saccharimonadales	s__uncultured_bacterium	0	0	0	0	0	0	0	0	0	0	0	0	0	0	0	0	0	0	0	0	0	0	0	0	0	0	0	0	0	0	0	0	0	0	0	0	0	0	0	0	0	0
0361abad1f720cceb15a29a547b5e27a	d__Bacteria	p__Bacteroidota	c__Bacteroidia	o__Cytophagales	f__Hymenobacteraceae	g__Hymenobacter		0	0	0	0	0	0	0	0	0	0	0	0	0	0	0	0	0	0	0	0	0	0	0	0	0	0	0	0	0	0	0	0	0	0	0	18	0	0	0	0	0	0
036be344ef12e48ff59ee19eb2f56c50	d__Bacteria	p__Cyanobacteria	c__Cyanobacteriia	o__Chloroplast	f__Chloroplast	g__Chloroplast	s__Platanus_occidentalis	0	0	0	0	0	0	0	0	0	0	0	0	0	0	0	0	0	0	0	0	0	0	0	0	0	0	0	0	0	0	0	0	0	0	0	0	0	0	0	0	0	0
036e390b1bc6b94bc4f85a2cc804f1da	d__Bacteria	p__Proteobacteria	c__Gammaproteobacteria	o__Enterobacterales	f__Morganellaceae	g__Wigglesworthia	s__Wigglesworthia_glossinidia	0	0	0	0	0	0	0	0	75	0	0	0	0	0	0	0	0	0	0	0	0	0	0	0	0	0	0	0	0	0	0	0	0	0	0	0	0	0	0	0	0	0
0372aa651270556ce61967f97f98a2b8	d__Bacteria	p__Planctomycetota	c__Planctomycetes	o__Pirellulales	f__Pirellulaceae	g__uncultured	s__uncultured_Planctomycetaceae	0	0	0	0	0	0	0	0	0	0	0	0	0	0	0	0	0	0	0	0	0	0	0	0	0	0	0	0	0	0	0	0	0	0	0	0	0	0	0	0	0	0
0374907a5bd97ad6f214cea56fc52628	d__Bacteria	p__Proteobacteria	c__Gammaproteobacteria	o__Burkholderiales	f__Oxalobacteraceae	g__Massilia		0	0	0	0	0	0	0	0	0	0	0	0	0	0	0	0	0	0	0	0	0	0	0	0	0	0	0	0	0	0	0	0	0	0	0	0	0	0	0	0	0	0
0378b2ad6a39b20678b8d0c4e3560508	d__Bacteria	p__Firmicutes	c__Bacilli	o__Staphylococcales	f__Staphylococcaceae	g__Staphylococcus		0	0	0	0	0	0	0	0	0	0	0	0	0	0	0	0	0	0	0	0	0	0	0	0	0	0	0	0	0	0	0	0	0	0	0	0	0	0	0	0	0	0
037bef07aa8718000ce8e083fcc79e3d	d__Bacteria	p__Proteobacteria	c__Gammaproteobacteria	o__Enterobacterales	f__Morganellaceae	g__Wigglesworthia	s__Wigglesworthia_glossinidia	0	0	0	0	0	0	0	0	0	0	0	0	0	0	0	0	0	0	0	0	0	0	0	0	0	0	0	0	0	0	0	0	0	0	0	0	0	0	0	0	0	0
038abf524af73174a652a14cfcaaebd3	d__Bacteria	p__Firmicutes	c__Bacilli	o__Lactobacillales	f__Lactobacillaceae	g__Lactobacillus		0	0	0	0	0	0	0	0	0	0	0	0	0	0	0	0	0	0	0	0	0	0	0	0	0	0	0	0	0	18	0	0	0	0	0	0	0	0	0	0	0	0
038d7506660fe637ebdfa54fd47a4b48	d__Bacteria	p__Proteobacteria	c__Gammaproteobacteria	o__Enterobacterales	f__Yersiniaceae	g__Serratia		0	0	0	0	0	0	0	0	0	0	0	0	0	0	0	0	0	0	0	0	0	0	0	0	0	0	0	0	0	0	0	0	0	0	0	0	0	0	0	0	0	0
03935c45ff3024ee7ddc19669177a28d	d__Bacteria	p__Sumerlaeota	c__Sumerlaeia	o__Sumerlaeales	f__Sumerlaeaceae	g__Sumerlaea	s__uncultured_Telmatobacter	0	0	0	0	0	0	0	0	0	0	0	0	0	0	0	0	0	0	0	0	0	0	0	0	0	0	0	0	0	0	0	16	0	0	0	0	0	0	0	0	0	0
039364d85089fcb834224cf384a2d61c	d__Bacteria	p__Cyanobacteria	c__Cyanobacteriia	o__Chloroplast	f__Chloroplast	g__Chloroplast		0	0	0	0	0	0	0	0	0	0	0	0	0	0	0	0	0	0	0	0	0	0	0	0	0	0	0	0	0	0	0	0	0	0	0	0	0	0	0	0	0	0
0394e69d0cc21d4bc8589a08bd5391b6	d__Bacteria	p__Proteobacteria	c__Alphaproteobacteria	o__Rhodobacterales	f__Rhodobacteraceae	g__Amaricoccus		0	0	0	0	0	0	0	0	0	0	0	0	0	0	0	0	0	0	0	0	0	0	0	0	0	0	0	0	0	0	0	0	0	0	0	0	0	0	0	0	0	0
039acb2db789f3934594ae0b4d56860d	d__Bacteria	p__Proteobacteria	c__Gammaproteobacteria	o__Salinisphaerales	f__Solimonadaceae	g__Nevskia	s__uncultured_Nevskia	0	0	0	0	0	0	0	0	0	0	0	0	0	0	0	0	0	0	0	0	0	0	0	0	0	0	0	0	46	0	0	0	0	0	0	0	0	0	0	0	0	0
039ec366d4e1eb4dbe954e12e84bb69d	d__Bacteria	p__Proteobacteria	c__Gammaproteobacteria	o__Burkholderiales	f__Burkholderiaceae	g__Burkholderia-Caballeronia-Paraburkholderia		0	0	0	0	0	26	0	0	0	0	0	0	0	0	0	0	0	0	0	0	0	0	0	0	0	0	0	0	0	0	0	0	0	0	0	0	0	0	0	0	0	0
039f4ac2935c290e17c48b0fd256c9f0	d__Bacteria	p__Cyanobacteria	c__Cyanobacteriia	o__Chloroplast	f__Chloroplast	g__Chloroplast	s__Platanus_occidentalis	0	0	0	0	0	0	0	0	0	0	0	0	0	0	0	0	0	0	0	0	0	0	0	0	0	0	0	0	0	0	0	0	0	0	0	0	0	0	0	0	0	0
03a78b1c91aad99a8f39e9844615f98d	d__Bacteria	p__Proteobacteria	c__Gammaproteobacteria	o__Enterobacterales	f__Morganellaceae	g__Wigglesworthia	s__Wigglesworthia_glossinidia	0	0	0	0	0	0	0	0	0	0	0	0	0	0	0	0	0	0	0	0	0	0	0	0	0	0	0	0	0	0	0	0	0	0	0	0	0	0	0	0	0	0
03a7cf2de700c3d451f7ff1f514414eb	d__Bacteria	p__Proteobacteria	c__Gammaproteobacteria	o__Enterobacterales	f__Morganellaceae	g__Wigglesworthia	s__Wigglesworthia_glossinidia	0	0	0	0	0	0	0	0	0	0	0	0	0	0	0	0	0	0	0	0	0	0	0	0	0	0	0	0	0	0	0	0	0	0	0	0	0	0	0	0	0	0
03a903465eaca4a8cb56f3efcdb0b971	d__Bacteria	p__Proteobacteria	c__Alphaproteobacteria	o__Rickettsiales	f__Mitochondria	g__Mitochondria		0	0	0	0	0	0	0	0	0	0	0	0	0	0	0	0	0	0	0	0	0	0	0	0	0	0	0	0	0	0	0	0	0	0	0	0	0	0	0	0	0	0
03ad3ea373d5159404ab9225a8a5f30f	d__Bacteria	p__Actinobacteriota	c__Actinobacteria	o__Micrococcales	f__Brevibacteriaceae	g__Brevibacterium		0	0	0	0	0	0	0	0	0	0	0	0	0	0	0	0	0	0	0	0	0	0	0	0	0	0	0	0	0	0	0	0	0	0	0	0	0	0	0	0	0	0
03b246c37ba48a081a060e79353160d6	d__Bacteria	p__Proteobacteria	c__Alphaproteobacteria	o__Rhizobiales	f__Rhizobiaceae			0	0	0	0	0	0	0	0	0	0	0	0	0	0	0	0	0	0	0	0	0	0	0	0	0	0	0	0	0	0	0	0	0	0	0	0	0	0	0	0	0	0
03b2de92e48f5d8269445d7d008d51ee	d__Bacteria	p__Proteobacteria	c__Gammaproteobacteria	o__Methylococcales	f__Methylococcaceae	g__Methyloparacoccus	s__metagenome	0	0	0	0	0	0	0	0	0	0	37	0	0	0	0	0	0	0	0	0	0	0	0	0	0	0	0	0	0	0	0	0	0	0	0	0	0	0	0	0	0	0
03b4a59389a3622b1104871e17363be8	d__Bacteria	p__Cyanobacteria	c__Cyanobacteriia	o__Cyanobacteriales	f__Chroococcidiopsaceae	g__Aliterella		0	0	0	0	0	0	0	0	0	0	0	0	0	0	0	0	0	0	0	0	0	0	0	0	0	0	0	0	0	0	0	0	0	0	0	0	0	0	0	0	0	0
03b70d96e6477933594bfd658c8ef449	d__Bacteria	p__Proteobacteria	c__Gammaproteobacteria	o__Burkholderiales	f__Comamonadaceae	g__Rhizobacter		0	0	0	0	0	0	0	0	0	0	0	0	0	0	0	0	0	0	0	0	0	0	0	0	0	0	0	0	0	0	0	0	0	0	0	0	0	0	0	0	0	0
03bdd763f4be41abbdd8ac21c0ee6a0e	d__Bacteria	p__Proteobacteria	c__Alphaproteobacteria	o__Rhizobiales				0	0	0	0	0	0	0	0	0	0	0	0	0	0	0	0	0	0	0	0	0	0	0	0	0	0	0	0	0	0	0	0	0	0	0	0	0	0	0	0	0	0
03befa40ffa5a645b8446aeded906164	d__Bacteria	p__Firmicutes	c__Bacilli	o__Staphylococcales	f__Staphylococcaceae	g__Staphylococcus		0	0	0	0	0	0	0	0	0	0	0	0	0	0	0	0	0	0	0	0	0	0	0	0	0	0	0	0	0	0	0	0	0	0	0	0	0	0	0	0	0	0
03c0ad10b859bc37ba83cad94931fab1	d__Bacteria	p__Proteobacteria	c__Alphaproteobacteria	o__Rhodobacterales	f__Rhodobacteraceae	g__Paracoccus		65	0	0	0	0	0	0	0	0	0	0	0	0	0	0	0	0	0	0	0	0	0	0	0	0	0	0	0	0	0	0	0	0	0	0	0	0	0	0	0	0	0
03c5d22eedee02dabd02009f1643012e	d__Bacteria	p__Cyanobacteria	c__Cyanobacteriia	o__Chloroplast	f__Chloroplast	g__Chloroplast		0	0	0	0	0	0	0	0	0	0	0	0	0	0	0	0	0	0	0	0	0	0	0	0	0	0	0	0	0	0	0	0	0	0	0	0	0	0	0	0	0	0
03cb535580ba4254ff52199aac9b81a7	d__Bacteria	p__Cyanobacteria	c__Cyanobacteriia	o__Chloroplast	f__Chloroplast	g__Chloroplast	s__Platanus_occidentalis	0	0	0	0	0	0	0	0	0	0	0	0	0	0	0	0	0	0	0	0	0	0	0	0	0	0	0	0	0	0	0	0	0	0	0	0	0	0	0	0	0	0
03cf370a173eb66ef7f62f7524a02f47	d__Bacteria	p__Proteobacteria	c__Gammaproteobacteria	o__Enterobacterales	f__Morganellaceae	g__Wigglesworthia	s__Wigglesworthia_glossinidia	0	129	0	0	0	0	0	0	0	0	0	0	0	0	0	0	0	0	0	0	0	0	0	0	0	0	0	0	0	0	0	0	0	0	0	0	0	0	0	0	0	0
03cfc5271fbe5f8daf2ec20b59f57f4b	d__Bacteria	p__Actinobacteriota	c__Actinobacteria	o__Corynebacteriales	f__Corynebacteriaceae	g__Corynebacterium	s__Corynebacterium_jeikeium	0	0	0	0	0	0	0	0	0	0	0	86	0	0	0	0	0	0	0	0	0	0	0	0	0	0	0	0	0	0	0	0	0	0	0	0	0	0	0	0	0	0
03d590309da719199bd0b0361b5904b0	d__Bacteria	p__Firmicutes	c__Bacilli	o__Staphylococcales	f__Staphylococcaceae	g__Staphylococcus		0	0	0	0	0	0	0	0	0	0	0	0	0	0	0	0	0	0	0	0	0	0	0	0	0	0	0	0	0	0	0	0	0	0	0	0	0	0	0	0	0	0
03d5a1e1da120b99ef901fae40a99c54	d__Bacteria	p__Cyanobacteria	c__Cyanobacteriia	o__Chloroplast	f__Chloroplast	g__Chloroplast		0	0	0	0	0	0	0	0	0	0	0	0	0	0	0	0	0	0	0	0	0	0	0	0	0	0	0	0	0	0	0	0	0	0	0	0	0	0	0	0	0	0
03db0f9e5b5d9ab1b60702e2162552ff	d__Bacteria	p__Actinobacteriota	c__Actinobacteria	o__Micrococcales	f__Intrasporangiaceae			0	0	0	0	0	0	0	0	0	0	0	0	0	0	0	0	0	0	0	0	0	0	0	0	0	0	0	0	0	0	0	0	0	0	0	0	0	0	0	0	0	0
03e4edbd1bf15b8b1117b3a95caed583	d__Bacteria	p__Firmicutes	c__Bacilli	o__Staphylococcales	f__Staphylococcaceae	g__Staphylococcus		0	0	0	0	0	0	0	0	0	0	0	0	0	0	31	0	0	0	0	0	0	0	0	0	0	0	0	0	0	0	0	0	0	0	0	0	0	0	0	0	0	0
03e6213f7a48b6412f42384b4055f269	d__Bacteria	p__Acidobacteriota	c__Acidobacteriae	o__Bryobacterales	f__Bryobacteraceae	g__Bryobacter		86	0	0	0	0	0	0	0	0	0	0	0	0	0	0	0	0	0	0	0	0	0	0	0	0	0	0	0	0	0	0	0	0	0	0	0	0	0	0	0	0	0
03e7ee36a5f52d79dcf2b7f48a8c9983	d__Bacteria	p__Actinobacteriota	c__Actinobacteria	o__Corynebacteriales	f__Corynebacteriaceae	g__Corynebacterium	s__Corynebacterium_tuberculostearicum	0	0	0	0	0	0	0	0	0	0	0	0	0	0	0	0	0	0	0	0	0	0	0	0	0	0	37	0	0	0	0	0	0	0	0	0	0	0	0	0	0	0
03ec6035b1dc2812f87937225f13ee48	d__Bacteria	p__Cyanobacteria	c__Cyanobacteriia	o__Chloroplast	f__Chloroplast	g__Chloroplast	s__Platanus_occidentalis	0	0	0	0	0	0	0	0	0	0	0	0	0	0	0	0	0	0	0	0	0	0	0	0	0	0	0	0	0	0	0	0	0	0	0	0	0	0	0	0	0	0
03efda26e75ac5e246f8e349e82564f4	d__Bacteria	p__Firmicutes	c__Bacilli	o__Staphylococcales	f__Staphylococcaceae	g__Staphylococcus		0	0	0	0	0	0	0	0	0	0	0	0	0	0	0	0	0	0	0	0	0	0	0	0	0	0	0	0	0	0	0	0	0	0	0	0	0	0	0	0	0	0
03efdeee40955f8f0c0511d1d97f4fd6	d__Bacteria	p__Cyanobacteria	c__Cyanobacteriia	o__Chloroplast	f__Chloroplast	g__Chloroplast		0	0	0	0	0	0	0	0	0	0	0	0	0	0	0	0	0	0	0	0	0	0	0	0	0	0	0	0	0	0	0	0	0	0	0	0	0	0	0	0	0	0
03f36f310e3bd5de71ab7a013aa2a862	d__Bacteria	p__Proteobacteria	c__Gammaproteobacteria	o__Burkholderiales	f__Oxalobacteraceae			0	0	0	0	0	0	0	0	0	0	0	0	0	0	0	0	0	0	0	0	0	0	0	0	0	0	0	0	0	0	0	0	0	0	0	0	0	0	0	0	0	0
03f9109560928b4a14a1f0fbfeb13042	d__Bacteria	p__Cyanobacteria	c__Cyanobacteriia	o__Chloroplast	f__Chloroplast	g__Chloroplast	s__Platanus_occidentalis	0	0	0	0	0	0	0	0	0	0	0	0	0	0	0	0	0	0	0	0	0	0	0	0	0	0	0	0	0	0	0	0	0	0	0	0	0	0	0	0	0	0
03fa4e1ee8ca913f0117d0a391162ba1	d__Bacteria	p__Deinococcota	c__Deinococci	o__Thermales	f__Thermaceae	g__Meiothermus	s__uncultured_organism	0	0	0	11	0	0	0	0	0	0	0	0	0	0	0	0	0	0	0	0	11	15	0	0	0	0	0	0	0	6	0	0	0	0	9	0	0	0	0	0	0	0
03faba9f4dd042ed45dbe1c5874bead9	d__Bacteria	p__Proteobacteria	c__Gammaproteobacteria	o__Xanthomonadales	f__Xanthomonadaceae	g__Stenotrophomonas	s__Stenotrophomonas_nitritireducens	0	0	0	0	0	0	0	0	0	0	0	0	0	0	0	0	0	0	0	0	0	0	0	0	0	0	0	0	0	0	0	0	0	0	0	0	0	0	0	0	0	0
040c545afae1188c53937c101cbc1f31	d__Bacteria	p__Proteobacteria	c__Gammaproteobacteria	o__Enterobacterales	f__Morganellaceae	g__Wigglesworthia	s__Wigglesworthia_glossinidia	0	0	0	0	0	0	0	0	0	0	0	0	0	0	0	0	0	0	0	0	0	0	0	0	0	0	0	0	0	0	0	0	0	0	0	0	0	0	0	0	0	0
040d7a326cc658b41656b7d486485c03	d__Bacteria	p__Cyanobacteria	c__Cyanobacteriia	o__Chloroplast	f__Chloroplast	g__Chloroplast		0	0	0	0	0	0	0	0	0	0	0	0	0	0	0	0	0	0	0	0	0	0	0	0	0	0	0	0	0	0	0	0	0	0	0	0	0	0	0	0	0	0
040e78a50e094e3ec75d4e066ff27e67	d__Bacteria	p__Campilobacterota	c__Campylobacteria	o__Campylobacterales	f__Arcobacteraceae	g__Arcobacter	s__Arcobacter_cryaerophilus	0	0	0	0	0	0	0	0	0	0	0	0	0	0	0	0	0	0	0	0	0	0	0	0	0	0	0	0	0	0	0	0	0	0	0	0	0	0	0	0	0	0
04102ffa9922f4e1973c15e98bf569df	d__Bacteria	p__Actinobacteriota	c__Acidimicrobiia	o__Microtrichales	f__uncultured	g__uncultured	s__uncultured_Actinomycetales	0	0	0	0	0	0	22	0	0	0	0	0	0	0	0	0	0	0	0	0	0	0	0	0	0	0	0	0	0	0	0	0	0	0	0	0	0	0	0	0	0	0
04121d26cacbb37f2a2ca9db12dec471	d__Bacteria	p__Actinobacteriota	c__Actinobacteria	o__Micrococcales	f__Cellulomonadaceae	g__Cellulomonas		0	0	0	0	0	0	0	0	0	0	0	0	0	0	0	0	0	0	0	0	0	0	0	0	0	0	0	0	0	0	0	0	0	0	0	0	0	0	0	0	0	0
0413caa4df50182d678e8a8c0292678e	d__Bacteria	p__Proteobacteria	c__Gammaproteobacteria	o__Enterobacterales	f__Morganellaceae	g__Wigglesworthia	s__Wigglesworthia_glossinidia	0	0	0	0	0	0	0	0	0	0	0	0	0	0	0	0	0	0	0	0	0	0	0	0	0	0	0	0	0	0	0	0	0	0	0	0	0	0	0	0	0	0
04160e4cb94d2f48104cfcb333dadd18	d__Bacteria	p__Cyanobacteria	c__Cyanobacteriia	o__Chloroplast	f__Chloroplast	g__Chloroplast	s__Triosteum_pinnatifidum	0	0	0	0	0	0	0	0	0	0	0	0	0	0	0	0	0	0	0	0	0	0	0	0	0	0	0	0	0	0	0	0	0	0	0	0	0	0	0	0	0	0
0419bb7aa905f8b1001bad199b41842d	d__Bacteria	p__Proteobacteria	c__Alphaproteobacteria					0	0	0	0	0	0	0	0	0	0	0	0	0	26	0	0	0	0	0	0	0	0	0	0	0	0	0	0	0	0	0	0	0	0	0	0	0	0	0	0	0	0
0421a627b84615d3b74da983b676dab4	d__Bacteria	p__Actinobacteriota	c__Actinobacteria	o__Micrococcales	f__Dermacoccaceae	g__Kytococcus	s__Kytococcus_sp.	0	0	0	0	0	0	0	0	0	0	0	0	0	0	0	0	0	0	0	0	0	0	12	0	0	0	9	0	0	0	0	0	0	0	0	0	0	0	0	151	0	0
04230e26bd2e625e316d366396071d16	d__Bacteria	p__Actinobacteriota	c__Actinobacteria	o__Corynebacteriales	f__Nocardiaceae	g__Smaragdicoccus	s__Smaragdicoccus_niigatensis	0	0	0	0	0	0	0	0	0	0	0	0	0	0	0	0	0	0	0	0	0	0	0	0	0	0	0	0	0	0	0	0	0	0	0	0	0	0	0	0	0	0
04252325f1062b86b8cfb8e71b6582ca	d__Bacteria	p__Proteobacteria	c__Gammaproteobacteria	o__Enterobacterales	f__Enterobacteriaceae			0	0	34	0	0	0	0	0	0	0	0	0	0	0	0	0	0	0	0	0	0	0	0	0	0	0	0	0	0	0	0	0	0	0	0	0	0	0	0	0	0	0
04257f188c14f10f9dd089bd13416744	d__Bacteria	p__Cyanobacteria	c__Cyanobacteriia	o__Cyanobacteriales	f__Nostocaceae	g__Nostoc_PCC-7524		0	0	0	0	0	0	0	0	0	0	0	0	0	0	0	0	0	0	0	0	0	0	0	0	0	0	0	0	0	0	0	0	0	0	0	0	0	0	0	0	0	0
04264039ec4a1d1d40598f1ec9b698a7	d__Bacteria	p__Cyanobacteria	c__Cyanobacteriia	o__Chloroplast	f__Chloroplast	g__Chloroplast		0	0	0	0	0	0	0	0	0	0	0	0	0	0	0	0	0	0	0	0	0	0	0	0	0	0	0	0	0	0	0	0	0	0	0	0	0	0	0	0	0	0
042a4d9b3102b213f91f441c4fa09008	d__Bacteria	p__Actinobacteriota	c__Actinobacteria	o__Micrococcales	f__Micrococcaceae	g__Kocuria		0	0	0	0	0	0	0	0	0	0	0	0	0	0	0	0	0	0	0	0	0	0	0	0	0	0	0	0	0	0	0	0	0	0	0	0	0	0	0	0	0	0
042b4abb6937427c1cbc32996d110981	d__Bacteria	p__Proteobacteria	c__Alphaproteobacteria	o__Rhizobiales	f__Rhizobiaceae			0	0	0	0	0	0	0	0	0	0	0	0	0	0	0	0	0	0	0	0	0	0	0	0	0	0	0	0	0	0	0	0	0	0	0	0	0	0	0	0	0	0
0430a75b69382313b1116ff0547b971c	d__Bacteria	p__Actinobacteriota	c__Actinobacteria	o__Micrococcales	f__Microbacteriaceae			0	0	0	0	0	0	0	0	0	0	0	0	0	0	0	0	0	0	0	0	0	0	0	0	0	0	0	0	0	0	0	0	0	0	0	0	0	0	0	0	0	0
043aaac91bb64900864209c799ced855	d__Bacteria	p__Proteobacteria	c__Gammaproteobacteria	o__Xanthomonadales	f__Xanthomonadaceae	g__Stenotrophomonas		0	0	0	0	0	0	0	0	0	0	0	0	0	0	0	0	0	0	0	0	0	0	0	0	0	0	0	0	0	0	0	0	0	0	0	0	0	0	0	0	0	0
043cb9f8bacd45fa38e048cb02217766	d__Bacteria	p__Proteobacteria	c__Gammaproteobacteria	o__Pseudomonadales	f__Moraxellaceae	g__Acinetobacter		0	0	0	0	0	0	0	0	0	0	0	0	0	0	0	0	0	0	0	0	0	0	0	0	0	0	0	0	0	0	0	0	0	0	0	0	0	0	0	5	0	0
043cc630519681663c2e903ce69b3499	d__Bacteria	p__Firmicutes	c__Bacilli	o__Staphylococcales	f__Staphylococcaceae	g__Staphylococcus	s__Staphylococcus_equorum	0	0	0	0	0	0	0	0	0	0	0	0	0	0	0	0	0	36	0	0	0	0	0	0	0	0	0	0	0	0	0	0	0	0	0	0	0	0	0	0	0	0
04434867ad93688d8896b57fa1c40ffc	d__Bacteria	p__Firmicutes	c__Bacilli	o__Staphylococcales	f__Staphylococcaceae	g__Staphylococcus		0	0	0	0	24	0	0	0	0	0	0	0	0	0	0	0	0	0	0	0	0	0	0	0	0	0	0	0	0	0	0	0	0	0	0	0	0	0	0	0	0	0
04434ee1e2d5f390d6d7ca3e0de7b71c	d__Bacteria	p__Proteobacteria	c__Alphaproteobacteria	o__Paracaedibacterales	f__Paracaedibacteraceae	g__Candidatus_Paracaedibacter		0	0	0	0	0	0	0	0	0	0	0	0	0	0	0	0	0	0	0	0	0	0	0	0	0	0	0	0	0	0	0	0	0	0	0	0	0	0	0	0	0	0
044638bf7a08ec24814201718ae126e7	d__Bacteria	p__Proteobacteria	c__Gammaproteobacteria	o__Enterobacterales	f__Morganellaceae	g__Wigglesworthia	s__Wigglesworthia_glossinidia	0	0	0	0	0	0	0	0	0	0	0	0	0	0	0	0	0	0	0	0	0	0	0	0	0	0	0	0	0	0	0	0	0	0	0	0	0	0	0	0	0	0
0446a32ba3453ce2c530707bd7e87d1d	d__Bacteria	p__Planctomycetota	c__Planctomycetes	o__Gemmatales	f__Gemmataceae	g__Fimbriiglobus	s__uncultured_bacterium	0	0	0	0	0	0	0	0	0	0	0	0	0	0	0	0	0	0	0	0	0	0	0	0	0	0	0	0	52	0	0	0	0	0	0	0	0	0	0	0	0	0
044709720bb1d8fc9c76c5456fc04775	d__Bacteria	p__Proteobacteria	c__Gammaproteobacteria	o__Burkholderiales	f__Comamonadaceae	g__Hydrogenophaga		0	0	0	0	0	0	0	0	0	0	0	0	0	0	0	0	0	0	0	0	0	0	0	0	0	0	0	0	0	0	0	0	0	0	0	0	0	0	0	0	0	0
04474ba86bdbdbb4af89f5f0e9d08d57	d__Bacteria	p__Proteobacteria	c__Gammaproteobacteria	o__Enterobacterales	f__Morganellaceae	g__Wigglesworthia	s__Wigglesworthia_glossinidia	0	0	0	0	0	0	0	0	0	0	0	0	0	0	0	0	0	0	0	0	0	0	0	0	0	0	0	0	0	0	0	0	0	0	0	0	0	0	0	0	0	0
044a3089f1fced295f62b5897aa7f308	d__Bacteria	p__Proteobacteria	c__Gammaproteobacteria	o__Enterobacterales	f__Morganellaceae	g__Wigglesworthia	s__Wigglesworthia_glossinidia	0	0	0	0	0	0	0	0	0	0	0	0	0	0	0	0	0	0	0	0	0	0	0	0	0	0	0	0	0	0	0	0	0	0	0	0	0	0	0	0	0	0
045687ba23afa03565f585c7cfa97e54	d__Bacteria	p__Proteobacteria	c__Alphaproteobacteria	o__Tistrellales	f__Geminicoccaceae	g__uncultured		0	0	0	0	0	0	0	0	0	0	0	0	0	0	0	0	0	0	0	0	0	0	0	0	0	0	0	0	0	0	0	0	0	0	0	0	0	0	0	0	0	0
0463c8feda95cafae3e744090383ecd4	d__Bacteria	p__Proteobacteria	c__Gammaproteobacteria	o__Burkholderiales	f__Methylophilaceae	g__uncultured		0	0	0	0	0	0	0	0	0	0	0	0	0	0	0	0	0	0	0	0	0	0	0	0	0	0	0	0	0	0	0	0	0	0	0	0	0	0	0	0	0	0
046771a55a507caf34a832b32d686ceb	d__Bacteria	p__Actinobacteriota	c__Actinobacteria	o__Micrococcales	f__Microbacteriaceae			0	0	0	0	0	0	0	0	0	0	0	96	0	0	0	0	0	0	0	0	0	0	0	0	0	0	0	0	0	0	0	0	0	0	0	0	0	0	0	0	0	0
0469bfecc81812750d9b4e5d5ffecc8a	d__Bacteria	p__Proteobacteria	c__Gammaproteobacteria	o__Burkholderiales	f__Burkholderiaceae	g__Burkholderia-Caballeronia-Paraburkholderia		0	0	0	0	0	0	0	0	0	0	0	0	0	0	0	0	0	0	0	0	0	0	0	0	0	0	0	0	0	0	0	0	0	0	0	0	0	0	0	0	0	0
046a03ee15c7f4fccfcb152b960494d5	d__Bacteria	p__Proteobacteria	c__Gammaproteobacteria	o__Pseudomonadales	f__Pseudomonadaceae	g__Pseudomonas		0	0	0	0	0	0	0	0	0	0	0	0	0	0	0	0	0	0	0	1	0	0	0	0	0	0	0	0	0	0	0	0	0	0	0	0	0	0	0	0	0	0
046b07e8ced21c7144de69ee4c6fde88	d__Bacteria	p__Proteobacteria	c__Gammaproteobacteria	o__Enterobacterales	f__Yersiniaceae	g__Serratia		0	0	0	0	0	0	0	0	0	0	0	0	0	0	0	0	0	81	0	0	0	0	0	0	0	0	0	0	0	0	0	0	0	0	0	0	0	0	0	0	0	0
046c7250afad25d93d869793d77c25dd	d__Bacteria	p__Actinobacteriota	c__Actinobacteria					0	0	0	0	0	0	0	0	0	0	0	0	0	0	0	0	0	0	0	0	0	0	0	0	0	0	0	0	0	0	0	0	0	0	0	0	0	0	0	0	0	0
046fd0c770901dfbc66e6f0e99a98971	d__Bacteria	p__Actinobacteriota	c__Actinobacteria	o__Micrococcales	f__Dermacoccaceae	g__Dermacoccus		0	0	0	24	0	0	0	0	0	0	0	0	0	0	0	0	0	0	0	0	0	0	0	0	0	0	0	0	0	0	0	0	0	0	0	0	0	0	0	0	0	0
0479f6d7f038660a859468a19328009e	d__Bacteria	p__Cyanobacteria	c__Cyanobacteriia	o__Chloroplast	f__Chloroplast	g__Chloroplast		0	0	0	0	0	0	0	0	0	0	0	0	0	0	0	0	0	0	0	0	0	0	0	0	0	0	0	0	0	0	0	0	0	0	0	0	0	0	0	0	0	0
047b12c9132eb607bbd003d5a93a836a	d__Bacteria	p__Cyanobacteria	c__Cyanobacteriia	o__Chloroplast	f__Chloroplast	g__Chloroplast	s__Platanus_occidentalis	0	0	0	0	0	0	0	0	0	0	0	0	0	0	0	0	0	0	0	0	0	0	0	0	0	0	0	0	0	0	0	0	0	0	0	0	0	0	0	0	0	0
047b58f8a7bf699a4dd2786cadc25c19	d__Bacteria	p__Proteobacteria	c__Gammaproteobacteria	o__Pseudomonadales	f__Pseudomonadaceae	g__Pseudomonas		0	0	0	0	0	0	0	0	0	0	0	0	0	0	0	0	0	0	0	0	0	0	0	0	0	0	0	0	0	0	8	0	0	0	0	0	0	0	0	0	0	0
047bec27d862a68e7922059455b249e0	d__Bacteria	p__Proteobacteria	c__Gammaproteobacteria	o__Enterobacterales	f__Morganellaceae	g__Wigglesworthia	s__Wigglesworthia_glossinidia	0	0	0	0	0	0	0	0	0	0	0	0	0	0	0	0	0	0	0	0	0	0	0	0	0	0	0	0	0	0	0	0	0	0	0	0	0	0	0	0	0	0
047d46b97ddd6287cf84f7632f21cc7a	d__Bacteria	p__Proteobacteria	c__Alphaproteobacteria	o__Acetobacterales	f__Acetobacteraceae	g__Asaia		0	0	0	0	0	0	0	0	0	0	0	0	0	0	0	0	0	0	0	0	0	0	0	0	0	0	0	0	0	0	0	0	0	0	0	0	0	0	0	0	0	0
047e4c8e8fa6f9a89987e6839340438b	d__Bacteria	p__Cyanobacteria	c__Cyanobacteriia	o__Chloroplast	f__Chloroplast	g__Chloroplast	s__Platanus_occidentalis	0	0	0	0	0	0	0	0	0	0	0	0	0	0	0	0	0	0	0	0	0	0	0	0	0	0	0	0	0	0	0	0	0	0	0	0	0	0	0	0	0	0
0483692859e4306471a61ddd4da6b608	d__Bacteria	p__Proteobacteria	c__Gammaproteobacteria	o__Enterobacterales	f__Morganellaceae	g__Wigglesworthia	s__Wigglesworthia_glossinidia	0	0	0	0	0	0	0	0	0	0	0	0	0	0	0	0	0	0	0	0	0	0	0	0	0	0	0	0	0	0	0	0	0	0	0	0	0	0	0	0	0	0
04838ee6c02152acb254f9998b5db711	d__Bacteria	p__Nitrospirota	c__Nitrospiria	o__Nitrospirales	f__Nitrospiraceae	g__Nitrospira		0	0	0	0	0	0	0	0	0	0	0	0	0	0	0	0	0	0	0	0	0	0	0	0	0	0	0	0	0	0	0	0	0	0	0	0	0	0	0	0	0	6
048459e2be22a03198a45d058c71a792	d__Bacteria	p__Proteobacteria	c__Gammaproteobacteria	o__Pseudomonadales	f__Pseudomonadaceae	g__Pseudomonas		0	0	0	0	0	0	0	0	0	0	0	0	0	0	0	0	0	0	0	28	0	0	0	0	0	0	0	0	0	0	0	0	0	0	0	0	0	0	3	0	0	0
048817dce13ae6abebc22d402ce1c6b5	d__Bacteria	p__Actinobacteriota	c__Actinobacteria	o__Micrococcales	f__Intrasporangiaceae			0	0	0	0	0	0	0	0	0	0	0	0	0	0	0	0	0	0	0	0	0	0	0	0	0	0	0	0	0	0	0	0	0	0	0	0	0	0	0	0	0	0
04884764fe300b10759f01c31828d20e	d__Bacteria	p__Actinobacteriota	c__Actinobacteria	o__Micrococcales	f__Micrococcaceae	g__Micrococcus		0	0	0	0	0	0	0	0	0	0	0	0	0	0	0	0	0	0	0	0	0	0	0	0	0	0	0	0	0	0	0	0	0	0	0	0	0	0	0	0	0	0
0495775eb3a66f242a565e92eb7a462c	d__Bacteria	p__Actinobacteriota	c__Actinobacteria	o__Micrococcales	f__Micrococcaceae	g__Kocuria		0	0	0	0	0	0	0	0	0	0	0	0	0	0	0	0	0	0	0	0	0	0	0	0	0	0	0	0	0	0	0	0	0	0	0	0	0	0	0	0	0	0
0495ae46c89052abd24492d09c4d91dd	d__Bacteria	p__Firmicutes	c__Bacilli	o__Staphylococcales	f__Staphylococcaceae	g__Staphylococcus		0	0	0	0	0	0	0	0	0	0	0	0	0	0	0	0	0	0	0	0	0	0	0	0	0	0	0	0	0	0	0	0	0	0	0	0	0	0	0	0	0	0
0499e625b33830f73c33176bd8d524fd	d__Bacteria	p__Proteobacteria	c__Gammaproteobacteria	o__Burkholderiales	f__Methylophilaceae			0	0	0	0	0	0	0	0	0	0	0	0	0	0	0	0	0	0	0	0	0	0	0	0	0	0	0	0	0	0	0	0	0	0	0	0	0	0	0	0	0	0
049eb739c1f85750cbfc5d75716a2ed1	d__Bacteria	p__Proteobacteria	c__Gammaproteobacteria	o__Enterobacterales	f__Enterobacteriaceae			0	0	0	0	0	0	0	0	0	0	0	0	0	0	0	0	0	0	0	0	0	0	0	0	0	0	0	0	0	0	0	0	0	0	0	0	0	0	0	0	0	0
049ff547fbd65925d8cbaca37e80d841	d__Bacteria	p__Proteobacteria	c__Gammaproteobacteria	o__Enterobacterales	f__Morganellaceae	g__Wigglesworthia	s__Wigglesworthia_glossinidia	0	0	0	0	0	0	0	0	48	0	0	0	0	0	0	0	0	0	0	0	0	0	0	0	0	0	0	0	0	0	0	0	0	0	0	0	0	0	0	0	0	0
04a2383d2f065b9c0de1dacf8ecc1452	d__Bacteria	p__Cyanobacteria	c__Cyanobacteriia	o__Chloroplast	f__Chloroplast	g__Chloroplast		0	0	0	0	0	0	0	0	0	0	0	0	0	0	0	0	0	0	0	0	0	0	0	0	0	0	0	0	0	0	0	0	0	0	0	0	0	0	0	0	0	0
04aa34e616a71d74ebd07d97b8f10adb	d__Bacteria	p__Proteobacteria	c__Gammaproteobacteria	o__Enterobacterales	f__Morganellaceae	g__Wigglesworthia	s__Wigglesworthia_glossinidia	0	0	0	0	0	0	0	0	0	0	0	0	0	0	0	0	0	0	0	0	0	0	0	0	0	0	0	0	0	0	0	118	0	0	0	0	0	0	0	0	0	0
04b49a624171742c94ef7f9c4eab4b01	d__Bacteria	p__Proteobacteria	c__Gammaproteobacteria	o__Enterobacterales	f__Morganellaceae	g__Wigglesworthia	s__Wigglesworthia_glossinidia	0	0	0	0	0	0	0	0	82	0	0	0	0	0	0	0	0	0	0	0	0	0	0	0	0	0	0	0	0	0	0	0	0	0	0	0	0	0	0	0	0	0
04bac1d864f62981d1328eebbe8626d1	d__Bacteria	p__Planctomycetota	c__Planctomycetes	o__Gemmatales	f__Gemmataceae	g__uncultured	s__uncultured_prokaryote	0	0	0	0	0	0	0	0	0	0	0	0	0	0	0	0	0	0	0	0	0	0	0	0	0	0	0	0	0	0	0	0	0	0	0	0	0	0	0	0	0	0
04bc8554e1241ef8a235ef4cfd893506	d__Bacteria	p__Actinobacteriota	c__Actinobacteria	o__Micrococcales	f__Brevibacteriaceae	g__Brevibacterium		0	0	0	0	0	0	0	0	0	0	0	0	0	0	0	0	0	0	0	0	0	0	0	0	0	0	0	0	0	0	0	0	0	0	0	0	0	0	0	0	0	0
04be2c6a9077f8378cd1a617808cbdaa	d__Bacteria	p__Proteobacteria	c__Gammaproteobacteria	o__Burkholderiales	f__Comamonadaceae			0	0	0	0	0	0	0	0	0	0	0	0	19	0	0	0	0	0	0	0	0	0	0	0	0	0	0	0	0	0	0	0	0	0	0	0	0	0	0	0	0	0
04c2535778bbbe758452dd5b2b681783	d__Bacteria	p__Planctomycetota	c__Planctomycetes	o__Gemmatales	f__Gemmataceae	g__uncultured	s__uncultured_prokaryote	0	0	0	0	0	0	0	0	0	0	0	0	0	0	0	0	0	0	0	0	0	0	0	0	0	0	0	0	0	0	0	0	0	0	0	0	0	0	0	0	0	0
04c949de99d945a5358f1952ab224683	d__Bacteria	p__Proteobacteria	c__Alphaproteobacteria	o__Rhizobiales	f__Rhizobiaceae	g__Allorhizobium-Neorhizobium-Pararhizobium-Rhizobium	s__Agrobacterium_pusense	0	0	0	0	0	0	0	0	0	0	0	0	0	0	0	0	0	0	0	0	0	0	0	0	0	0	0	0	0	0	0	0	0	0	0	0	0	0	0	0	0	0
04d1ee672e742a6fa64b5d84af0957c2	d__Bacteria	p__Proteobacteria	c__Alphaproteobacteria	o__Sphingomonadales	f__Sphingomonadaceae	g__Sphingomonas		0	0	0	0	0	0	0	0	0	0	0	0	0	0	0	0	0	0	0	0	0	0	0	0	0	0	0	0	0	0	0	0	0	5	0	0	0	0	0	0	0	0
04d492a13bab8359a5b211f36bc533f7	d__Bacteria	p__Proteobacteria	c__Gammaproteobacteria	o__Enterobacterales	f__Enterobacteriaceae			0	0	0	0	0	0	0	0	0	0	0	0	0	0	0	0	0	0	0	0	0	0	0	0	0	0	0	0	0	0	0	0	0	0	0	0	0	0	0	0	0	0
04d5ab6637fae5a8802d7e6cceff2ece	d__Bacteria	p__Proteobacteria	c__Gammaproteobacteria	o__Enterobacterales	f__Yersiniaceae	g__Serratia		0	0	0	0	0	0	0	0	0	0	0	0	0	0	0	0	0	0	0	0	0	0	0	0	0	0	0	0	0	0	0	0	0	0	0	0	0	0	0	0	0	0
04de71968d2c68cee2b3ec91714b90eb	d__Bacteria	p__Cyanobacteria	c__Cyanobacteriia	o__Chloroplast	f__Chloroplast	g__Chloroplast	s__Platanus_occidentalis	0	0	0	0	0	0	0	0	0	0	0	0	0	0	0	0	0	0	0	0	0	0	0	0	0	0	0	0	0	0	0	0	0	0	0	0	0	0	0	0	0	0
04deb9f5c71b1a47bb26f85593cee9c2	d__Bacteria	p__Proteobacteria	c__Gammaproteobacteria	o__Enterobacterales	f__Enterobacteriaceae			0	0	0	0	0	0	0	0	0	0	0	0	0	0	0	0	0	0	0	0	0	0	0	0	0	0	0	0	0	0	0	0	0	0	0	123	0	0	0	0	0	0
04e10ded4053aa1b5b6c379f44f4a25b	d__Bacteria	p__Proteobacteria	c__Alphaproteobacteria	o__Caulobacterales	f__Caulobacteraceae	g__Brevundimonas		0	0	0	0	0	0	0	0	0	0	0	0	0	0	0	0	0	0	0	0	0	0	0	0	0	0	0	0	0	0	0	0	0	0	0	0	0	0	0	0	0	0
04e17ac2acd37216a9ee97cd2a0c6168	d__Bacteria	p__Proteobacteria	c__Alphaproteobacteria	o__Rhizobiales	f__Rhizobiaceae			0	0	0	0	0	0	0	0	0	0	0	0	0	0	0	0	0	0	0	0	0	0	0	0	0	0	0	0	0	0	0	0	0	0	0	0	0	0	0	0	0	0
04e183d4e759ccd167ed205e79a9d6ff	d__Bacteria	p__Proteobacteria	c__Gammaproteobacteria	o__Burkholderiales	f__Burkholderiaceae	g__Burkholderia-Caballeronia-Paraburkholderia		0	0	0	0	0	0	0	0	0	0	0	0	0	0	0	0	0	0	0	0	0	0	0	0	0	0	0	0	0	0	0	0	0	0	0	0	0	0	0	0	0	0
04e3edff4322d9b937d4237cfc88e7e9	d__Bacteria	p__Cyanobacteria	c__Cyanobacteriia	o__Chloroplast	f__Chloroplast	g__Chloroplast		0	0	0	0	0	0	0	0	0	0	0	0	0	0	0	0	0	0	0	0	0	0	0	0	0	0	0	0	0	0	0	0	0	0	0	0	0	0	0	0	0	0
04e523433655ccdcfd16b804f8d2ff58	d__Bacteria	p__Proteobacteria	c__Gammaproteobacteria	o__Pseudomonadales	f__Moraxellaceae	g__Alkanindiges	s__uncultured_bacterium	0	0	0	0	0	0	0	0	0	0	0	0	0	0	0	0	0	0	0	0	0	0	0	0	0	0	0	0	0	0	0	0	0	0	0	0	0	0	0	0	0	0
04e64c0a3e2ecc4a96259269dbfd6d45	d__Bacteria	p__Firmicutes	c__Bacilli	o__Staphylococcales	f__Staphylococcaceae	g__Staphylococcus		0	0	0	0	0	0	0	0	0	0	0	0	0	0	0	0	0	0	0	0	0	0	0	0	0	0	0	0	0	0	0	0	0	0	0	0	0	0	0	0	0	0
04e824452646b918db37e782cafd379e	d__Bacteria	p__Actinobacteriota	c__Actinobacteria	o__Micrococcales	f__Micrococcaceae	g__Micrococcus		0	0	0	0	0	0	0	0	0	0	0	0	0	0	0	0	0	0	0	0	0	0	0	0	0	0	0	0	0	0	0	0	0	0	0	0	0	0	0	0	0	0
04f1b5ebfc74062a3ba81e88b4ffa7bf	d__Bacteria	p__Deinococcota	c__Deinococci	o__Deinococcales	f__Trueperaceae	g__Truepera	s__Truepera_radiovictrix	0	0	0	0	0	0	0	0	0	0	0	0	0	0	0	0	0	0	0	0	0	0	0	0	51	0	0	0	0	0	0	0	0	0	0	0	0	0	0	0	0	0
04f66fd35a2918ccaf3edab8f998c788	d__Bacteria	p__Proteobacteria	c__Alphaproteobacteria	o__Rhizobiales	f__Beijerinckiaceae	g__Methylobacterium-Methylorubrum		0	0	0	0	0	0	0	0	0	0	0	206	0	0	0	0	0	0	0	0	0	0	0	0	0	0	0	0	0	0	0	0	0	0	0	0	0	0	0	0	0	0
04f6e1277e480253eb80b9968de299b3	d__Bacteria	p__Cyanobacteria	c__Cyanobacteriia	o__Chloroplast	f__Chloroplast	g__Chloroplast		0	0	0	0	0	0	0	0	0	0	0	0	0	0	0	0	0	0	0	0	0	0	0	0	0	0	0	0	0	0	0	0	0	0	0	0	0	0	0	0	0	0
0507b145567af8175e87359b3e100b53	d__Bacteria	p__Acidobacteriota	c__Acidobacteriae	o__Bryobacterales	f__Bryobacteraceae	g__Bryobacter		0	0	0	0	0	0	0	0	0	0	0	0	0	0	0	0	0	0	0	0	0	0	0	0	0	0	0	0	0	0	0	0	0	0	0	0	0	0	0	63	0	0
050af78973cb193a3d6eb2308ee8a566	d__Bacteria	p__Bacteroidota	c__Bacteroidia	o__Flavobacteriales	f__Flavobacteriaceae	g__Subsaxibacter	s__uncultured_bacterium	0	0	0	0	0	0	0	0	0	0	0	0	0	0	0	0	0	0	0	0	0	0	0	0	0	0	0	0	0	0	0	0	0	0	0	0	0	0	0	0	0	0
050e07a87b0d3994988f6aac8714d47b	d__Bacteria	p__Proteobacteria	c__Gammaproteobacteria	o__Enterobacterales	f__Morganellaceae	g__Wigglesworthia	s__Wigglesworthia_glossinidia	0	0	0	0	0	0	0	0	0	0	0	0	0	0	0	0	0	0	0	0	0	0	0	0	0	0	0	0	0	0	0	0	0	0	0	0	0	0	0	0	0	0
050ea7105c77d5f658c892a4d06b2607	d__Bacteria	p__Proteobacteria	c__Gammaproteobacteria					0	0	0	0	0	0	0	0	0	0	0	0	0	0	0	0	0	0	0	0	0	0	0	0	0	0	0	0	0	0	0	0	0	0	0	0	0	0	0	0	0	0
05122ee64b0a09943e5380a373080195	d__Bacteria	p__Actinobacteriota	c__Actinobacteria	o__Propionibacteriales	f__Nocardioidaceae	g__Nocardioides		0	0	0	0	0	0	0	0	0	0	0	0	0	0	0	0	0	0	0	0	0	0	0	0	0	0	0	0	0	0	0	0	0	0	0	0	0	0	0	0	0	0
051339f5bee39b9f73abcd4c129c45a5	d__Bacteria	p__Proteobacteria	c__Alphaproteobacteria	o__Caulobacterales	f__Caulobacteraceae	g__Brevundimonas		0	0	0	0	0	0	0	0	0	0	0	0	0	0	0	0	0	0	0	0	0	0	0	0	0	0	0	0	0	0	0	0	0	0	0	0	0	0	0	0	0	0
051596bd1a4a8202960b3ce2e248cf8a	d__Bacteria	p__Cyanobacteria	c__Cyanobacteriia	o__Chloroplast	f__Chloroplast	g__Chloroplast		0	0	0	0	0	0	0	0	0	0	0	0	0	0	0	0	0	0	0	0	0	0	0	0	0	0	0	0	0	0	0	0	0	0	0	0	0	0	0	0	0	0
0518201b4008321f4070931715644f1d	d__Bacteria	p__Proteobacteria	c__Gammaproteobacteria	o__Burkholderiales	f__Comamonadaceae			0	0	0	0	0	0	0	0	0	0	0	0	0	0	0	0	0	0	0	54	0	0	0	0	0	0	0	0	0	0	0	0	0	0	0	0	0	0	0	0	0	0
0525f9b82ab569d48fa3339fd6fd89ae	d__Bacteria	p__Proteobacteria	c__Gammaproteobacteria	o__Enterobacterales	f__Morganellaceae	g__Wigglesworthia	s__Wigglesworthia_glossinidia	0	0	0	0	0	0	0	0	0	0	0	0	0	0	0	0	0	0	0	0	0	0	0	0	0	0	48	0	0	0	0	0	0	0	0	0	0	0	0	0	0	0
052bf82d1afa645cafd967fd2439ca94	d__Bacteria	p__Proteobacteria	c__Gammaproteobacteria	o__Burkholderiales	f__Comamonadaceae			0	0	0	0	0	0	0	0	0	0	0	0	0	0	0	0	0	0	0	0	0	0	0	0	0	0	53	0	0	0	0	0	0	0	0	0	0	0	0	0	0	0
052c2d60697c209bbf843f2f8bbb1aca	d__Bacteria	p__Cyanobacteria	c__Cyanobacteriia	o__Chloroplast	f__Chloroplast	g__Chloroplast	s__Platanus_occidentalis	0	0	0	0	0	0	0	0	0	0	0	0	0	0	0	0	0	0	0	0	0	0	0	0	0	0	0	0	0	0	0	0	0	0	0	0	0	0	0	0	0	0
052c8dcfa673f19e7114523f9c7adf8c	d__Bacteria	p__Firmicutes	c__Bacilli	o__Staphylococcales	f__Staphylococcaceae	g__Staphylococcus		0	0	0	0	0	0	0	0	0	0	0	0	0	0	0	0	0	0	0	0	0	0	0	0	0	0	0	0	0	0	0	0	0	0	0	0	0	0	0	0	0	0
0533097121774a8871170ab8dc913366	d__Bacteria	p__Actinobacteriota	c__Actinobacteria	o__Corynebacteriales	f__Corynebacteriaceae	g__Corynebacterium		0	0	0	0	0	0	0	0	0	0	0	0	0	0	0	0	0	0	0	0	0	0	0	0	0	0	0	0	0	0	0	0	0	0	0	0	0	0	0	0	0	0
05355f496f245874e2dbe1cd9dcfbebf	d__Bacteria	p__Cyanobacteria	c__Cyanobacteriia	o__Chloroplast	f__Chloroplast	g__Chloroplast		0	0	0	0	0	0	0	0	0	0	0	0	0	0	0	0	0	0	0	0	0	0	0	0	0	0	0	0	0	0	0	0	0	0	0	0	0	0	0	0	0	0
053724d002bd60d43c66645cee83d6aa	d__Bacteria	p__Proteobacteria	c__Gammaproteobacteria	o__Enterobacterales	f__Morganellaceae	g__Wigglesworthia	s__Wigglesworthia_glossinidia	0	0	0	0	0	0	0	0	0	0	0	0	0	0	0	0	0	0	0	0	0	0	0	0	0	0	0	0	0	0	0	0	0	0	0	0	0	0	0	0	0	0
05384b479589fb60144e9e2a7816a36f	d__Bacteria	p__Cyanobacteria	c__Cyanobacteriia	o__Chloroplast	f__Chloroplast	g__Chloroplast	s__Platanus_occidentalis	0	0	0	0	0	0	0	0	0	0	0	0	0	0	0	0	0	0	0	0	0	0	0	0	0	0	0	0	0	0	0	0	0	0	0	0	0	0	0	0	0	0
0547189571111f8329bb705554722949	d__Bacteria	p__Proteobacteria	c__Alphaproteobacteria	o__Rickettsiales	f__Mitochondria	g__Mitochondria		0	0	0	0	0	0	0	0	0	0	0	0	0	0	0	0	0	0	0	0	0	0	0	0	0	0	0	0	0	0	0	0	0	0	0	0	0	0	0	0	0	0
0548e2cd6dadb16a826b211dc2f6696d	d__Bacteria	p__Firmicutes	c__Bacilli	o__Lactobacillales	f__Streptococcaceae	g__Streptococcus	s__uncultured_bacterium	0	0	0	0	0	0	0	0	0	0	0	0	0	0	0	0	0	0	0	0	0	0	0	0	0	0	0	0	0	0	0	0	0	0	0	0	0	0	0	0	0	0
054b76bd26906872becf8b02942b3263	d__Bacteria	p__Proteobacteria	c__Gammaproteobacteria	o__Enterobacterales	f__Morganellaceae	g__Wigglesworthia	s__Wigglesworthia_glossinidia	0	0	0	0	0	0	0	0	0	0	0	0	0	0	0	0	0	79	0	0	0	0	0	0	0	0	0	0	0	0	0	0	0	0	0	0	0	0	0	0	0	0
0550a0d4eb9525011b69a9d234bc1d8e	d__Bacteria	p__Bacteroidota	c__Bacteroidia	o__Cytophagales	f__Microscillaceae	g__uncultured	s__uncultured_bacterium	0	0	0	0	0	0	0	0	0	0	0	0	0	0	0	0	0	0	0	0	0	0	0	0	0	0	0	0	0	0	0	0	0	0	0	0	0	0	0	0	0	0
05530d13a3a92e59246ef38307f815dc	d__Bacteria	p__Proteobacteria	c__Alphaproteobacteria	o__Reyranellales	f__Reyranellaceae	g__uncultured	s__uncultured_Rhodospirillales	0	0	0	0	0	0	0	0	0	0	0	0	0	0	0	0	0	0	0	0	0	0	0	0	0	0	0	0	0	27	10	0	0	0	0	0	0	0	0	0	0	0
0553cb83ef79e30d20a4a0016f7ec6d6	d__Bacteria	p__Actinobacteriota	c__Actinobacteria	o__Micrococcales	f__Intrasporangiaceae			0	0	0	0	0	0	0	0	0	0	0	0	0	0	0	0	0	0	0	0	0	0	0	0	0	0	0	0	0	0	0	0	0	0	0	0	0	0	0	0	0	0
0556538aa4a2401aa69d0f53e61a6e8e	d__Bacteria	p__Actinobacteriota	c__Actinobacteria	o__Micrococcales	f__Dermabacteraceae			0	0	0	0	0	0	0	0	0	0	0	0	0	0	0	0	0	0	0	0	0	0	0	0	0	0	0	0	0	0	0	0	0	0	0	0	0	0	0	0	0	0
05565a4b4c23b1f81e52ee35494689ec	d__Bacteria	p__Cyanobacteria	c__Vampirivibrionia	o__Obscuribacterales	f__Obscuribacteraceae	g__Candidatus_Obscuribacter	s__uncultured_bacterium	0	0	0	0	0	0	0	0	0	0	0	0	0	0	0	0	0	0	0	0	0	0	0	0	0	0	0	0	0	0	0	0	0	0	0	0	0	0	0	0	0	0
05568d16464792aaa057ebda39b5d195	d__Bacteria	p__Deinococcota	c__Deinococci	o__Thermales	f__Thermaceae	g__Meiothermus	s__uncultured_organism	0	0	0	0	0	0	0	0	0	0	0	0	0	0	0	0	0	0	0	0	0	0	0	0	0	0	0	0	0	0	0	0	0	9	0	0	0	0	0	0	0	0
055efa3d9e73916660ec1b11763b71a4	d__Bacteria	p__Cyanobacteria	c__Cyanobacteriia	o__Chloroplast	f__Chloroplast	g__Chloroplast		0	0	0	0	0	0	0	0	0	0	0	0	0	0	0	0	0	0	0	0	0	0	0	0	0	0	0	0	0	0	0	0	0	0	0	0	0	0	0	0	0	0
055f848ca694d573020452e4e0094175	d__Bacteria	p__Proteobacteria	c__Alphaproteobacteria	o__Reyranellales	f__Reyranellaceae	g__uncultured	s__uncultured_Rhodospirillales	0	0	0	0	0	31	0	0	0	0	0	0	0	0	0	0	0	0	0	0	0	0	0	0	0	0	0	0	0	0	0	0	0	0	0	0	0	0	0	0	0	0
0563d5e7c643d287fb2a2571e25caddd	d__Bacteria	p__Proteobacteria	c__Gammaproteobacteria	o__Burkholderiales	f__Oxalobacteraceae	g__Herbaspirillum		0	0	0	0	0	0	0	0	0	0	0	0	0	0	0	0	0	0	0	0	0	0	0	0	0	0	0	0	0	0	0	0	0	0	0	0	0	0	0	9	0	0
05644e841e3048e478e6ff4ce3d6d4b4	d__Bacteria	p__Cyanobacteria	c__Cyanobacteriia	o__Chloroplast	f__Chloroplast	g__Chloroplast		0	0	0	0	0	0	0	0	0	0	0	0	0	0	0	0	0	0	0	0	0	0	0	0	0	0	0	0	0	0	0	0	0	0	0	0	0	0	0	0	0	0
0565274e152f9d32b735dc176b9e2dd1	d__Bacteria	p__Actinobacteriota	c__Acidimicrobiia	o__Microtrichales	f__uncultured	g__uncultured	s__uncultured_Acidimicrobiia	0	0	0	0	0	0	0	0	0	0	37	0	0	0	0	0	0	0	0	0	0	0	0	0	0	0	0	0	0	0	0	0	0	0	0	0	0	0	0	0	0	0
056559bd9789d1772ee2cc9a258650fe	d__Bacteria							0	0	0	0	0	0	0	0	128	0	0	0	0	0	0	0	0	0	0	0	0	0	0	0	0	0	0	0	0	0	0	0	0	0	0	0	0	0	0	0	0	0
056a0e39245bddd61fbcb7b235b4a025	d__Bacteria	p__Proteobacteria	c__Gammaproteobacteria	o__Pseudomonadales	f__Moraxellaceae	g__Acinetobacter		0	0	0	0	0	0	0	0	0	0	0	0	0	0	0	0	0	0	0	0	0	0	0	0	0	0	0	0	0	0	0	0	0	0	0	0	0	0	0	0	0	0
056b3fc8217d164ab2ce2f5e594e9a07	d__Bacteria	p__Proteobacteria	c__Gammaproteobacteria	o__Enterobacterales				0	0	0	0	0	0	0	0	0	0	0	0	0	0	0	0	0	0	0	0	0	0	22	0	0	0	0	0	0	0	0	0	0	0	0	0	0	0	0	0	0	0
0576f29a529995e33a2f32f4676a5889	d__Bacteria	p__Proteobacteria	c__Gammaproteobacteria	o__Enterobacterales	f__Morganellaceae	g__Wigglesworthia	s__Wigglesworthia_glossinidia	0	0	0	0	0	0	0	0	0	0	0	0	0	0	0	0	0	0	0	0	0	0	0	0	0	0	0	0	0	0	0	0	0	0	0	0	0	0	0	0	0	0
05799ecd823dd9f7e3f1a6f2514e2787	d__Bacteria	p__Proteobacteria	c__Gammaproteobacteria	o__Enterobacterales	f__Morganellaceae	g__Wigglesworthia	s__Wigglesworthia_glossinidia	0	0	0	0	0	0	0	0	0	0	0	0	0	0	0	0	0	0	0	0	0	0	0	0	0	0	0	0	0	0	0	0	0	0	0	0	0	0	0	0	0	0
05825b2dfba0bb98c474c559b4fad307	d__Bacteria	p__Actinobacteriota	c__Actinobacteria	o__PeM15	f__PeM15	g__PeM15	s__uncultured_marine	0	0	0	0	0	0	0	0	0	0	0	59	0	0	0	0	0	0	0	0	0	0	0	0	0	0	0	0	0	0	0	0	0	0	0	0	0	0	0	0	0	0
05877b7c0d82b7b7a520264e49ef3e6c	d__Bacteria	p__Proteobacteria	c__Alphaproteobacteria	o__Sphingomonadales	f__Sphingomonadaceae	g__Sphingomonas		0	0	0	0	0	0	0	0	0	0	0	0	0	0	0	0	0	0	0	0	0	0	0	0	0	0	0	0	0	0	0	0	0	0	0	0	0	0	0	0	0	0
0588388b04bfa5e99e23e4d3d7def428	d__Bacteria	p__Proteobacteria	c__Gammaproteobacteria	o__Enterobacterales	f__Yersiniaceae	g__Serratia		0	0	0	0	0	0	0	0	0	0	0	0	0	0	0	0	0	0	0	0	0	0	0	0	0	0	0	0	0	0	0	0	0	0	0	0	0	0	0	0	0	0
058c4c4a6c4da2cf27dbf3d1aac2c84f	d__Bacteria	p__Cyanobacteria	c__Cyanobacteriia	o__Chloroplast	f__Chloroplast	g__Chloroplast		0	0	0	0	0	0	0	0	0	0	0	0	0	0	0	0	0	0	0	0	0	0	0	0	0	0	0	0	0	0	0	0	0	0	0	0	0	0	0	0	0	0
058ca2aa3e56a8d51ecb5191d9128271	d__Bacteria	p__Proteobacteria	c__Alphaproteobacteria	o__Rhodobacterales	f__Rhodobacteraceae			0	0	0	0	0	0	0	0	0	0	0	0	0	0	0	0	0	29	0	0	0	0	0	0	0	0	0	0	0	0	0	0	0	0	0	0	0	0	0	15	0	0
058e261fdfe2cca401b29a9381bc6149	d__Bacteria	p__Proteobacteria	c__Alphaproteobacteria	o__Caulobacterales	f__Caulobacteraceae	g__Brevundimonas		0	0	0	0	0	0	0	0	0	0	0	0	0	0	0	0	0	0	0	0	0	0	0	0	0	0	0	0	0	0	0	0	0	0	0	0	0	0	0	0	0	0
058ed101f56876c2c3fac78689531bfc	d__Bacteria	p__Actinobacteriota	c__Actinobacteria	o__Corynebacteriales	f__Corynebacteriaceae	g__Corynebacterium	s__Corynebacterium_lipophiloflavum	0	0	131	0	0	0	0	0	0	0	0	0	0	0	0	0	0	0	0	0	0	0	0	0	0	0	0	0	0	0	0	0	0	0	0	0	0	0	0	0	0	0
05907f68997ab49ba547b0be63817535	d__Bacteria	p__Proteobacteria	c__Gammaproteobacteria	o__Pseudomonadales	f__Pseudomonadaceae	g__Pseudomonas		0	0	0	0	0	0	0	0	0	0	0	0	0	0	0	0	0	0	0	0	0	0	0	0	0	0	0	0	0	0	0	0	0	0	0	0	0	0	0	0	0	0
05919099f009e9d370ab6e3702b92b0e	d__Bacteria	p__Proteobacteria	c__Alphaproteobacteria	o__Rhodobacterales	f__Rhodobacteraceae	g__Rhodobacter		0	0	0	0	0	0	0	0	0	0	0	0	0	0	0	0	0	0	0	0	0	0	0	0	0	0	0	0	0	0	0	0	0	0	0	0	0	0	0	0	0	0
05933c05db35109f821899503739252f	d__Bacteria	p__Proteobacteria	c__Gammaproteobacteria	o__Enterobacterales	f__Morganellaceae	g__Wigglesworthia	s__Wigglesworthia_glossinidia	0	0	0	0	0	0	0	0	0	0	0	0	0	0	0	0	0	0	0	0	0	0	0	0	0	0	0	0	0	0	0	0	0	0	0	0	0	0	0	0	0	0
059485d0006bafc06e7c64be1f528b78	d__Bacteria	p__Proteobacteria	c__Gammaproteobacteria	o__Burkholderiales	f__Burkholderiaceae	g__Cupriavidus		0	0	0	11	0	0	0	0	0	0	0	0	0	0	0	0	0	0	0	0	0	0	0	0	0	0	0	0	0	0	0	0	0	0	0	0	0	0	0	0	0	0
0597bf3a6d8a4471b2e26faf06d73bec	d__Bacteria	p__Proteobacteria	c__Alphaproteobacteria	o__Rhizobiales	f__Rhizobiaceae			0	0	0	0	0	0	0	0	0	0	0	0	0	0	0	0	0	0	0	0	0	0	0	0	0	0	0	0	0	0	0	0	0	0	0	0	0	0	0	0	0	0
05999117da1e5eef2d69afa32935f4a5	d__Bacteria	p__Actinobacteriota	c__Thermoleophilia	o__Gaiellales	f__uncultured	g__uncultured	s__metagenome	0	0	0	0	0	0	0	0	0	0	0	0	0	10	0	0	0	0	0	0	0	0	0	0	0	0	0	0	0	0	0	0	0	0	0	0	0	0	0	0	0	0
05a07336f04eb807f1200f91ad32cc4e	d__Bacteria	p__Proteobacteria	c__Gammaproteobacteria	o__Enterobacterales	f__Morganellaceae	g__Wigglesworthia	s__Wigglesworthia_glossinidia	0	0	0	0	0	0	0	0	0	0	0	0	0	0	0	0	0	0	0	0	0	0	0	0	0	0	0	0	0	0	0	0	0	0	0	0	0	0	0	0	0	0
05a2484ea674e99bbd1ed77a3a1126cf	d__Bacteria	p__Proteobacteria	c__Gammaproteobacteria	o__Burkholderiales	f__Burkholderiaceae	g__Polynucleobacter		0	0	0	0	0	0	0	0	0	0	0	0	0	0	0	0	0	0	0	0	0	0	0	0	0	0	0	0	0	0	0	0	0	0	0	0	0	0	0	0	0	0
05ae1763d60159601dc5210d5d968098	d__Bacteria	p__Proteobacteria	c__Alphaproteobacteria	o__Acetobacterales	f__Acetobacteraceae	g__Asaia		0	0	0	0	0	0	0	0	0	0	0	0	0	0	0	0	0	0	0	0	0	0	0	0	0	0	0	0	0	0	0	0	34	0	0	0	0	0	0	0	0	0
05b17ec3636e7d2fa4f04336d06d8270	d__Bacteria	p__Proteobacteria	c__Gammaproteobacteria	o__Pseudomonadales	f__Moraxellaceae	g__Acinetobacter		0	0	0	0	0	0	0	0	70	0	0	0	0	0	0	0	0	0	0	0	0	0	0	0	0	0	0	0	0	0	0	0	0	0	0	0	0	0	0	0	0	0
05b73d7cb39ccb472dafe485cc6be247	d__Bacteria	p__Proteobacteria	c__Alphaproteobacteria					0	0	0	0	0	0	0	0	0	0	0	0	0	0	0	0	0	0	0	0	0	0	0	0	0	0	0	0	0	0	0	0	0	0	0	0	0	0	0	0	0	0
05c5c52380272d5bd4c437c8cf187251	d__Bacteria	p__Firmicutes	c__Bacilli	o__Staphylococcales	f__Staphylococcaceae	g__Staphylococcus		0	0	0	0	0	0	0	0	0	0	0	0	0	0	0	0	0	0	0	0	0	0	0	0	0	0	0	0	0	0	0	0	0	0	0	0	0	54	0	0	0	0
05c873c365e629dcd9491e1d551910e8	d__Bacteria	p__Cyanobacteria	c__Cyanobacteriia	o__Chloroplast	f__Chloroplast	g__Chloroplast	s__Platanus_occidentalis	0	0	0	0	0	0	0	0	0	0	0	0	0	0	0	0	0	0	0	0	0	0	0	0	0	0	0	0	0	0	0	0	0	0	0	0	0	0	0	0	0	0
05ccbfa5eae8282c2a3ac760b1c48ffd	d__Bacteria	p__Actinobacteriota	c__Actinobacteria	o__Corynebacteriales	f__Corynebacteriaceae	g__Corynebacterium		0	0	0	0	0	0	0	0	0	0	0	0	0	0	0	0	0	0	0	0	0	0	0	0	0	0	0	0	0	0	0	0	0	0	0	0	0	0	0	0	0	0
05ccd071a497b1789059ff6c4f9044fb	d__Bacteria	p__Verrucomicrobiota	c__Verrucomicrobiae	o__Chthoniobacterales	f__Chthoniobacteraceae	g__Candidatus_Udaeobacter		0	0	0	0	0	19	0	0	0	0	0	0	0	0	0	0	0	0	0	0	0	0	0	0	0	0	0	0	0	0	0	0	0	0	0	0	0	0	0	0	0	0
05cfe772434639a80822f87229fcd898	d__Bacteria	p__Cyanobacteria	c__Cyanobacteriia	o__Chloroplast	f__Chloroplast	g__Chloroplast	s__Platanus_occidentalis	0	0	0	0	0	0	0	0	0	0	0	0	0	0	0	0	0	0	0	0	0	0	0	0	0	0	0	0	0	0	0	0	0	0	0	0	0	0	0	0	0	0
05d4b7849a31f24e4581eca9e0008e34	d__Bacteria	p__Actinobacteriota						0	0	0	0	0	0	0	0	0	0	0	0	0	0	0	0	0	0	0	0	0	0	5	0	0	0	0	0	0	0	0	0	0	0	0	0	0	0	0	0	0	0
05d66afef6598af64afa71c86989497e	d__Bacteria	p__Proteobacteria	c__Gammaproteobacteria	o__Enterobacterales	f__Morganellaceae	g__Wigglesworthia	s__Wigglesworthia_glossinidia	0	0	0	0	0	0	0	0	0	0	0	0	0	0	0	0	0	0	0	0	0	0	0	0	0	0	0	0	0	0	0	0	0	0	0	0	0	0	0	0	0	0
05e3d00565546133ed39907675f3cc9e	d__Bacteria	p__Cyanobacteria	c__Cyanobacteriia	o__Chloroplast	f__Chloroplast	g__Chloroplast	s__uncultured_Chlorophyta	0	0	0	0	0	0	0	0	0	0	0	0	0	0	0	0	0	0	0	0	0	0	0	0	0	0	0	0	0	0	0	0	0	0	0	0	0	0	0	0	0	0
05e426064a39f54d483928dbb46df972	d__Bacteria	p__Cyanobacteria	c__Cyanobacteriia	o__Chloroplast	f__Chloroplast	g__Chloroplast	s__Platanus_occidentalis	0	0	0	0	0	0	0	0	0	0	0	0	0	0	0	0	0	0	0	0	0	0	0	0	0	0	0	0	0	0	0	0	0	0	0	0	0	0	0	0	0	0
05e73d202b0b8e087fa030b4ca9d6668	d__Bacteria	p__Firmicutes	c__Bacilli	o__Staphylococcales	f__Staphylococcaceae	g__Staphylococcus		0	0	0	0	0	0	0	0	0	0	0	0	0	0	0	0	0	0	0	0	0	0	0	0	0	0	0	0	0	0	0	0	0	0	0	0	0	0	0	0	0	0
05e88dab9faf2a74c271a990b24ff510	d__Bacteria	p__Actinobacteriota	c__Actinobacteria	o__Micrococcales	f__Micrococcaceae			0	0	0	0	0	0	0	0	0	0	0	0	0	0	0	0	0	0	0	0	0	0	0	0	0	0	0	0	0	0	0	0	0	0	0	0	0	0	0	0	0	0
05eec81edebf29df97bdfb54551a5d9e	d__Bacteria	p__Proteobacteria	c__Alphaproteobacteria	o__Rhodobacterales	f__Rhodobacteraceae			0	0	0	0	0	0	0	0	0	0	0	0	0	0	0	0	0	0	0	0	0	0	0	0	0	0	0	0	0	0	0	0	0	0	0	0	0	0	0	0	0	0
05efc33ad94c778a19ee2b0109b676a0	d__Bacteria	p__Actinobacteriota	c__Actinobacteria	o__Micrococcales	f__Dermacoccaceae	g__Dermacoccus		0	0	0	0	0	0	0	0	0	0	0	0	0	0	0	0	0	0	0	0	0	0	0	0	0	0	0	0	0	0	0	0	0	0	0	0	0	0	0	0	0	0
05efd27dbed4cf0c96c1363c8a1cf5ff	d__Bacteria	p__Proteobacteria	c__Gammaproteobacteria	o__Enterobacterales	f__Morganellaceae	g__Wigglesworthia	s__Wigglesworthia_glossinidia	0	0	0	0	0	0	0	0	0	0	0	0	0	0	0	0	0	0	0	40	0	0	0	0	0	0	0	0	0	0	0	0	0	0	0	0	0	0	0	0	0	0
05f1bcc8cf2123364096b5fa66742a3e	d__Bacteria	p__Proteobacteria	c__Gammaproteobacteria	o__Enterobacterales	f__Yersiniaceae	g__Serratia		0	0	0	0	0	0	0	0	0	0	0	0	0	0	0	0	0	0	0	0	0	0	0	0	0	0	0	0	0	0	0	0	0	0	0	0	0	0	0	0	0	0
05f8ff42aa9a0d97674ede5f6819cc3f	d__Bacteria	p__Proteobacteria	c__Alphaproteobacteria	o__Acetobacterales	f__Acetobacteraceae	g__Asaia	s__Asaia_krungthepensis	0	0	0	0	0	0	0	0	0	0	0	0	0	0	0	0	0	0	0	0	0	0	0	0	0	0	0	0	0	0	0	0	0	0	0	0	0	0	0	0	0	0
05fc522b7beefa5d12f34353f3e66cee	d__Bacteria	p__Proteobacteria	c__Alphaproteobacteria	o__Sphingomonadales	f__Sphingomonadaceae	g__Sphingomonas		0	0	0	0	0	0	0	0	0	0	0	0	0	0	0	0	0	0	0	0	0	0	34	0	0	0	0	0	0	0	0	0	0	0	0	0	0	0	0	0	0	0
05ff3f07319d0a9c5e7ed1ca8faf6ccd	d__Bacteria	p__Proteobacteria	c__Gammaproteobacteria	o__Burkholderiales	f__Burkholderiaceae	g__Burkholderia-Caballeronia-Paraburkholderia		0	0	0	0	0	0	0	0	0	0	0	0	0	0	0	0	0	0	0	0	0	0	0	0	0	0	0	0	0	0	0	0	0	0	0	0	0	0	0	0	0	0
060120740bd924a6bf7fd074ee2f7968	d__Bacteria	p__Firmicutes	c__Bacilli	o__Entomoplasmatales	f__Spiroplasmataceae	g__Spiroplasma		0	0	0	0	0	0	0	0	0	0	0	0	0	0	0	0	0	0	0	0	0	0	0	0	0	0	0	0	0	0	0	0	0	0	0	0	0	0	0	0	0	0
0601d95ef6344425eb9e5418a4a90bd1	d__Bacteria	p__Bacteroidota	c__Bacteroidia	o__Sphingobacteriales	f__Sphingobacteriaceae	g__Pedobacter		0	0	8	0	0	0	0	0	0	0	0	0	0	0	0	0	0	0	0	0	0	0	0	0	0	0	0	0	0	0	0	0	0	0	0	0	0	0	0	0	0	0
060603e57b81e46004595283b8d7043b	d__Bacteria	p__Actinobacteriota	c__Actinobacteria	o__Micrococcales	f__Micrococcaceae	g__Rothia		0	0	0	0	0	0	0	0	0	0	0	0	0	0	0	0	0	0	0	0	0	0	0	0	0	0	0	0	0	0	0	0	0	0	0	0	0	0	0	0	0	0
06088421df54b4e7b56f5599227d2450	d__Bacteria	p__Actinobacteriota	c__Actinobacteria	o__Micrococcales	f__Brevibacteriaceae	g__Brevibacterium		0	0	0	0	0	0	0	0	0	0	0	0	0	0	0	0	0	0	0	0	0	0	0	0	0	0	0	0	0	0	0	0	0	0	0	0	0	0	0	0	0	0
060d42528be59c55bcc1084b8f30159d	d__Bacteria	p__Proteobacteria	c__Alphaproteobacteria	o__Rickettsiales	f__Mitochondria	g__Mitochondria		0	0	0	0	0	0	0	0	0	0	0	0	0	0	0	0	0	0	0	0	0	0	0	0	0	0	0	0	0	0	0	0	0	0	0	0	0	0	0	0	0	0
06178a6e50191628b67649837c1be2ad	d__Bacteria	p__Bacteroidota	c__Bacteroidia	o__Cytophagales	f__Spirosomaceae	g__Spirosoma	s__uncultured_bacterium	0	18	0	0	0	0	0	0	0	0	0	0	0	0	0	0	0	0	0	0	0	0	0	0	0	0	0	0	0	0	0	0	0	0	0	0	0	0	0	0	0	0
062177c370bb00ef3976d1acd32c60c3	d__Bacteria	p__Actinobacteriota	c__Actinobacteria	o__Micrococcales				0	0	0	0	0	0	0	0	0	0	0	0	0	0	0	0	0	0	0	0	0	0	0	0	0	0	0	0	0	0	0	0	0	0	0	0	0	0	0	0	0	0
0621808d50082a1ec028a2db26d739fb	d__Bacteria	p__Proteobacteria	c__Gammaproteobacteria	o__Xanthomonadales	f__Xanthomonadaceae	g__Stenotrophomonas		0	0	0	0	0	0	0	0	0	0	0	0	0	0	0	0	0	0	0	0	0	0	0	0	0	0	0	0	0	0	0	0	0	0	0	0	0	0	0	0	0	0
062375903fe34665769bad8c4f364dc9	d__Bacteria	p__Firmicutes	c__Bacilli	o__Staphylococcales	f__Staphylococcaceae	g__Staphylococcus		0	0	0	0	0	0	0	0	0	0	0	0	0	0	0	0	0	0	0	0	0	0	0	0	0	0	0	0	0	0	0	0	0	0	0	0	0	0	0	0	0	0
06240c76d14142f1d9270bce452899f0	d__Bacteria	p__Cyanobacteria	c__Cyanobacteriia	o__Chloroplast	f__Chloroplast	g__Chloroplast		0	0	0	0	0	0	0	0	0	0	0	0	0	0	0	0	0	0	0	0	0	0	0	0	0	0	0	0	0	0	0	0	0	0	0	0	0	0	0	0	0	0
062460cadc54bfa8cdeafd18aa065993	d__Bacteria	p__Verrucomicrobiota	c__Verrucomicrobiae	o__Chthoniobacterales	f__Chthoniobacteraceae	g__Candidatus_Udaeobacter	s__unidentified_eubacterium	0	0	0	0	0	0	0	0	0	0	0	0	0	0	0	0	0	49	0	0	0	0	0	0	0	0	0	0	0	0	0	0	0	0	0	0	0	0	0	0	0	0
0626676a2c6d44df3f1699f6b898b41c	d__Bacteria	p__Armatimonadota	c__Fimbriimonadia	o__Fimbriimonadales	f__Fimbriimonadaceae	g__Fimbriimonadaceae	s__uncultured_bacterium	0	0	0	0	0	0	0	0	0	0	0	0	0	0	0	0	0	0	0	0	0	0	0	0	0	0	0	0	0	0	0	0	0	0	0	0	0	0	0	0	0	0
062cbe814b65eb79e756c3b477d1511b	d__Bacteria	p__Bacteroidota	c__Bacteroidia	o__Cytophagales	f__Microscillaceae	g__uncultured	s__uncultured_bacterium	0	0	0	0	11	0	0	0	0	0	0	0	0	0	0	0	0	0	0	0	0	0	0	0	0	0	0	0	0	0	0	0	0	0	0	0	0	0	0	0	0	0
0631a56f670a18945ec0e4cd77ed4e36	d__Bacteria	p__Proteobacteria	c__Gammaproteobacteria	o__Enterobacterales	f__Morganellaceae	g__Wigglesworthia	s__Wigglesworthia_glossinidia	0	0	0	0	0	0	0	0	0	0	0	0	0	0	0	0	0	0	0	0	0	0	0	0	0	0	0	0	0	0	0	0	0	0	0	0	0	0	0	0	0	0
06323ab44eb1693425fdc9b2d42ff70d	d__Bacteria	p__Proteobacteria	c__Alphaproteobacteria	o__Rickettsiales	f__Rickettsiaceae	g__Rickettsia		0	0	0	0	0	0	0	0	0	0	0	0	0	0	0	0	0	0	0	0	0	0	0	0	0	0	0	0	0	0	0	0	0	0	0	0	0	0	0	0	0	0
063ba79c175bbb58b33edd3da987cab3	d__Bacteria	p__Cyanobacteria	c__Cyanobacteriia	o__Chloroplast	f__Chloroplast	g__Chloroplast	s__Platanus_occidentalis	0	0	0	0	0	0	0	0	0	0	0	0	0	0	0	0	0	0	0	0	0	0	0	0	0	0	0	0	0	0	0	0	0	0	0	0	0	0	0	0	0	0
063fe76079ed06dfd001431a35f5d4ec	d__Bacteria	p__Proteobacteria	c__Gammaproteobacteria	o__Xanthomonadales	f__Xanthomonadaceae	g__Stenotrophomonas		0	0	0	0	0	0	0	114	0	0	0	0	0	0	0	0	0	0	0	0	0	0	0	0	0	0	0	0	0	0	0	0	0	0	0	0	0	0	0	0	0	0
064400d3a6be81ad105b536a261d3e73	d__Bacteria	p__Cyanobacteria	c__Cyanobacteriia	o__Chloroplast	f__Chloroplast	g__Chloroplast		0	0	0	0	0	0	0	0	0	0	0	0	0	0	0	0	0	0	0	0	0	0	0	0	0	0	0	0	0	0	0	0	0	0	0	0	0	0	0	0	0	0
0648a7059ca61ca0823d853f5b4a2190	d__Bacteria	p__Proteobacteria	c__Gammaproteobacteria	o__Enterobacterales	f__Morganellaceae	g__Wigglesworthia	s__Wigglesworthia_glossinidia	0	0	0	0	0	0	0	0	0	0	0	0	0	0	0	0	0	0	0	0	0	0	0	0	0	0	0	0	0	0	0	0	0	0	0	0	0	0	0	0	0	0
06498b33d31e80dcc0e1a4909b969112	d__Bacteria	p__Actinobacteriota	c__Actinobacteria	o__Corynebacteriales	f__Nocardiaceae	g__Gordonia		0	0	0	0	0	0	0	0	0	0	0	0	0	0	11	0	0	0	0	0	0	0	0	0	0	0	0	0	0	0	0	0	0	0	0	0	0	0	0	0	0	0
06499eeca843e42885f86403a714466a	d__Bacteria	p__Cyanobacteria	c__Cyanobacteriia	o__Chloroplast	f__Chloroplast	g__Chloroplast		0	0	0	0	0	0	0	0	0	0	0	0	0	0	0	0	0	0	0	0	0	0	0	0	0	0	0	0	0	0	0	0	0	0	0	0	0	0	0	0	0	0
064efa5a85225131523b6e21753ab07d	d__Bacteria	p__Proteobacteria	c__Gammaproteobacteria	o__Burkholderiales	f__Burkholderiaceae	g__Burkholderia-Caballeronia-Paraburkholderia		0	0	0	0	0	0	0	0	0	0	0	0	0	0	0	0	0	0	0	0	0	0	0	0	0	0	0	0	0	0	0	0	0	0	0	0	0	0	0	0	0	0
065084346a047c5b4a3615ff6d0c1c02	d__Bacteria	p__Chloroflexi	c__KD4-96	o__KD4-96	f__KD4-96	g__KD4-96		0	0	0	0	0	0	0	0	0	0	0	0	0	0	0	0	0	0	0	0	0	0	0	0	0	0	0	0	0	0	0	0	0	0	0	0	0	0	0	0	0	0
0652aebec3872b01d2fbdec6dc59bf2d	d__Bacteria	p__Cyanobacteria	c__Cyanobacteriia	o__Chloroplast	f__Chloroplast	g__Chloroplast		0	0	0	0	0	0	0	0	0	0	0	0	0	0	0	0	0	0	0	0	0	0	0	0	0	0	0	0	0	0	0	0	0	0	0	0	0	0	0	0	0	0
065626c40015fea73664dc38139abe57	d__Bacteria	p__Cyanobacteria	c__Cyanobacteriia	o__Chloroplast	f__Chloroplast	g__Chloroplast	s__Platanus_occidentalis	0	0	0	0	0	0	0	0	0	0	0	0	0	0	0	0	0	0	0	0	0	0	0	0	0	0	0	0	0	0	0	0	0	0	0	0	0	0	0	0	0	0
06592b5e7501c77270ed26ebee47fbfc	d__Bacteria	p__Actinobacteriota	c__Acidimicrobiia	o__Microtrichales	f__Iamiaceae	g__Iamia	s__Aquihabitans_daechungensis	0	0	0	0	0	0	0	0	0	0	0	0	0	0	0	0	0	0	0	0	0	0	0	0	0	0	0	0	0	0	0	2	0	0	0	0	0	0	0	0	0	0
065bdb339abad5f607564052f8c7128b	d__Bacteria	p__Firmicutes	c__Bacilli	o__Staphylococcales	f__Staphylococcaceae	g__Staphylococcus		0	0	0	0	0	0	0	0	0	0	0	0	0	0	0	0	0	0	0	0	0	0	58	0	0	0	0	0	0	0	0	0	0	0	0	0	0	0	0	0	0	0
065e889b557371ca9afbe81596587bb6	d__Bacteria	p__Cyanobacteria	c__Cyanobacteriia	o__Chloroplast	f__Chloroplast	g__Chloroplast	s__Platanus_occidentalis	0	0	0	0	0	0	0	0	0	0	0	0	0	0	0	0	0	0	0	0	0	0	0	0	0	0	0	0	0	0	0	0	0	0	0	0	0	0	0	0	0	0
06708372bf0b49317b4c0f61e5264577	d__Bacteria	p__Cyanobacteria	c__Cyanobacteriia	o__Phormidesmiales	f__Nodosilineaceae	g__Nodosilinea_PCC-7104		0	0	0	0	0	0	0	0	0	0	0	0	0	0	0	0	0	0	0	0	0	0	0	0	0	0	0	0	0	0	0	0	0	0	0	0	0	0	0	0	0	0
067405c6c4d664d06d0545759c8b5a2b	d__Bacteria	p__Firmicutes	c__Bacilli	o__Staphylococcales	f__Staphylococcaceae	g__Staphylococcus		0	0	0	0	0	0	0	0	0	0	0	0	0	0	0	0	0	0	0	0	0	0	0	0	0	0	0	0	0	0	0	0	315	0	0	0	0	0	0	0	0	0
0674072380270aa7eb3afab31fb43315	d__Bacteria	p__Proteobacteria	c__Gammaproteobacteria	o__Enterobacterales	f__Enterobacteriaceae	g__Klebsiella		0	0	0	0	0	0	0	0	0	0	0	0	0	0	0	0	0	0	0	0	0	0	0	0	0	0	0	0	0	0	0	0	0	0	0	0	0	0	0	0	0	0
067514646486c4e1fec0d31ebe1ee583	d__Bacteria	p__Proteobacteria	c__Gammaproteobacteria	o__Burkholderiales	f__Burkholderiaceae	g__Polynucleobacter	s__Polynucleobacter_acidiphobus	0	0	0	0	0	0	0	0	0	0	0	0	0	0	0	0	0	0	0	0	0	0	0	0	0	0	0	0	0	0	0	0	0	0	0	0	0	0	0	0	0	0
06797d7e0e6e5b1b3a03a21732895a1e	d__Bacteria	p__Cyanobacteria	c__Cyanobacteriia	o__Chloroplast	f__Chloroplast	g__Chloroplast	s__Platanus_occidentalis	0	0	0	0	0	0	0	0	0	0	0	0	0	0	0	0	0	0	0	0	0	0	0	0	0	0	0	0	0	0	0	0	0	0	0	0	0	0	0	0	0	0
067a46cedd1eb4f1bb8522c508a1a440	d__Bacteria	p__Proteobacteria	c__Gammaproteobacteria	o__Pseudomonadales	f__Moraxellaceae	g__Acinetobacter		0	0	0	0	0	0	0	0	0	0	0	0	0	0	0	0	0	0	0	0	0	0	0	0	0	0	0	0	0	0	0	0	0	0	0	0	0	0	0	0	0	0
067b7118257b30bcba757c5790560b69	d__Bacteria	p__Proteobacteria	c__Gammaproteobacteria	o__Burkholderiales	f__Burkholderiaceae	g__Burkholderia-Caballeronia-Paraburkholderia		0	0	0	0	0	0	0	0	0	0	0	0	0	0	0	0	0	0	0	0	0	0	0	0	0	0	0	0	0	0	0	0	0	0	0	0	0	0	0	0	0	0
067b82b7ada5794d65590c66a23acdbd	d__Bacteria	p__Proteobacteria	c__Gammaproteobacteria	o__Enterobacterales	f__Morganellaceae	g__Wigglesworthia	s__Wigglesworthia_glossinidia	0	0	0	0	0	0	0	0	0	0	0	0	0	0	0	0	0	0	0	0	0	0	0	0	0	0	0	0	0	0	0	0	0	0	0	0	0	0	0	0	0	0
067d611254b38c008a30b09db429d4b3	d__Bacteria	p__Cyanobacteria	c__Cyanobacteriia	o__Chloroplast	f__Chloroplast	g__Chloroplast		0	0	0	0	0	0	0	0	0	0	0	0	0	0	0	0	0	0	0	0	0	0	0	0	0	0	0	0	0	0	0	0	0	0	0	0	0	0	0	0	0	0
068388f6270662204882affa4c75df77	d__Bacteria	p__Patescibacteria	c__Saccharimonadia	o__Saccharimonadales	f__LWQ8	g__LWQ8	s__uncultured_bacterium	3	0	0	0	0	0	0	0	0	0	0	0	0	0	0	0	0	0	0	0	0	0	0	0	0	0	0	0	0	0	0	0	0	0	0	0	0	0	0	0	0	0
0687634ecd19cfde286999fc8e538dec	d__Bacteria	p__Firmicutes	c__Bacilli	o__Staphylococcales	f__Staphylococcaceae	g__Staphylococcus	s__Staphylococcus_pettenkoferi	0	0	0	0	0	0	0	0	0	0	0	0	0	0	0	0	0	0	0	0	0	0	14	0	0	0	0	0	0	0	0	0	0	0	0	0	0	0	0	0	0	0
06898335e7d2d2d6c4ed6b6df531fb3f	d__Bacteria	p__Actinobacteriota	c__Actinobacteria	o__Micrococcales	f__Micrococcaceae	g__Kocuria		0	0	0	0	0	0	0	0	0	0	0	0	0	0	0	0	0	0	0	0	0	0	0	0	0	0	0	0	0	0	0	0	0	0	0	0	0	0	0	0	0	0
068a9da29250ba730e3b7e5ad359314e	d__Bacteria	p__Proteobacteria	c__Alphaproteobacteria	o__Rickettsiales	f__Rickettsiaceae	g__Rickettsia		0	0	0	0	0	0	0	0	0	0	0	0	0	0	0	0	0	0	33	0	0	0	0	0	0	0	0	0	0	0	0	0	0	0	0	0	0	0	0	0	0	0
068f65d7d4cd847144ed954f08fb5282	d__Bacteria	p__Proteobacteria	c__Gammaproteobacteria	o__Enterobacterales	f__Yersiniaceae	g__Serratia		0	0	0	0	0	0	0	0	0	0	0	0	0	0	0	0	0	0	0	0	0	0	0	0	0	0	0	0	0	0	0	0	0	0	0	0	0	0	0	0	0	0
068f7cfa5913b35fe1bdd67098422867	d__Bacteria	p__Proteobacteria	c__Gammaproteobacteria	o__Xanthomonadales	f__Xanthomonadaceae	g__Stenotrophomonas		0	0	0	0	0	0	0	0	0	0	0	0	0	0	0	0	0	0	0	0	0	0	0	0	0	0	0	0	0	0	0	0	0	0	0	0	0	0	0	0	0	0
069cb928cd5e25014ebd54aad1409cca	d__Bacteria	p__Actinobacteriota	c__Actinobacteria	o__Corynebacteriales	f__Corynebacteriaceae	g__Corynebacterium		0	0	0	0	0	0	0	119	0	0	0	0	0	0	0	0	0	0	0	0	0	0	0	0	0	0	0	0	0	0	0	0	0	0	0	0	0	0	0	0	0	0
06a0289e48cd99e87eb428ef46226e52	d__Bacteria	p__Proteobacteria	c__Alphaproteobacteria	o__Rhizobiales	f__uncultured	g__uncultured	s__uncultured_endolithic	0	0	0	0	0	0	0	0	0	0	0	0	0	0	0	0	0	0	0	0	0	0	0	0	0	0	0	0	0	0	0	0	0	0	0	0	0	0	0	0	0	0
06a10f6b738a537d8539ffda7c5f9ce0	d__Bacteria	p__Bacteroidota	c__Bacteroidia	o__Cytophagales	f__Spirosomaceae	g__Dyadobacter		0	0	0	0	0	0	0	0	0	0	0	0	0	0	0	0	0	0	0	0	0	0	0	0	0	0	0	0	0	0	0	0	0	0	0	0	0	0	0	0	0	0
06a65569669276bf55ab88d99400f351	d__Bacteria	p__Cyanobacteria	c__Cyanobacteriia	o__Chloroplast	f__Chloroplast	g__Chloroplast	s__Platanus_occidentalis	0	0	0	0	0	0	0	0	0	0	0	0	0	0	0	0	0	0	0	0	0	0	0	0	0	0	0	0	0	0	0	0	0	0	0	0	0	0	0	0	0	0
06a7301ac097cc9490658e9cb3d79ef3	d__Bacteria	p__Actinobacteriota	c__Actinobacteria	o__Micrococcales	f__Micrococcaceae	g__Micrococcus		0	0	0	0	0	0	0	0	0	0	0	0	0	0	0	0	0	0	0	0	0	8	0	0	0	0	0	0	0	0	0	0	0	0	0	0	0	0	0	0	0	0
06bc252e283115332b20e056718dc7e7	d__Bacteria	p__Proteobacteria	c__Gammaproteobacteria	o__Pseudomonadales	f__Moraxellaceae	g__Acinetobacter		0	0	0	0	0	0	0	0	0	0	0	0	0	0	0	0	0	0	0	0	0	0	0	0	0	0	0	0	0	0	0	0	100	0	0	0	0	0	0	0	0	0
06bc361e30ba6db15e2cff6c85a8b171	d__Bacteria	p__Proteobacteria	c__Alphaproteobacteria	o__Rhodobacterales	f__Rhodobacteraceae	g__Amaricoccus	s__uncultured_Amaricoccus	0	0	0	0	0	0	0	0	0	0	0	0	0	0	0	0	0	0	0	0	0	0	0	0	0	0	0	0	0	0	0	0	0	0	0	0	0	0	0	0	0	0
06bd3da1486ea18f63808111fa408de6	d__Bacteria	p__Proteobacteria	c__Gammaproteobacteria	o__Pseudomonadales	f__Moraxellaceae	g__Perlucidibaca	s__uncultured_bacterium	0	0	0	0	0	0	0	0	0	0	0	0	0	0	0	0	0	0	0	0	0	0	0	0	0	0	0	0	0	0	0	0	0	0	0	0	0	0	0	0	0	0
06bedbd27e47bcb481f47f976856e748	d__Bacteria	p__Proteobacteria	c__Gammaproteobacteria	o__Enterobacterales	f__Morganellaceae	g__Wigglesworthia	s__Wigglesworthia_glossinidia	0	0	0	0	0	0	0	0	0	0	0	0	0	0	0	0	0	0	0	0	0	0	0	0	0	0	67	0	0	0	0	0	0	0	0	0	0	0	0	0	0	0
06c2477d421e58b0d2bfb64a4ba3e0e6	d__Bacteria	p__Actinobacteriota	c__Actinobacteria	o__Corynebacteriales	f__Corynebacteriaceae	g__Corynebacterium	s__Corynebacterium_lactis	0	0	0	0	0	0	0	0	0	0	0	0	0	0	0	0	0	0	0	0	0	0	0	0	0	0	0	0	0	0	0	0	0	0	0	20	0	0	0	0	0	0
06c3a37867dc13abfb57dcf04a3bd970	d__Bacteria	p__Proteobacteria	c__Gammaproteobacteria	o__Enterobacterales	f__Yersiniaceae	g__Serratia		0	0	0	0	0	0	0	0	0	0	0	0	0	0	0	0	0	0	0	0	0	0	0	0	0	0	0	0	0	0	0	0	0	0	0	0	0	0	0	0	0	0
06c619733f351877b0cf032f8e8348f0	d__Bacteria	p__Proteobacteria	c__Alphaproteobacteria	o__Caulobacterales	f__Caulobacteraceae	g__Brevundimonas		0	0	0	0	0	0	0	0	0	0	0	0	0	0	0	0	0	0	0	0	0	0	0	0	0	0	0	0	0	0	0	0	0	0	0	0	0	0	0	0	0	0
06cdb34981a0abba39970b2a1de3fa7d	d__Bacteria	p__Actinobacteriota	c__Actinobacteria	o__Micrococcales	f__Micrococcaceae	g__Paeniglutamicibacter		0	0	0	0	0	0	0	0	0	0	0	0	0	0	20	0	0	0	0	0	0	0	0	0	0	0	0	0	0	0	0	0	0	0	0	0	0	0	0	0	0	0
06cfb66b2032fff94dc9215c8ae01129	d__Bacteria	p__Hydrogenedentes	c__Hydrogenedentia	o__Hydrogenedentiales	f__Hydrogenedensaceae	g__Hydrogenedensaceae	s__uncultured_bacterium	0	0	0	0	0	0	0	0	0	0	0	0	0	0	0	0	0	0	0	0	0	0	0	0	0	0	0	0	0	0	0	0	0	0	0	0	0	0	0	0	0	0
06d5acfef8f8544a5a1e3c09e23f7843	d__Bacteria	p__Firmicutes	c__Bacilli	o__Staphylococcales	f__Staphylococcaceae	g__Staphylococcus		0	0	0	0	0	0	0	0	0	0	0	0	0	0	0	0	0	0	0	0	0	0	0	0	0	0	0	0	0	0	0	0	0	0	0	0	0	0	0	0	0	0
06d8e4dec61288f3f6839dfd0f099f32	d__Bacteria	p__Cyanobacteria	c__Cyanobacteriia	o__Chloroplast	f__Chloroplast	g__Chloroplast	s__Platanus_occidentalis	0	0	0	0	0	0	0	0	0	0	0	0	0	0	0	0	0	0	0	0	0	0	0	0	0	0	0	0	0	0	0	0	0	0	0	0	0	0	0	0	0	0
06de8f27d57372509b22c6d616bfe2f7	d__Bacteria	p__Actinobacteriota	c__Acidimicrobiia	o__Microtrichales	f__Ilumatobacteraceae	g__uncultured	s__metagenome	0	0	0	0	0	0	0	0	0	0	0	0	0	0	0	0	0	0	0	0	0	0	0	0	0	0	0	0	0	0	0	0	0	0	0	0	0	0	0	0	0	0
06e3075eb329e3a0f01187f939b9b632	d__Bacteria	p__Proteobacteria	c__Gammaproteobacteria	o__Enterobacterales	f__Enterobacteriaceae	g__Escherichia-Shigella		0	0	0	0	0	0	0	0	173	0	0	0	0	0	0	0	0	0	0	0	0	0	0	0	0	0	0	0	0	0	0	0	0	0	0	0	0	0	0	0	0	0
06e30c19e68310529bbe3ffd81788a08	d__Bacteria	p__Proteobacteria	c__Gammaproteobacteria	o__Burkholderiales	f__Methylophilaceae	g__UBA6140	s__uncultured_bacterium	0	0	0	0	0	0	0	0	0	0	0	0	0	0	0	0	0	0	0	0	0	0	0	0	0	0	0	0	0	0	0	0	0	0	0	0	0	0	0	0	0	0
06e368f8da30ab3b5a4849c1b6cc88ba	d__Bacteria	p__Cyanobacteria	c__Cyanobacteriia	o__Chloroplast	f__Chloroplast	g__Chloroplast		0	0	0	0	0	0	0	0	0	0	0	0	0	0	0	0	0	0	0	0	0	0	0	0	0	0	0	0	0	0	0	0	0	0	0	0	0	0	0	0	0	0
06ef4c19d2996fb79836f16c844731c7	d__Bacteria	p__Cyanobacteria	c__Cyanobacteriia	o__Chloroplast	f__Chloroplast	g__Chloroplast		0	0	0	0	0	0	0	0	0	0	0	0	0	0	0	0	0	0	0	0	0	0	0	0	0	0	0	0	0	0	0	0	0	0	0	0	0	0	0	0	0	0
06f14a5cf4631d30b56a2fe9d255afaa	d__Bacteria	p__Proteobacteria	c__Gammaproteobacteria	o__Burkholderiales	f__Hydrogenophilaceae	g__uncultured	s__uncultured_bacterium	0	0	0	0	0	0	0	0	0	0	0	0	0	0	0	0	0	0	0	0	0	0	0	0	0	0	0	0	0	0	0	0	0	0	0	0	0	0	0	0	0	0
06f2325750e120421a97191d4c24273b	d__Bacteria	p__Cyanobacteria	c__Cyanobacteriia	o__Chloroplast	f__Chloroplast	g__Chloroplast	s__Platanus_occidentalis	0	0	0	0	0	0	0	0	0	0	0	0	0	0	0	0	0	0	0	0	0	0	0	0	0	0	0	0	0	0	0	0	0	0	0	0	0	0	0	0	0	0
06f28257883361afed7602edb8aae2fa	d__Bacteria	p__Proteobacteria	c__Alphaproteobacteria	o__Rhizobiales	f__Xanthobacteraceae	g__Xanthobacter		0	0	0	0	0	0	0	0	0	0	0	0	0	0	0	0	0	0	0	0	0	0	0	0	0	0	0	0	0	0	0	0	0	0	0	0	0	0	0	0	0	0
06f49f5a4d3cd142eb91bd10ee9c77d3	d__Bacteria	p__Proteobacteria	c__Alphaproteobacteria	o__Rhizobiales	f__Rhizobiaceae			0	0	0	0	0	0	0	0	0	0	0	0	0	0	0	0	0	75	0	0	0	0	0	0	0	0	0	0	0	0	0	0	0	0	0	0	0	0	0	0	0	0
06fa091298be1946e4a5d674eb72aa0c	d__Bacteria	p__Actinobacteriota	c__Actinobacteria	o__Corynebacteriales	f__Nocardiaceae	g__Gordonia		0	0	0	0	0	0	0	0	0	0	0	0	0	0	0	0	0	0	0	0	0	0	0	0	0	0	0	0	0	5	0	0	0	0	0	0	0	0	0	0	0	0
06fee4fbacb54a47135bb4b1fa24d1af	d__Bacteria	p__Proteobacteria	c__Gammaproteobacteria	o__Xanthomonadales	f__Xanthomonadaceae	g__Stenotrophomonas		0	0	0	0	0	0	0	0	0	0	0	0	0	0	0	0	0	0	0	0	0	0	0	0	0	0	55	0	0	0	0	0	0	0	0	0	0	0	0	0	0	0
06ff933e7a91a8a01ca894823e658b44	d__Bacteria	p__Cyanobacteria	c__Cyanobacteriia	o__Chloroplast	f__Chloroplast	g__Chloroplast	s__Platanus_occidentalis	0	0	0	0	0	0	0	0	0	0	0	0	0	0	0	0	0	0	0	0	0	0	0	0	0	0	0	0	0	0	0	0	0	0	0	0	0	0	0	0	0	0
070156cd4095be0b4832ab07870e197e	d__Bacteria	p__Proteobacteria	c__Alphaproteobacteria	o__Sphingomonadales	f__Sphingomonadaceae	g__Sphingomonas		0	0	0	0	0	0	0	0	0	0	0	0	0	0	0	0	0	0	0	0	0	0	0	0	0	0	0	0	0	0	0	0	0	0	0	0	0	0	0	0	0	0
0701d9631327ed5b29484ffea36ccaf8	d__Bacteria	p__Proteobacteria	c__Gammaproteobacteria	o__Burkholderiales	f__Burkholderiaceae	g__Polynucleobacter		0	0	0	0	0	0	0	0	0	0	0	0	0	0	0	0	0	0	0	0	0	0	0	0	0	0	0	0	0	0	0	0	0	0	0	0	0	0	0	0	0	0
0702a0be87163e3d882413d07977ba93	d__Bacteria	p__Cyanobacteria	c__Cyanobacteriia	o__Chloroplast	f__Chloroplast	g__Chloroplast	s__Platanus_occidentalis	0	0	0	0	0	0	0	0	0	0	0	0	0	0	0	0	0	0	0	0	0	0	0	0	0	0	0	0	0	0	0	0	0	0	0	0	0	0	0	0	0	0
070b7c8a786c3f4fa4fa70f9d6c5556f	d__Bacteria	p__Proteobacteria	c__Gammaproteobacteria	o__Enterobacterales	f__Yersiniaceae	g__Serratia		0	0	0	0	0	0	0	0	0	0	0	0	0	0	0	0	0	0	0	0	0	0	0	0	0	0	0	0	0	0	0	0	0	0	0	0	0	0	0	0	0	43
070f1697cdd220165e0b056401b5b3d4	d__Bacteria	p__Cyanobacteria	c__Cyanobacteriia	o__Chloroplast	f__Chloroplast	g__Chloroplast	s__Platanus_occidentalis	0	0	0	0	0	0	0	0	0	0	0	0	0	0	0	0	0	0	0	0	0	0	0	0	0	0	0	0	0	0	0	0	0	0	0	0	0	0	0	0	0	0
070f3092a6ccabce0727a5f60ac423d2	d__Bacteria	p__Proteobacteria	c__Gammaproteobacteria	o__Burkholderiales	f__Alcaligenaceae			0	0	0	0	0	0	0	0	0	0	0	0	0	0	0	0	0	0	0	0	0	0	0	0	0	0	0	0	0	0	0	0	0	0	0	0	0	0	0	0	0	0
070fa139935860a5f576e3430b46fd14	d__Bacteria	p__Proteobacteria	c__Alphaproteobacteria	o__Rhodobacterales	f__Rhodobacteraceae	g__Paracoccus		0	0	0	0	0	0	0	0	0	0	0	0	0	0	0	0	0	0	0	0	0	0	0	0	0	0	0	0	0	0	0	0	0	0	0	0	0	0	0	0	0	0
0712d70c3db72673a28ea537cb72929f	d__Bacteria	p__Bacteroidota	c__Bacteroidia	o__Flavobacteriales	f__Weeksellaceae	g__Chryseobacterium	s__Chryseobacterium_bovis	0	0	0	0	0	0	0	0	0	0	0	0	0	0	0	0	0	0	0	0	0	0	0	0	0	0	0	0	0	0	0	0	0	0	0	0	0	0	0	0	0	0
07143eda90c824b59dc7e4d62681bce7	d__Bacteria	p__Firmicutes	c__Clostridia	o__Peptostreptococcales-Tissierellales	f__Peptostreptococcaceae	g__Romboutsia		0	0	0	0	0	0	0	0	0	0	0	0	0	0	0	0	0	0	0	0	0	0	0	0	0	0	0	0	0	0	0	55	0	0	0	0	0	0	0	0	0	0
071cf230331a803a7d00536b7e61b41e	d__Bacteria	p__Actinobacteriota	c__Actinobacteria	o__Micrococcales	f__Microbacteriaceae			0	0	0	0	0	0	0	0	0	0	0	0	0	0	0	0	0	0	0	0	0	0	0	0	0	0	0	0	0	0	0	0	0	0	0	0	0	0	0	0	0	0
071dc6f7b7b6d56244d6196bf811b034	d__Bacteria	p__Patescibacteria	c__Parcubacteria	o__Candidatus_Zambryskibacteria	f__Candidatus_Zambryskibacteria	g__Candidatus_Zambryskibacteria	s__uncultured_bacterium	0	0	0	0	0	0	0	0	0	0	0	0	0	0	0	0	0	0	0	0	0	0	0	0	0	0	0	0	0	0	0	0	0	0	0	0	0	0	0	9	0	0
07212dde21abad07d76216163e79fca7	d__Bacteria	p__Bacteroidota	c__Bacteroidia	o__Flavobacteriales	f__Weeksellaceae	g__Chryseobacterium	s__Chryseobacterium_sp.	0	0	0	0	0	0	0	0	0	0	0	0	0	0	0	0	0	0	0	0	0	0	0	0	0	0	0	0	0	0	0	0	0	0	0	0	0	0	128	0	0	0
0721763d6fd1f31438c724b87166141e	d__Bacteria	p__Proteobacteria	c__Gammaproteobacteria	o__Enterobacterales	f__Morganellaceae	g__Wigglesworthia	s__Wigglesworthia_glossinidia	0	0	0	0	0	0	0	0	0	0	0	0	0	0	0	0	0	0	0	0	0	0	0	0	0	0	0	0	0	0	0	0	0	0	0	0	0	0	0	0	0	0
072241f281661cba21f553bdc036a1df	d__Bacteria	p__Actinobacteriota	c__Actinobacteria	o__Micrococcales	f__Intrasporangiaceae			0	0	0	0	0	0	0	0	0	0	0	0	0	0	0	0	0	0	0	0	0	0	0	0	0	0	0	0	0	0	0	0	0	0	0	0	0	0	0	0	0	0
07227f7fae0974e5b99a25c3a5e46d73	d__Bacteria	p__Proteobacteria	c__Gammaproteobacteria	o__Enterobacterales	f__Morganellaceae	g__Wigglesworthia	s__Wigglesworthia_glossinidia	0	0	0	0	0	0	0	0	0	0	41	0	0	0	0	0	0	0	0	0	0	0	0	0	0	0	0	0	0	0	0	0	0	0	0	0	0	0	0	0	0	0
072296effd82c93148298dd8ed98560b	d__Bacteria	p__Actinobacteriota	c__Actinobacteria	o__Micrococcales	f__Micrococcaceae	g__Kocuria		0	0	0	0	0	0	0	0	0	0	0	0	0	0	0	0	0	0	0	0	0	0	0	0	0	0	0	0	0	0	0	0	0	0	0	97	0	0	0	0	0	0
0723972351735243db8b0ea6f17601a5	d__Bacteria	p__Acidobacteriota	c__Vicinamibacteria	o__Vicinamibacterales	f__Vicinamibacteraceae	g__Vicinamibacteraceae	s__wastewater_metagenome	0	0	0	0	0	0	0	0	0	0	0	0	0	0	0	0	0	0	0	0	0	0	0	0	0	0	0	0	0	0	0	0	0	0	0	0	0	0	0	0	0	0
072bc764392a1feabc931f1a0f601861	d__Bacteria	p__Proteobacteria	c__Gammaproteobacteria	o__Enterobacterales	f__Yersiniaceae	g__Serratia		0	0	0	0	0	0	0	0	0	0	0	0	0	0	0	0	0	0	0	0	0	0	0	0	0	0	0	0	0	0	0	0	0	0	0	0	0	0	0	0	0	0
072c05097572b304362bd5b9f6369411	d__Bacteria	p__Actinobacteriota	c__Actinobacteria	o__Micrococcales	f__Brevibacteriaceae	g__Brevibacterium		0	0	0	0	0	0	0	0	0	0	0	0	0	0	0	0	0	0	0	0	0	0	0	0	0	0	0	0	0	0	0	0	0	0	0	0	0	0	0	0	0	0
072e0ee329c9686cfb433cae044c0204	d__Bacteria	p__Proteobacteria	c__Gammaproteobacteria	o__Burkholderiales	f__Burkholderiaceae	g__Burkholderia-Caballeronia-Paraburkholderia		0	0	0	0	0	0	0	0	0	0	0	0	0	0	0	0	0	0	0	0	0	0	0	0	0	0	0	0	0	0	0	0	0	0	0	0	0	0	0	0	0	0
072fbb045481cac9cdf8bf2a14309a9b	d__Bacteria	p__Cyanobacteria	c__Cyanobacteriia	o__Chloroplast	f__Chloroplast	g__Chloroplast		0	0	0	0	0	0	0	0	0	0	0	0	0	0	0	0	0	0	0	0	0	0	0	0	0	0	0	0	0	0	0	0	0	0	0	0	0	0	0	0	0	0
07313c27a953281b07c7fc57ae28cbe1	d__Bacteria	p__Actinobacteriota	c__Actinobacteria	o__Micrococcales	f__Microbacteriaceae			0	0	0	0	0	0	0	0	0	0	0	0	0	0	0	0	0	0	0	0	0	0	0	0	0	0	0	0	0	0	0	0	0	0	0	0	0	0	0	0	0	0
073b9996f3b9e59509ccf5f398131161	d__Bacteria	p__Proteobacteria	c__Gammaproteobacteria	o__Enterobacterales	f__Morganellaceae	g__Wigglesworthia	s__Wigglesworthia_glossinidia	0	0	0	0	0	0	0	0	0	128	0	19	0	0	0	0	0	0	0	0	0	0	0	0	0	0	0	0	0	0	0	0	0	0	0	0	0	0	0	0	0	0
07416fa781e510140cffe17505fb8db8	d__Bacteria	p__Proteobacteria	c__Alphaproteobacteria	o__Rhizobiales	f__Rhizobiaceae			0	0	0	0	0	0	0	0	0	0	0	0	0	0	0	0	0	0	0	0	0	0	0	0	0	0	0	0	0	0	0	0	0	0	0	0	0	0	0	0	0	0
0743f39e7ea3ab9d38fcf3c7a5a83ed8	d__Bacteria	p__Cyanobacteria	c__Cyanobacteriia	o__Chloroplast	f__Chloroplast	g__Chloroplast	s__Platanus_occidentalis	0	0	0	0	0	0	0	0	0	0	0	0	0	0	0	0	0	0	0	0	0	0	0	0	0	0	0	0	0	0	0	0	0	0	0	0	0	0	0	0	0	0
0749146714b90809aa2387a551f5306b	d__Bacteria	p__Proteobacteria	c__Alphaproteobacteria	o__Rhizobiales	f__Hyphomicrobiaceae	g__Hyphomicrobium		0	0	0	0	0	0	0	0	0	0	0	0	0	0	0	0	0	0	0	0	0	0	0	0	0	0	0	0	0	0	25	0	0	0	0	0	0	0	0	0	0	0
0750406e269c9eb626c434128a23c17f	d__Bacteria	p__Actinobacteriota	c__Actinobacteria	o__Corynebacteriales	f__Corynebacteriaceae	g__Corynebacterium		0	0	0	0	0	0	0	0	0	0	0	0	0	0	0	0	0	0	0	0	0	0	0	0	0	0	0	0	0	0	0	0	0	0	0	0	0	0	0	0	0	0
0754448b66e69517b8a43edfda0cc139	d__Bacteria	p__Actinobacteriota	c__Actinobacteria	o__Micrococcales	f__Micrococcaceae	g__Micrococcus		0	0	0	0	0	0	0	0	0	0	0	0	0	0	0	0	0	0	0	0	0	0	0	0	0	0	0	0	0	0	0	0	0	0	0	0	0	0	0	0	0	0
0758b95983c870d8ccd6bdc6ab991fb3	d__Bacteria	p__Acidobacteriota	c__Acidobacteriae	o__Acidobacteriae	f__Acidobacteriae	g__Paludibaculum	s__metagenome	0	0	0	0	0	0	0	62	0	0	0	0	0	0	0	0	0	0	0	0	0	0	0	9	0	0	0	0	0	0	0	0	0	0	0	0	0	0	0	0	0	0
075e08e10b8b13cd33b63b7c0aa00c99	d__Bacteria	p__Proteobacteria	c__Alphaproteobacteria	o__Rhizobiales	f__Rhizobiaceae			0	0	0	0	0	0	0	0	0	0	0	0	0	0	17	0	0	0	0	0	0	0	0	0	0	0	16	0	0	0	0	0	0	0	0	0	0	0	0	0	0	0
0760f54b84b3b2152819ba7de891e09b	d__Bacteria	p__Actinobacteriota	c__Thermoleophilia	o__Gaiellales	f__Gaiellaceae	g__Gaiella	s__metagenome	0	0	0	0	0	0	0	0	0	0	0	0	0	0	0	0	0	0	0	0	0	0	0	0	0	0	0	0	0	0	0	0	0	0	0	0	0	0	0	0	0	0
07635093b37ec9f739f8bd7ef9e7a586	d__Bacteria	p__Proteobacteria	c__Gammaproteobacteria	o__Burkholderiales	f__Burkholderiaceae	g__Lautropia		0	0	0	0	0	0	0	0	0	0	0	0	0	0	0	0	0	0	0	0	0	0	0	0	0	0	0	0	0	0	0	0	82	0	0	0	0	0	0	0	0	0
077051ad507bdb7036ffc796b7cf10f1	d__Bacteria	p__Cyanobacteria	c__Cyanobacteriia	o__Chloroplast	f__Chloroplast	g__Chloroplast	s__Platanus_occidentalis	0	0	0	0	0	0	0	0	0	0	0	0	0	0	0	0	0	0	0	0	0	0	0	0	0	0	0	0	0	0	0	0	0	0	0	0	0	0	0	0	0	0
0775b57b0702cb9f8e0f3c80a13d8c05	d__Bacteria	p__Proteobacteria	c__Alphaproteobacteria	o__Rhizobiales	f__Rhizobiaceae	g__Allorhizobium-Neorhizobium-Pararhizobium-Rhizobium		0	0	0	0	0	0	0	0	0	0	0	0	0	0	0	0	0	0	0	0	0	0	0	0	0	0	0	0	0	0	0	0	0	0	0	0	0	0	0	0	0	0
077b924c6de7aa9ddf69945fc33d575f	d__Bacteria	p__Planctomycetota	c__Planctomycetes	o__Gemmatales	f__Gemmataceae	g__uncultured	s__uncultured_bacterium	0	0	0	0	0	0	0	0	0	0	0	0	0	0	0	0	0	0	0	0	0	0	0	0	0	0	0	0	0	0	21	0	0	0	0	0	0	0	0	0	0	0
07812b42c88e0c1a473dea9c143ecddf	d__Bacteria	p__Firmicutes	c__Bacilli	o__Staphylococcales	f__Staphylococcaceae	g__Staphylococcus		0	0	0	0	0	0	0	0	0	0	0	0	0	0	0	0	0	0	0	0	0	0	0	0	0	0	0	0	0	0	0	0	0	0	0	0	0	0	0	0	0	0
0782824350781174dbc1f60c9cdef18f	d__Bacteria	p__Proteobacteria	c__Gammaproteobacteria	o__Enterobacterales	f__Morganellaceae	g__Wigglesworthia	s__Wigglesworthia_glossinidia	0	0	0	0	0	0	0	0	0	0	0	0	0	0	0	0	0	0	0	0	0	0	0	0	0	0	0	0	0	0	0	0	0	0	0	0	0	0	0	0	0	0
07849c68d7690074636a0ba7fddd362d	d__Bacteria	p__Actinobacteriota	c__Actinobacteria	o__Micrococcales	f__Dermacoccaceae			0	0	0	0	0	0	0	0	0	0	0	0	0	0	0	0	0	0	0	0	0	0	0	0	0	0	0	0	0	0	0	0	0	0	0	0	0	0	0	0	0	0
07891054f631575b932d6b8e6004cbd6	d__Bacteria	p__Proteobacteria	c__Alphaproteobacteria	o__Rickettsiales	f__Mitochondria	g__Mitochondria		0	0	0	0	0	0	0	0	0	0	0	0	0	0	0	0	0	0	0	0	0	0	0	0	0	0	0	0	0	0	0	0	0	0	0	0	0	0	0	0	0	0
078ecfd0531aacd59a047ee6a130a7e2	d__Bacteria	p__Acidobacteriota	c__Blastocatellia	o__Pyrinomonadales	f__Pyrinomonadaceae	g__Pyrinomonas		0	0	7	0	0	0	0	0	0	0	0	0	0	0	0	0	0	0	0	0	0	0	0	0	0	0	0	0	0	0	0	0	0	0	0	0	0	0	0	0	0	0
079269ae198d614869d78815f6987fbd	d__Bacteria	p__Proteobacteria	c__Alphaproteobacteria	o__Paracaedibacterales	f__Paracaedibacteraceae	g__uncultured	s__uncultured_prokaryote	0	0	0	0	0	0	0	0	0	0	0	0	0	0	0	0	0	0	0	0	0	0	0	0	0	0	0	0	0	0	0	0	0	0	0	0	0	0	0	0	0	0
0793c1050033c48cac3f179f28ae4624	d__Bacteria	p__Proteobacteria	c__Alphaproteobacteria	o__Sphingomonadales	f__Sphingomonadaceae	g__Sphingorhabdus		0	0	0	0	0	0	0	0	0	0	0	0	0	0	0	0	0	0	0	0	0	0	0	0	0	0	0	0	0	0	0	0	0	0	0	0	0	0	0	0	0	0
0796a52749f232994e1306a29f8141c4	d__Bacteria	p__Proteobacteria	c__Gammaproteobacteria	o__Burkholderiales	f__Burkholderiaceae	g__Burkholderia-Caballeronia-Paraburkholderia		0	0	0	0	0	0	62	0	0	0	0	0	0	0	0	0	0	0	0	0	0	0	0	0	0	0	0	0	0	0	0	0	0	0	0	0	0	0	0	0	0	0
0797a53eed07f5aa5b4dacd14b624fa8	d__Bacteria	p__Actinobacteriota	c__Actinobacteria	o__Micrococcales	f__Microbacteriaceae			0	0	0	0	0	0	0	0	0	0	0	0	0	0	0	0	0	0	0	0	0	0	0	0	0	0	0	0	0	0	0	0	0	0	0	0	0	0	0	0	0	0
079b9430a19ed43dd082f8e004976872	d__Bacteria	p__Cyanobacteria	c__Cyanobacteriia	o__Cyanobacteriales	f__Nostocaceae	g__Nostoc_PCC-7524	s__uncultured_bacterium	0	0	0	0	0	0	0	0	0	0	0	0	0	0	0	0	0	0	0	0	0	0	22	0	0	0	0	0	0	0	0	0	0	0	0	0	0	0	0	0	0	0
079e91944c383c5dfe8b7273ccdf2497	d__Bacteria	p__Actinobacteriota	c__Actinobacteria	o__PeM15	f__PeM15	g__PeM15	s__uncultured_marine	0	0	0	0	0	0	0	0	0	0	0	0	0	0	0	0	0	0	0	0	0	0	0	0	0	0	0	0	0	0	79	0	0	0	0	0	0	0	0	0	0	0
079fb63c1c65c2448fa330578a6ca631	d__Bacteria	p__Proteobacteria	c__Alphaproteobacteria	o__Caulobacterales	f__Caulobacteraceae	g__Brevundimonas		0	48	0	0	0	0	0	0	0	0	0	0	0	0	0	0	0	0	0	0	0	0	0	0	0	0	0	0	0	0	0	0	0	0	0	0	0	0	0	0	0	0
07a00b41f60246d7b36098a094bc83ed	d__Bacteria	p__Actinobacteriota	c__Actinobacteria	o__Corynebacteriales	f__Corynebacteriaceae	g__Corynebacterium	s__Corynebacterium_tuberculostearicum	0	0	0	0	0	0	0	0	0	0	0	0	0	0	0	0	0	0	0	0	0	0	0	0	0	0	0	0	0	0	0	0	0	0	0	0	0	0	0	0	0	0
07a0b9526ff4e44b18040ae51d4c0629	d__Bacteria	p__Proteobacteria	c__Gammaproteobacteria	o__Enterobacterales	f__Morganellaceae	g__Wigglesworthia	s__Wigglesworthia_glossinidia	0	0	0	0	0	0	0	0	0	0	0	0	0	0	0	0	0	0	0	0	0	0	0	0	0	0	0	0	0	0	0	0	0	0	0	0	0	0	0	0	0	0
07a2ea49f678684b31f00fa65b4d61d3	d__Bacteria	p__Actinobacteriota	c__Actinobacteria	o__Corynebacteriales	f__Corynebacteriaceae	g__Corynebacterium		0	0	0	0	0	0	0	0	0	0	0	0	0	0	0	0	0	0	0	0	0	0	0	0	0	0	0	0	0	0	0	0	0	0	0	0	0	0	0	0	0	0
07a36ee23b7cfbb2c283f9c05d017b8b	d__Bacteria	p__Cyanobacteria	c__Cyanobacteriia	o__Chloroplast	f__Chloroplast	g__Chloroplast	s__Platanus_occidentalis	0	0	0	0	0	0	0	0	0	0	0	0	0	0	0	0	0	0	0	0	0	0	0	0	0	0	0	0	0	0	0	0	0	0	0	0	0	0	0	0	0	0
07a5498a8622dce41d5c753ae78db1e3	d__Bacteria	p__Firmicutes	c__Bacilli	o__Lactobacillales	f__Streptococcaceae	g__Streptococcus	s__uncultured_bacterium	0	0	0	0	0	0	0	0	0	0	0	0	0	0	0	0	0	0	0	0	0	0	0	0	0	0	0	0	0	0	0	0	0	0	0	0	0	0	0	0	0	0
07ab503b0d819fd315db94247ba0e590	d__Bacteria	p__Cyanobacteria	c__Cyanobacteriia	o__Cyanobacteriales	f__Chroococcidiopsaceae	g__uncultured	s__uncultured_bacterium	0	0	0	0	0	0	0	0	0	0	0	0	0	0	0	0	0	0	0	0	0	0	0	0	0	0	0	0	0	0	0	0	0	0	0	0	0	0	0	0	0	0
07ace876f05aefb46defe7a71ac34bb5	d__Bacteria	p__Acidobacteriota	c__Holophagae	o__Subgroup_7	f__Subgroup_7	g__Subgroup_7	s__uncultured_Acidobacterium	0	0	0	0	0	0	0	0	0	0	0	0	0	0	0	0	0	0	0	0	0	0	0	0	0	0	0	0	0	0	0	0	0	0	0	0	0	0	0	0	0	0
07ad57bb8e96998d69efe5335ddda1a4	d__Bacteria	p__Chloroflexi	c__Chloroflexia	o__Chloroflexales	f__Herpetosiphonaceae	g__Herpetosiphon	s__uncultured_bacterium	0	0	0	0	0	0	5	0	0	0	0	0	0	0	0	0	0	0	0	0	0	0	0	0	0	0	0	0	0	0	0	0	0	0	0	0	0	0	0	0	0	0
07ad88db08c3bcaddce967e06a006464	d__Bacteria	p__Fibrobacterota	c__Fibrobacteria	o__Fibrobacterales	f__Fibrobacteraceae	g__possible_genus_04	s__uncultured_bacterium	0	0	0	0	0	0	0	0	0	0	0	0	0	0	0	0	0	0	0	0	0	0	0	0	0	0	0	0	0	0	0	0	0	0	0	0	0	0	0	0	0	0
07b1c1dd64135154aad2e671873a0c45	d__Bacteria	p__Cyanobacteria	c__Cyanobacteriia	o__Chloroplast	f__Chloroplast	g__Chloroplast		0	0	0	0	0	0	0	0	0	0	0	0	0	0	0	0	0	0	0	0	0	0	0	0	0	0	0	0	0	0	0	0	0	0	0	0	0	0	0	0	0	0
07be102fb5ad4641f52a5aeef36b129b	d__Bacteria	p__Proteobacteria	c__Alphaproteobacteria	o__Rhizobiales	f__Beijerinckiaceae	g__uncultured	s__uncultured_bacterium	0	0	0	0	0	0	0	0	0	0	0	0	0	0	0	0	0	0	0	0	0	0	0	0	0	0	0	0	0	0	0	0	0	0	0	0	0	0	0	51	0	0
07c3c9dbf91b42cebb7a0312e89d48fb	d__Bacteria	p__Proteobacteria	c__Gammaproteobacteria	o__Burkholderiales	f__Nitrosomonadaceae	g__Ellin6067	s__uncultured_bacterium	0	0	0	0	0	0	0	0	0	36	0	0	0	0	0	0	0	0	0	0	0	0	0	0	0	0	0	0	0	0	0	0	0	0	0	0	0	0	0	0	0	0
07c6abec741975e4a0f3c349f5ef94c3	d__Bacteria	p__Cyanobacteria	c__Cyanobacteriia	o__Chloroplast	f__Chloroplast	g__Chloroplast	s__Platanus_occidentalis	0	0	0	0	0	0	0	0	0	0	0	0	0	0	0	0	0	0	0	0	0	0	0	0	0	0	0	0	0	0	0	0	0	0	0	0	0	0	0	0	0	0
07caf27c2a34e1bb82c3b610f506a434	d__Bacteria	p__Proteobacteria	c__Alphaproteobacteria	o__Rhizobiales	f__Beijerinckiaceae	g__Bosea	s__uncultured_bacterium	0	0	0	0	0	0	0	0	0	0	0	0	0	0	0	0	0	0	0	0	0	0	0	0	0	0	0	0	0	0	0	0	0	0	0	0	0	0	0	0	0	0
07cb3205bcfb14809e25b77b4d985646	d__Bacteria	p__Proteobacteria	c__Gammaproteobacteria	o__Enterobacterales	f__Enterobacteriaceae	g__Escherichia-Shigella		0	0	0	0	0	0	0	0	0	0	0	0	0	0	0	0	0	0	0	0	0	0	0	0	0	0	0	0	0	0	0	0	0	0	0	0	0	0	0	0	0	0
07e0d8ac11738098248de5b3a49bfa84	d__Bacteria	p__Cyanobacteria	c__Cyanobacteriia	o__Chloroplast	f__Chloroplast	g__Chloroplast	s__Platanus_occidentalis	0	0	0	0	0	0	0	0	0	0	0	0	0	0	0	0	0	0	0	0	0	0	0	0	0	0	0	0	0	0	0	0	0	0	0	0	0	0	0	0	0	0
07e142fb3801f5c17c5cb5a7287bdbc1	d__Bacteria	p__Actinobacteriota	c__Actinobacteria	o__Micrococcales	f__Micrococcaceae	g__Kocuria	s__Kocuria_palustris	0	0	0	0	0	0	0	0	48	0	0	0	0	0	0	0	0	0	0	0	0	0	0	0	0	0	0	0	0	0	0	0	0	0	0	0	0	0	0	0	0	0
07e35c425ab118fd68c5b0a918ef274d	d__Bacteria	p__Proteobacteria	c__Alphaproteobacteria	o__Sphingomonadales	f__Sphingomonadaceae	g__Sphingorhabdus		0	0	0	0	0	0	0	0	0	0	0	0	0	0	0	0	0	0	0	0	0	0	0	0	0	0	0	0	0	0	0	0	0	0	0	0	0	0	0	0	0	0
07e72f6f39e159d875687d24fd4b0023	d__Bacteria	p__Actinobacteriota	c__Actinobacteria	o__Micrococcales	f__Microbacteriaceae			0	0	0	0	0	0	0	0	0	0	0	0	0	0	0	0	0	0	0	0	0	0	0	0	0	0	0	0	0	0	0	0	0	0	0	0	0	0	0	0	0	0
07e75de10f796298e6c783c62982967d	d__Bacteria	p__Firmicutes	c__Bacilli	o__Staphylococcales	f__Staphylococcaceae	g__Staphylococcus		0	50	0	0	0	0	0	0	0	0	0	0	0	0	0	0	0	0	0	0	0	0	0	0	0	0	0	0	0	0	0	0	0	0	0	0	0	0	0	0	0	0
07e82ee973263a0579cd65569f6a43b3	d__Bacteria	p__Firmicutes	c__Bacilli	o__Staphylococcales	f__Staphylococcaceae	g__Staphylococcus		0	0	0	0	0	0	0	0	0	0	0	0	0	0	0	0	0	0	0	0	0	0	0	0	0	0	0	0	0	0	0	0	0	0	0	0	0	0	0	0	0	0
07f164b44761ed8306a4d0aa222959da	d__Bacteria	p__Cyanobacteria	c__Cyanobacteriia	o__Chloroplast	f__Chloroplast	g__Chloroplast		0	0	0	0	0	0	0	0	0	0	0	0	0	0	0	0	0	0	0	0	0	0	0	0	0	0	0	0	0	0	0	0	0	0	0	0	0	0	0	0	0	0
07f722afc2a6092b514caf51a6820e11	d__Bacteria	p__Actinobacteriota	c__Actinobacteria	o__Micrococcales	f__Microbacteriaceae			0	0	0	0	0	0	0	0	0	0	0	0	0	0	0	0	0	0	0	0	0	0	0	0	0	0	0	0	0	0	0	0	0	0	0	0	0	0	0	0	0	0
07f73a4113b9b2a1ac53ecca1bf98c37	d__Bacteria	p__Actinobacteriota	c__Actinobacteria	o__Micrococcales	f__Microbacteriaceae			0	0	0	0	0	0	0	0	0	0	0	0	0	0	0	0	0	0	0	0	0	0	0	0	0	0	0	0	0	0	0	0	0	0	0	0	0	0	0	0	0	0
07f7dba9556a2216e6bdb5ed262dbc18	d__Bacteria	p__Cyanobacteria	c__Cyanobacteriia	o__Chloroplast	f__Chloroplast	g__Chloroplast	s__Platanus_occidentalis	0	0	0	0	0	0	0	0	0	0	0	0	0	0	0	0	0	0	0	0	0	0	0	0	0	0	0	0	0	0	0	0	0	0	0	0	0	0	0	0	0	0
0808d82a3df6e71d64e6f9ac24ea3c9f	d__Bacteria	p__Proteobacteria	c__Gammaproteobacteria	o__Enterobacterales	f__Yersiniaceae	g__Serratia		0	0	0	0	0	0	0	0	0	0	0	0	0	0	0	0	0	0	0	0	0	0	0	0	0	0	0	0	0	0	0	0	0	0	0	0	0	0	94	0	0	0
080b98c4dd429aa4145754e89e6074c7	d__Bacteria	p__Proteobacteria	c__Alphaproteobacteria	o__Sphingomonadales	f__Sphingomonadaceae	g__Novosphingobium		0	0	0	0	0	0	0	0	0	0	0	0	0	0	0	0	0	0	0	0	0	0	0	0	0	0	0	0	0	0	0	0	0	0	0	94	0	0	0	0	0	0
080d459a4c8bf8eb3edf14b80da2e497	d__Bacteria	p__Acidobacteriota	c__Blastocatellia	o__Pyrinomonadales	f__Pyrinomonadaceae	g__RB41	s__uncultured_soil	0	0	0	0	0	0	0	0	0	0	0	0	0	0	0	0	0	0	0	0	0	3	0	0	0	0	0	0	0	0	0	0	0	0	0	0	0	0	0	0	0	0
081271252ca27e542867cb816137f274	d__Bacteria	p__Proteobacteria	c__Gammaproteobacteria	o__Enterobacterales	f__Yersiniaceae	g__Serratia		0	0	0	0	0	0	0	0	0	0	0	0	0	0	0	0	0	0	0	0	0	0	0	0	0	0	0	0	0	0	0	0	0	0	0	0	0	0	0	0	0	0
0814ed46bc746397acb6d747613cfe2f	d__Bacteria	p__Proteobacteria	c__Gammaproteobacteria	o__Enterobacterales	f__Morganellaceae	g__Wigglesworthia	s__Wigglesworthia_glossinidia	0	0	0	0	0	0	0	0	0	0	0	0	0	0	0	0	0	0	0	0	0	0	0	0	0	0	0	0	0	0	0	0	0	0	0	0	0	0	0	0	0	0
081b4642816fe836eac00e4a9c2b5393	d__Bacteria	p__Proteobacteria	c__Gammaproteobacteria	o__Enterobacterales	f__Morganellaceae	g__Wigglesworthia	s__Wigglesworthia_glossinidia	0	0	0	0	0	0	0	0	0	0	0	0	0	0	0	0	0	0	0	0	0	0	0	0	0	0	0	0	0	0	0	0	0	0	0	0	0	0	0	0	0	0
081bf101defbcd92d9d8993904cf3a67	d__Bacteria	p__Proteobacteria	c__Gammaproteobacteria	o__Enterobacterales	f__Enterobacteriaceae	g__Escherichia-Shigella		0	0	0	0	0	0	0	0	0	0	0	0	0	0	0	0	0	0	0	0	0	0	0	0	0	0	0	0	0	13	0	0	0	0	0	0	0	0	0	0	0	0
081dbabcc4cd15cd652388cf4d8604b0	d__Bacteria	p__Proteobacteria	c__Gammaproteobacteria	o__Burkholderiales	f__Comamonadaceae			0	0	0	0	0	0	0	0	1	0	0	0	0	0	0	0	0	0	0	0	0	0	0	0	0	0	0	0	0	0	0	0	0	0	0	0	0	0	0	0	0	0
08269f9ef37c975dbcd01c44f1747b4e	d__Bacteria	p__Cyanobacteria	c__Cyanobacteriia	o__Chloroplast	f__Chloroplast	g__Chloroplast	s__uncultured_Cyanobacterium	0	0	0	0	0	0	0	0	0	0	0	0	0	0	0	0	0	0	0	0	0	0	0	0	0	0	0	0	0	0	0	0	0	0	0	0	0	0	0	0	0	0
0827ba27bc69b6963a43640422013c19	d__Bacteria	p__Proteobacteria	c__Gammaproteobacteria	o__Burkholderiales	f__Burkholderiaceae	g__Burkholderia-Caballeronia-Paraburkholderia		0	0	0	0	0	0	0	0	0	0	0	0	0	0	0	0	0	0	0	0	0	0	0	0	0	0	0	0	0	0	0	0	0	0	0	0	0	0	0	0	0	0
082821fe67034afc0bd6b8635152a57e	d__Bacteria	p__Deinococcota	c__Deinococci	o__Deinococcales	f__Trueperaceae	g__Truepera		0	0	0	0	0	0	0	0	0	0	0	0	0	0	0	0	0	0	0	0	0	0	0	0	0	0	0	0	0	0	0	0	0	0	0	0	0	0	0	0	0	0
082cb7f906555aae935a326d99b6091c	d__Bacteria	p__Proteobacteria	c__Alphaproteobacteria	o__Rhodobacterales	f__Rhodobacteraceae	g__Paracoccus		0	0	0	0	0	0	0	0	0	0	0	0	0	0	0	0	0	0	0	0	0	0	0	0	0	0	0	0	0	0	0	0	0	0	0	0	0	0	0	0	0	0
082e93d6b2f96db5cd3b40de26d28dd0	d__Bacteria	p__Cyanobacteria	c__Cyanobacteriia	o__Chloroplast	f__Chloroplast	g__Chloroplast	s__Platanus_occidentalis	0	0	0	0	0	0	0	0	0	0	0	0	0	0	0	0	0	0	0	0	0	0	0	0	0	0	0	0	0	0	0	0	0	0	0	0	0	0	0	0	0	0
082f0d5a64ed3d24c29c945315b239e7	d__Bacteria	p__Cyanobacteria	c__Cyanobacteriia	o__Chloroplast	f__Chloroplast	g__Chloroplast	s__Platanus_occidentalis	0	0	0	0	0	0	0	0	0	0	0	0	0	0	0	0	0	0	0	0	0	0	0	0	0	0	0	0	0	0	0	0	0	0	0	0	0	0	0	0	0	0
0830954054fb2ced44584fb092dd42cf	d__Bacteria	p__Actinobacteriota	c__Actinobacteria	o__Corynebacteriales	f__Corynebacteriaceae	g__Corynebacterium	s__Corynebacterium_riegelii	0	0	0	0	0	34	0	0	0	0	0	0	0	0	0	0	0	0	0	0	0	0	0	0	0	0	0	0	54	0	0	0	0	0	0	0	0	0	113	0	0	0
08327f87ab203505c14ffb3f2dc1bd21	d__Bacteria	p__Proteobacteria	c__Gammaproteobacteria	o__Burkholderiales	f__Burkholderiaceae	g__Burkholderia-Caballeronia-Paraburkholderia		0	0	0	0	0	0	0	0	0	0	0	0	0	0	0	0	0	0	0	0	0	0	0	0	0	0	0	0	0	0	0	0	0	0	0	0	0	0	0	0	0	0
0837f121b8452b1114087d9653df08d9	d__Bacteria	p__Proteobacteria	c__Alphaproteobacteria	o__Rhizobiales	f__Hyphomicrobiaceae	g__Hyphomicrobium		0	0	0	0	0	0	126	0	0	0	0	0	0	0	0	0	0	0	0	0	0	0	0	0	0	0	0	0	0	0	0	0	0	0	0	0	0	0	0	0	0	0
083b6cedd662b860708fd316e5e6056d	d__Bacteria	p__Proteobacteria	c__Gammaproteobacteria	o__Enterobacterales	f__Yersiniaceae	g__Serratia		0	0	0	0	0	0	0	0	0	0	0	0	0	0	0	0	0	0	0	0	0	0	0	0	0	0	0	0	0	0	0	0	0	0	0	0	0	0	0	0	0	0
083cc501887c6805881ebd06cbe7b12a	d__Bacteria	p__Firmicutes	c__Bacilli	o__Staphylococcales	f__Staphylococcaceae	g__Staphylococcus		0	0	0	0	0	0	0	0	0	0	0	0	0	0	0	0	0	0	0	0	0	0	0	0	0	0	0	0	0	0	0	0	0	0	0	0	0	0	1	0	0	0
083d57af3786220130b875b35bc0a150	d__Bacteria	p__Actinobacteriota	c__Actinobacteria	o__Micrococcales	f__Micrococcaceae			0	0	0	0	0	0	0	0	0	0	21	0	0	0	0	0	0	0	0	0	0	0	0	0	0	0	0	0	0	0	0	0	0	0	0	0	0	0	0	0	0	0
0841ec392219bac21db10ec4fb9dfdbd	d__Bacteria	p__Verrucomicrobiota	c__Verrucomicrobiae	o__Chthoniobacterales	f__Chthoniobacteraceae	g__Chthoniobacter		0	0	0	0	0	0	0	0	0	0	0	0	0	0	0	0	0	0	0	0	0	0	0	0	0	0	0	0	0	0	0	0	0	0	0	0	0	0	0	0	0	0
0846b3446fb063d83fc61dcc909095ee	d__Bacteria	p__Actinobacteriota	c__Actinobacteria	o__Corynebacteriales	f__Nocardiaceae	g__Gordonia		0	0	0	0	0	0	0	0	0	0	0	0	0	0	0	0	0	61	0	0	0	0	0	0	0	0	0	0	0	0	0	0	0	0	0	0	0	0	0	0	0	0
0846d9cce4381009273291f218625aa0	d__Bacteria	p__Proteobacteria	c__Gammaproteobacteria	o__Xanthomonadales	f__Xanthomonadaceae	g__Stenotrophomonas		0	0	0	0	0	0	0	0	0	0	0	0	0	0	0	0	0	0	0	0	0	0	0	0	0	0	0	0	0	0	0	0	0	0	0	0	0	0	0	0	0	0
084ac960911f6b98cb09db278d1453b0	d__Bacteria	p__Actinobacteriota	c__Actinobacteria	o__Micrococcales	f__Intrasporangiaceae			0	0	0	0	0	0	0	0	0	0	0	0	0	0	0	0	0	0	51	0	0	0	0	0	0	0	0	0	0	0	0	0	0	0	0	0	0	0	0	0	0	0
084b1660205e18004d4b2c0d17fe3def	d__Bacteria	p__Actinobacteriota	c__Actinobacteria	o__Corynebacteriales	f__Nocardiaceae	g__Gordonia		0	0	0	0	0	0	0	0	0	0	69	0	0	0	0	0	0	0	0	0	0	0	0	0	0	0	0	0	0	0	0	0	0	0	0	0	0	0	0	0	0	0
084c51a0fb4056557b7e9e7f1a0931e8	d__Bacteria	p__Proteobacteria	c__Gammaproteobacteria	o__Enterobacterales	f__Morganellaceae	g__Wigglesworthia	s__Wigglesworthia_glossinidia	0	0	0	0	0	0	0	0	0	0	0	0	0	0	0	0	0	0	0	0	0	0	0	0	0	0	0	0	0	0	0	0	0	0	0	0	0	0	0	0	0	0
08526a9d43730e491f2acdf0df56773f	d__Bacteria	p__Proteobacteria	c__Gammaproteobacteria	o__Burkholderiales	f__Methylophilaceae	g__uncultured		0	0	0	0	0	0	0	0	0	0	0	0	0	0	0	0	0	0	0	0	0	0	0	0	0	0	0	0	0	0	0	0	0	0	0	92	0	0	0	0	0	0
08567a40856e3177ebab1e78d310b5df	d__Bacteria	p__Proteobacteria	c__Alphaproteobacteria	o__Acetobacterales	f__Acetobacteraceae	g__Asaia	s__Asaia_krungthepensis	0	0	0	0	0	0	0	0	0	0	0	0	0	0	0	0	0	0	0	0	0	0	0	0	0	0	0	0	0	0	0	0	0	0	0	0	0	0	0	0	0	0
0856f1be40a52d8dabb91f34291d2a31	d__Bacteria	p__Actinobacteriota	c__Actinobacteria	o__Micrococcales	f__Micrococcaceae	g__Micrococcus		0	0	0	0	0	0	0	0	0	0	0	0	0	0	0	0	0	0	0	0	0	0	0	0	0	0	0	0	0	0	0	0	0	0	0	0	0	0	0	0	0	0
0857b99567d9deee67d065808290c735	d__Bacteria	p__Proteobacteria	c__Gammaproteobacteria	o__Enterobacterales	f__Morganellaceae	g__Wigglesworthia	s__Wigglesworthia_glossinidia	0	0	0	0	0	0	0	0	0	0	0	0	0	0	0	0	0	0	0	0	0	0	0	0	0	0	0	0	0	0	0	0	0	0	0	0	0	0	0	0	0	0
085b615c341214c96f9e2b47e2bca7a8	d__Bacteria	p__Actinobacteriota	c__Actinobacteria	o__Frankiales	f__Geodermatophilaceae	g__Geodermatophilus		0	0	0	0	0	0	0	0	0	0	0	0	0	0	0	0	0	0	0	0	0	0	0	0	0	0	0	0	0	0	0	0	0	0	0	0	0	0	0	0	0	0
085f4158ca5738f3dc6d2d2405edd8f7	d__Bacteria	p__Proteobacteria	c__Gammaproteobacteria	o__Enterobacterales	f__Morganellaceae	g__Wigglesworthia	s__Wigglesworthia_glossinidia	0	0	0	0	0	0	0	93	0	0	0	0	0	0	0	0	0	0	0	0	0	0	0	0	0	0	0	0	0	0	0	0	0	0	0	0	0	0	0	0	0	0
0862c0df8e9fdfe25babfe84e5751d3c	d__Bacteria	p__Firmicutes	c__Bacilli	o__Staphylococcales	f__Staphylococcaceae	g__Staphylococcus		0	0	0	0	0	0	0	0	0	0	0	0	0	0	0	0	0	0	0	0	0	0	0	0	0	0	0	0	0	0	0	0	0	0	0	0	0	0	0	0	0	0
0863135d4745ac33fc697a8747ef37d8	d__Bacteria	p__Cyanobacteria	c__Cyanobacteriia	o__Chloroplast	f__Chloroplast	g__Chloroplast	s__Platanus_occidentalis	0	0	0	0	0	0	0	0	0	0	0	0	0	0	0	0	0	0	0	0	0	0	0	0	0	0	0	0	0	0	0	0	0	0	0	0	0	0	0	0	0	0
086419ae45df7c9370693998ce742bb4	d__Bacteria	p__Proteobacteria	c__Gammaproteobacteria	o__Burkholderiales	f__Comamonadaceae	g__uncultured		0	0	0	0	0	0	0	0	0	0	0	0	0	0	0	0	0	0	0	0	0	0	0	0	0	0	0	0	0	0	0	0	0	0	0	0	0	0	0	0	0	0
0864320f5e757a76c24e09e8ab4ec79e	d__Bacteria	p__Actinobacteriota	c__Actinobacteria	o__Corynebacteriales	f__Corynebacteriaceae			0	0	0	0	0	0	0	0	0	0	0	0	0	0	0	0	0	0	0	0	0	0	0	0	0	0	0	0	0	0	0	0	0	0	0	0	0	0	0	0	0	0
08682ee0edb505e43a8a12e1e7efe717	d__Bacteria	p__Proteobacteria	c__Gammaproteobacteria	o__Burkholderiales	f__Rhodocyclaceae	g__Methyloversatilis		0	99	86	0	0	0	0	0	0	0	0	0	0	0	0	0	0	25	0	0	0	0	0	0	0	0	0	0	0	0	0	0	0	0	0	0	0	0	0	0	0	0
086f07dfae6536d24375af222112908c	d__Bacteria	p__Actinobacteriota	c__Actinobacteria	o__Micrococcales	f__Intrasporangiaceae			0	0	0	0	0	0	0	0	0	0	0	0	0	0	0	0	0	0	0	0	0	0	0	0	0	0	0	0	0	0	0	0	0	0	0	0	0	0	0	0	0	0
0872419e62a203ad8a9fe4e2bdc5c963	d__Bacteria	p__Bacteroidota	c__Bacteroidia	o__Flavobacteriales	f__Weeksellaceae	g__Chryseobacterium	s__uncultured_bacterium	0	0	0	0	0	0	0	0	0	0	0	0	0	0	0	0	0	0	0	0	0	0	0	0	0	0	0	0	0	0	0	0	0	0	0	0	0	0	0	0	0	0
087393e040d545896b8fde5a6c5d9a06	d__Bacteria	p__Bacteroidota	c__Bacteroidia	o__Flavobacteriales	f__Weeksellaceae	g__Chryseobacterium	s__Chryseobacterium_sp.	0	0	0	0	0	0	0	0	0	0	0	0	0	0	0	0	0	0	0	0	0	0	0	0	0	0	0	0	0	0	0	0	0	0	0	0	0	0	0	0	0	0
087b35d091d6f7d0f8644ddc61e095f8	d__Bacteria	p__Proteobacteria	c__Gammaproteobacteria	o__Burkholderiales	f__Methylophilaceae	g__Methylophilus		0	0	0	0	0	0	0	0	0	0	0	0	0	0	0	0	0	0	0	0	0	0	0	0	0	0	0	0	0	0	0	0	0	0	0	0	0	0	0	0	0	0
087b43cc78c550ed9b814eacf1901047	d__Bacteria	p__Actinobacteriota	c__Actinobacteria	o__Micrococcales	f__Brevibacteriaceae	g__Brevibacterium		0	0	0	0	0	0	0	0	0	0	0	0	0	0	0	0	0	0	0	0	0	0	0	0	0	0	0	0	0	0	0	0	101	0	0	0	0	0	0	0	0	0
087c1123ae692f294f56cbd60df926ca	d__Bacteria	p__Proteobacteria	c__Gammaproteobacteria	o__Burkholderiales	f__Rhodocyclaceae	g__C39	s__Rhodocyclaceae_bacterium	0	0	0	0	0	0	0	0	0	0	0	0	0	0	0	0	0	0	0	0	0	0	0	0	0	0	0	0	0	0	0	0	92	0	0	0	0	0	0	0	0	0
087cba854246f1e16ad8752e93d4e4cc	d__Bacteria	p__Proteobacteria	c__Alphaproteobacteria	o__Acetobacterales	f__Acetobacteraceae	g__Asaia		0	0	0	0	0	0	0	0	0	0	0	0	0	0	0	0	0	0	0	0	0	0	0	0	0	0	0	0	0	0	0	0	0	0	0	0	0	0	0	0	0	0
087df661d9c39cd83b30bc0e79da36a2	d__Bacteria	p__Proteobacteria	c__Gammaproteobacteria	o__Enterobacterales	f__Morganellaceae	g__Wigglesworthia	s__Wigglesworthia_glossinidia	0	0	0	0	0	0	0	0	0	0	0	0	0	0	0	0	0	0	0	0	0	0	37	0	0	0	0	0	0	0	0	0	0	0	0	0	0	0	0	0	0	0
087fe09958168d5cb869ac07bae0fec7	d__Bacteria	p__Actinobacteriota	c__Actinobacteria	o__Corynebacteriales	f__Corynebacteriaceae	g__Corynebacterium		0	0	0	0	0	0	0	0	0	0	0	0	0	0	0	0	0	0	0	0	0	0	0	0	0	0	0	0	0	0	0	0	0	0	0	0	0	0	0	0	0	0
0880e68504bb7aa88d3305c3d87566c7	d__Bacteria	p__Proteobacteria	c__Alphaproteobacteria	o__Rhizobiales	f__Xanthobacteraceae	g__Xanthobacter	s__Xanthobacter_autotrophicus	0	0	0	0	0	0	0	0	0	0	0	77	0	0	0	0	0	0	0	0	0	0	0	0	0	0	0	0	0	0	0	0	0	0	0	0	0	0	0	91	0	0
08862b6ea91dc8629d6e6601bb904c74	d__Bacteria	p__Firmicutes	c__Bacilli	o__Lactobacillales	f__Lactobacillaceae	g__Lactobacillus		0	0	0	0	0	0	0	0	0	0	0	0	0	0	0	0	0	0	0	0	0	0	0	0	0	0	0	0	40	0	0	0	0	0	0	0	0	0	0	0	0	0
0887b208e248daa8f7bcc9e683581c0a	d__Bacteria	p__Patescibacteria	c__Saccharimonadia	o__Saccharimonadales	f__Saccharimonadales	g__Saccharimonadales		0	0	0	0	0	0	0	0	0	0	0	0	0	0	0	0	0	0	0	0	0	0	0	0	0	0	0	0	0	0	0	0	0	0	0	0	0	0	0	0	0	0
088849b5821491368c19050f98aa117c	d__Bacteria	p__Proteobacteria	c__Alphaproteobacteria	o__Rhizobiales	f__Rhizobiaceae	g__Ensifer		0	0	0	0	0	0	0	0	0	0	0	0	0	0	0	0	0	0	0	0	0	0	0	0	0	0	0	0	0	0	0	0	0	0	0	0	0	0	0	0	0	0
08899b12bf2791b033a96dcbaa49457f	d__Bacteria	p__Proteobacteria	c__Gammaproteobacteria	o__Burkholderiales	f__Oxalobacteraceae	g__Massilia	s__uncultured_bacterium	0	0	0	0	0	0	0	0	0	0	0	0	0	0	0	0	0	0	0	0	0	0	0	0	0	0	0	0	0	0	0	0	0	0	0	0	0	0	0	0	0	0
088d3989865ae72b014395f4cc16e5ef	d__Bacteria	p__Proteobacteria	c__Gammaproteobacteria	o__Xanthomonadales	f__Xanthomonadaceae	g__Stenotrophomonas		0	0	0	0	0	0	0	0	0	0	0	0	0	0	0	0	0	0	0	0	0	0	0	0	0	0	0	0	0	0	0	0	0	0	0	0	0	0	0	0	0	0
089068351fd52b0887ed536962e1942c	d__Bacteria	p__Proteobacteria	c__Gammaproteobacteria	o__Burkholderiales	f__Methylophilaceae	g__Methylotenera		0	0	0	0	0	0	0	0	0	0	0	0	0	0	0	0	0	0	0	0	0	0	0	0	0	0	0	0	0	0	0	0	0	0	0	0	0	0	0	0	0	0
08986f8a0de8b211d3fb7436bd259cd8	d__Bacteria	p__Proteobacteria	c__Gammaproteobacteria	o__Enterobacterales	f__Morganellaceae	g__Wigglesworthia	s__Wigglesworthia_glossinidia	0	0	0	0	0	0	0	0	0	132	0	0	0	0	0	0	0	0	0	0	0	0	0	0	0	0	0	0	0	0	0	0	0	0	0	0	0	0	0	0	0	0
08a9d40f3f91606e8fa252aafae1d67f	d__Bacteria	p__Cyanobacteria	c__Cyanobacteriia	o__Chloroplast	f__Chloroplast	g__Chloroplast	s__Platanus_occidentalis	0	0	0	0	0	0	0	0	0	0	0	0	0	0	0	0	0	0	0	0	0	0	0	0	0	0	0	0	0	0	0	0	0	0	0	0	0	0	0	0	0	0
08ac62ebae1dcae083fb8a203f386e8e	d__Bacteria	p__Proteobacteria	c__Gammaproteobacteria	o__Burkholderiales	f__Hydrogenophilaceae	g__uncultured	s__uncultured_bacterium	0	0	0	0	0	0	0	0	0	0	0	0	0	0	0	0	0	0	0	0	0	0	0	0	0	0	0	0	0	0	0	0	0	0	0	0	0	93	0	0	0	0
08af6ad67c11c1ebbd872fbaa8baea28	d__Bacteria	p__Proteobacteria	c__Gammaproteobacteria	o__Enterobacterales	f__Morganellaceae	g__Wigglesworthia	s__Wigglesworthia_glossinidia	0	0	0	0	0	0	0	0	0	0	94	0	0	0	0	0	0	0	0	0	0	0	0	0	0	0	0	0	0	0	0	0	0	0	0	0	0	0	0	0	0	0
08b01f5ca3075bfcb8a7dd6017726e17	d__Bacteria	p__Proteobacteria	c__Gammaproteobacteria	o__Enterobacterales	f__Morganellaceae	g__Wigglesworthia	s__Wigglesworthia_glossinidia	0	0	0	0	0	0	0	0	0	0	0	0	0	0	0	0	0	0	0	0	0	0	0	0	0	0	44	0	0	0	0	0	0	0	0	0	0	0	0	0	0	0
08b54e63103641229130fb1e2b77baa5	d__Bacteria	p__Actinobacteriota	c__Actinobacteria	o__Corynebacteriales	f__Corynebacteriaceae	g__Corynebacteriaceae	s__Corynebacterium_sp.	0	0	0	0	0	0	0	0	0	0	0	0	0	0	0	0	0	0	0	0	0	0	0	0	0	0	112	0	0	0	0	0	0	0	0	0	0	0	0	0	0	0
08b741aaeee04a82b6752abc7259b739	d__Bacteria	p__Proteobacteria	c__Alphaproteobacteria	o__Rickettsiales	f__Mitochondria	g__Mitochondria		0	0	0	0	0	0	0	0	0	0	0	0	0	0	0	0	0	0	0	0	0	0	0	0	0	0	0	0	0	0	0	0	0	0	0	0	0	0	0	0	0	0
08bf7204e1132807cc347307cc876cbb	d__Bacteria	p__Patescibacteria	c__Saccharimonadia	o__Saccharimonadales	f__Saccharimonadales	g__Saccharimonadales	s__uncultured_soil	0	0	0	0	0	0	0	0	16	0	0	0	0	0	0	0	0	0	0	0	0	0	0	0	0	0	0	0	0	0	0	0	0	0	0	0	0	0	0	0	0	0
08c00d2bcb049178f0e572691925f929	d__Bacteria	p__Proteobacteria	c__Gammaproteobacteria	o__Enterobacterales	f__Morganellaceae	g__Wigglesworthia	s__Wigglesworthia_glossinidia	0	0	0	0	0	0	0	0	0	0	0	0	0	0	0	0	0	0	0	0	0	0	0	0	0	0	0	0	0	0	0	0	0	0	0	0	0	0	0	0	0	0
08c26f2693d5220a11c7e30f1f3b9abf	d__Bacteria	p__Actinobacteriota	c__Actinobacteria	o__Micrococcales	f__Micrococcaceae	g__Micrococcus		56	0	0	0	0	0	0	0	0	0	0	0	0	0	0	0	0	0	0	0	0	0	0	0	0	0	0	0	0	0	0	0	0	0	0	0	0	0	0	0	0	0
08cadbd3dd5d0e4919718e34dbb069ef	d__Bacteria	p__Cyanobacteria	c__Cyanobacteriia	o__Cyanobacteriales	f__Chroococcidiopsaceae	g__Aliterella		0	0	0	0	0	0	0	0	0	0	0	0	0	0	0	0	0	0	0	0	0	0	0	0	0	0	0	0	0	0	0	0	0	0	0	0	0	0	0	0	0	0
08cc045848ef438d025cac55cc71f8b8	d__Bacteria	p__Cyanobacteria	c__Cyanobacteriia	o__Chloroplast	f__Chloroplast	g__Chloroplast	s__Platanus_occidentalis	0	0	0	0	0	0	0	0	0	0	0	0	0	0	0	0	0	0	0	0	0	0	0	0	0	0	0	0	0	0	0	0	0	0	0	0	0	0	0	0	0	0
08d1c524b9f7d2485fb81e9267e62321	d__Bacteria	p__Proteobacteria						0	0	0	0	0	0	0	0	0	0	0	0	0	0	0	0	0	0	0	0	0	0	0	0	0	0	0	0	0	0	0	0	0	0	0	0	0	0	0	0	0	0
08d6ad75bb7df1355df7059149464db8	d__Bacteria	p__Myxococcota	c__Polyangia	o__mle1-27	f__mle1-27	g__mle1-27	s__uncultured_Myxococcales	0	0	0	0	0	0	0	0	0	0	0	0	0	0	0	0	0	0	0	0	0	0	0	0	0	0	0	0	0	0	0	0	0	0	0	0	0	0	0	0	0	0
08d85e07324bb668eaad3d0ae25f910a	d__Bacteria	p__Proteobacteria	c__Alphaproteobacteria	o__Reyranellales	f__Reyranellaceae	g__Reyranella		0	0	0	0	0	0	0	0	0	0	0	67	0	0	0	0	0	0	0	0	0	0	0	0	0	0	0	0	0	0	0	0	0	0	0	0	0	0	0	0	0	0
08da16ccd88938a268395f28a82e5b48	d__Bacteria	p__Cyanobacteria	c__Cyanobacteriia	o__Chloroplast	f__Chloroplast	g__Chloroplast		0	0	0	0	0	0	0	0	0	0	0	0	0	0	0	0	0	0	0	0	0	0	0	0	0	0	0	0	0	0	0	0	0	0	0	0	0	0	0	0	0	0
08e417d18c2b7f2e600059512bb01ede	d__Bacteria	p__Firmicutes	c__Bacilli	o__Staphylococcales	f__Staphylococcaceae	g__Staphylococcus		0	0	0	0	0	0	0	0	0	87	0	0	0	0	0	0	0	0	0	0	0	0	0	0	0	0	0	0	0	0	0	0	0	0	0	0	0	0	0	100	0	0
08e67745338770184f602fed8a325c6d	d__Bacteria	p__Proteobacteria	c__Gammaproteobacteria	o__Enterobacterales	f__Yersiniaceae	g__Serratia		0	0	0	0	0	0	0	0	0	0	0	0	0	0	0	0	0	0	0	0	0	0	62	0	0	0	0	0	0	0	0	0	0	0	0	0	0	0	0	0	0	0
08ee16d35e76eb7ad0042dc0b0775526	d__Bacteria	p__Cyanobacteria	c__Cyanobacteriia	o__Chloroplast	f__Chloroplast	g__Chloroplast		0	0	0	0	0	0	0	0	0	0	0	0	0	0	0	0	0	0	0	0	0	0	0	0	0	0	0	0	0	0	0	0	0	0	0	0	0	0	0	0	0	0
08ee40bf282792922e6bd894a7348736	d__Bacteria	p__Cyanobacteria	c__Cyanobacteriia	o__Chloroplast	f__Chloroplast	g__Chloroplast	s__Platanus_occidentalis	0	0	0	0	0	0	0	0	0	0	0	0	0	0	0	0	0	0	0	0	0	0	0	0	0	0	0	0	0	0	0	0	0	0	0	0	0	0	0	0	0	0
08f30e9571b5123379a67709d040ed28	d__Bacteria	p__Proteobacteria	c__Gammaproteobacteria	o__Pseudomonadales	f__Pseudomonadaceae	g__Pseudomonas		0	0	0	0	0	0	0	0	0	0	0	0	0	0	0	0	0	0	0	0	0	0	31	0	0	0	0	0	0	0	0	0	0	0	0	0	0	0	0	0	0	0
08f67163aed3f5b8fcb84b738d6a189b	d__Bacteria	p__Firmicutes	c__Bacilli	o__Staphylococcales	f__Staphylococcaceae	g__Staphylococcus		0	0	0	0	0	0	0	0	0	55	0	0	0	0	0	0	0	0	0	0	0	0	0	0	0	0	0	0	0	0	0	0	0	0	0	0	0	0	0	0	0	0
08fb4392c8362a05e379b5c6a35b502f	d__Bacteria	p__Cyanobacteria	c__Cyanobacteriia	o__Chloroplast	f__Chloroplast	g__Chloroplast	s__Platanus_occidentalis	0	0	0	0	0	0	0	0	0	0	0	0	0	0	0	0	0	0	0	0	0	0	0	0	0	0	0	0	0	0	0	0	0	0	0	0	0	0	0	0	0	0
090ac8c7197c9ba6f9c6045d1d9a3531	d__Bacteria	p__Cyanobacteria	c__Cyanobacteriia	o__Chloroplast	f__Chloroplast	g__Chloroplast	s__Platanus_occidentalis	0	0	0	0	0	0	0	0	0	0	0	0	0	0	0	0	0	0	0	0	0	0	0	0	0	0	0	0	0	0	0	0	0	0	0	0	0	0	0	0	0	0
090c32693609f3f7e64a42c5f8612ddd	d__Bacteria	p__Deinococcota	c__Deinococci	o__Deinococcales	f__Trueperaceae	g__Truepera	s__uncultured_Deinococcales	0	0	0	0	0	0	0	0	0	0	0	0	0	0	0	0	0	0	0	0	0	0	0	0	0	0	0	0	0	0	0	0	0	0	0	0	0	0	7	0	0	0
090e7b9721d670198f76c018ad1b5973	d__Bacteria	p__Cyanobacteria	c__Cyanobacteriia	o__Chloroplast	f__Chloroplast	g__Chloroplast	s__Platanus_occidentalis	0	0	0	0	0	0	0	0	0	0	0	0	0	0	0	0	0	0	0	0	0	0	0	0	0	0	0	0	0	0	0	0	0	0	0	0	0	0	0	0	0	0
091172f47ffb498098443aec4e1487a6	d__Bacteria	p__Proteobacteria	c__Gammaproteobacteria	o__Enterobacterales	f__Morganellaceae	g__Wigglesworthia	s__Wigglesworthia_glossinidia	0	0	0	0	0	0	0	0	0	0	0	0	0	0	0	0	0	0	0	0	0	0	0	0	0	0	0	0	0	0	0	0	0	0	0	100	0	0	0	0	0	0
0914fb70e925c7b3b1be95ab054714a2	d__Bacteria	p__Firmicutes	c__Bacilli	o__Bacillales	f__Bacillaceae	g__Bacillus		0	0	0	0	0	0	0	0	0	0	0	0	0	0	0	0	0	0	0	0	0	0	0	0	0	0	0	0	0	0	0	0	0	0	0	0	0	0	0	0	0	0
091910e60ed94cd0771815538aeda5bf	d__Bacteria	p__Proteobacteria	c__Gammaproteobacteria	o__Enterobacterales	f__Yersiniaceae	g__Serratia		0	0	0	0	0	0	0	0	0	0	0	0	0	0	0	0	0	0	0	0	0	0	0	0	0	0	38	0	0	0	0	0	0	0	0	0	0	0	0	0	0	0
091cc262743b27566876dc47b273dddd	d__Bacteria	p__Planctomycetota	c__Planctomycetes	o__Planctomycetales	f__uncultured	g__uncultured		0	0	0	0	0	0	0	0	0	0	0	0	0	0	0	0	0	0	0	0	0	25	0	0	0	0	0	0	0	0	0	0	0	0	0	0	0	0	0	0	0	0
091dbd867ebdf59ad099696d84d229af	d__Bacteria	p__Myxococcota	c__Polyangia	o__Polyangiales	f__Sandaracinaceae	g__uncultured		0	0	0	0	0	0	0	0	0	0	0	0	0	0	0	0	0	0	0	0	0	0	0	0	0	0	0	0	0	0	0	0	0	0	0	0	0	0	0	0	0	0
091e7fb823c76411de01ef860b708984	d__Bacteria	p__Cyanobacteria	c__Cyanobacteriia	o__Chloroplast	f__Chloroplast	g__Chloroplast	s__Platanus_occidentalis	0	0	0	0	0	0	0	0	0	0	0	0	0	0	0	0	0	0	0	0	0	0	0	0	0	0	0	0	0	0	0	0	0	0	0	0	0	0	0	0	0	0
0921050972681d2afd6f44873a0dc5fb	d__Bacteria	p__Proteobacteria						0	0	0	0	0	0	0	0	0	0	0	0	0	0	0	0	0	0	0	0	0	0	0	0	0	0	0	0	0	0	0	0	0	0	0	0	0	0	0	87	0	0
0921fa776fc0de9836e38aa8d66f3efb	d__Bacteria	p__Proteobacteria	c__Alphaproteobacteria	o__Rhizobiales	f__Xanthobacteraceae	g__Xanthobacter		0	0	0	0	0	0	0	0	0	0	0	0	0	0	0	0	0	0	0	0	0	0	0	0	0	0	0	0	0	0	0	0	0	0	0	0	0	0	0	0	0	0
092599e0b1485def3a003884307e8050	d__Bacteria	p__Firmicutes	c__Bacilli	o__Staphylococcales	f__Staphylococcaceae	g__Staphylococcus		0	0	0	0	0	0	0	0	0	0	0	0	0	0	0	0	0	0	0	0	0	0	0	0	0	0	0	0	0	0	0	0	0	0	0	0	0	0	0	0	0	0
092b27b7b8ab40faffbebf2f2de23f79	d__Bacteria	p__Proteobacteria	c__Alphaproteobacteria	o__Sphingomonadales	f__Sphingomonadaceae	g__Sphingorhabdus		0	0	0	0	0	0	0	0	0	0	0	0	0	0	0	0	0	0	0	0	0	0	0	0	0	0	0	0	0	0	0	0	0	0	0	16	0	0	0	0	0	0
092e602015904d2e202b853ebddc9bd5	d__Bacteria	p__Proteobacteria	c__Gammaproteobacteria	o__Burkholderiales	f__Comamonadaceae			0	0	0	0	0	0	0	0	0	0	0	0	0	0	0	0	0	0	0	0	0	0	0	0	0	0	0	0	0	0	0	0	0	0	0	0	0	0	0	0	0	0
09330e410fafd1f867ec6ac264bfe284	d__Bacteria	p__Proteobacteria	c__Alphaproteobacteria	o__Sphingomonadales	f__Sphingomonadaceae	g__Sphingobium		0	0	0	0	0	0	0	0	0	0	0	0	0	0	0	0	0	0	0	0	0	0	0	0	0	0	0	0	0	0	0	0	0	0	0	0	0	0	0	0	0	0
09366b1aefce822bd0be03adf2f1f236	d__Bacteria	p__Proteobacteria	c__Gammaproteobacteria	o__Enterobacterales	f__Morganellaceae	g__Wigglesworthia	s__Wigglesworthia_glossinidia	0	0	0	0	0	0	0	0	0	0	0	0	0	0	0	0	0	0	0	0	0	0	0	0	0	0	0	0	0	0	0	0	0	0	0	0	0	0	0	0	0	0
09386ccb9ebc480a963fdf5e2622a168	d__Bacteria	p__Proteobacteria	c__Alphaproteobacteria	o__Acetobacterales	f__Acetobacteraceae			0	0	0	0	0	0	0	0	0	0	0	0	0	0	0	0	0	0	0	0	0	0	0	0	0	0	0	0	0	0	9	0	0	0	0	0	0	0	0	0	0	0
093b6270b905599006274219fe005429	d__Bacteria	p__Proteobacteria	c__Gammaproteobacteria	o__Enterobacterales	f__Morganellaceae	g__Wigglesworthia	s__Wigglesworthia_glossinidia	0	0	0	0	0	0	0	0	0	0	0	0	0	0	0	0	0	0	0	0	0	0	0	0	0	0	0	0	0	0	0	0	0	0	0	0	0	0	0	0	0	0
093c54e7978150fc10ee79e0a868119c	d__Bacteria	p__Proteobacteria	c__Alphaproteobacteria	o__Rhizobiales	f__Rhizobiaceae			0	0	0	0	0	0	0	0	0	0	0	0	0	0	0	0	0	0	0	0	0	0	0	0	0	0	0	0	0	24	0	0	0	0	0	0	0	0	0	0	0	0
093dbfc83299b901cec2cc4fb0a41bc1	d__Bacteria	p__Actinobacteriota	c__Actinobacteria	o__Micrococcales	f__Micrococcaceae			0	0	0	0	0	0	0	0	0	0	0	0	0	0	0	0	0	0	0	0	0	0	0	0	0	0	0	0	0	0	0	0	0	0	0	0	0	0	0	52	0	0
0942964fb148d30e384f47e72ecf28e4	d__Bacteria	p__Cyanobacteria	c__Cyanobacteriia	o__Chloroplast	f__Chloroplast	g__Chloroplast		0	0	0	0	0	0	0	0	0	0	0	0	0	0	0	0	0	0	0	0	0	0	0	0	0	0	0	0	0	0	0	0	0	0	0	0	0	0	0	0	0	0
09499a1d97ec5e8c9cd37a01f5899e91	d__Bacteria	p__Cyanobacteria	c__Cyanobacteriia	o__Chloroplast	f__Chloroplast	g__Chloroplast		0	0	0	0	0	0	0	0	0	0	0	0	0	0	0	0	0	0	0	0	0	0	0	0	0	0	0	0	0	0	0	0	0	0	0	0	0	0	0	0	0	0
094c4d0373072c0999064bd7e9a51dc9	d__Bacteria	p__Proteobacteria	c__Gammaproteobacteria	o__Burkholderiales	f__Burkholderiaceae	g__Burkholderia-Caballeronia-Paraburkholderia		0	0	0	0	0	0	0	0	0	0	0	0	0	0	0	0	0	0	0	0	0	0	0	0	0	0	0	0	0	0	0	0	0	0	0	0	0	0	0	0	0	0
0956e96933c8dbd57fc41aa24bd9be65	d__Bacteria	p__Planctomycetota	c__Planctomycetes	o__Planctomycetales	f__Rubinisphaeraceae	g__SH-PL14	s__uncultured_bacterium	0	0	0	0	0	0	0	14	0	0	0	0	0	0	0	0	0	0	0	0	0	0	0	0	0	0	0	0	0	0	0	0	0	0	0	0	0	0	0	0	0	0
095989d7883a9dcaaceb5ba5332300e6	d__Bacteria	p__Actinobacteriota	c__Thermoleophilia	o__Solirubrobacterales	f__Solirubrobacteraceae	g__Patulibacter	s__uncultured_bacterium	0	0	0	0	0	0	0	0	0	0	0	0	0	0	0	0	0	0	0	0	0	0	0	0	0	0	0	0	0	0	0	0	0	0	0	0	0	0	0	0	0	0
096047a3b9ed8c7f86c97d287eb85f25	d__Bacteria	p__Actinobacteriota	c__Actinobacteria	o__Micrococcales	f__Micrococcaceae	g__Kocuria	s__Kocuria_palustris	0	0	0	0	0	0	0	0	0	0	0	0	0	0	0	0	0	0	0	0	0	0	0	0	0	0	0	0	0	0	0	0	0	0	0	0	0	0	0	0	0	0
0963e061c696195dd8e6a0b80826bf19	d__Bacteria	p__Cyanobacteria	c__Cyanobacteriia	o__Chloroplast	f__Chloroplast	g__Chloroplast	s__Platanus_occidentalis	0	0	0	0	0	0	0	0	0	0	0	0	0	0	0	0	0	0	0	0	0	0	0	0	0	0	0	0	0	0	0	0	0	0	0	0	0	0	0	0	0	0
096aa3ac71ddc4884aa4b6306c9259ad	d__Bacteria	p__Actinobacteriota	c__Actinobacteria	o__Corynebacteriales	f__Corynebacteriaceae	g__Corynebacterium		0	29	0	0	0	0	0	0	0	0	0	0	0	0	0	0	0	0	0	0	0	0	0	0	0	0	0	0	0	0	0	0	0	0	0	0	0	0	0	0	0	0
096be83313582b13954195a3d1a2256c	d__Bacteria	p__Proteobacteria	c__Gammaproteobacteria	o__Enterobacterales	f__Morganellaceae	g__Wigglesworthia	s__Wigglesworthia_glossinidia	0	0	0	0	0	0	0	0	0	0	0	0	0	0	0	0	0	0	0	0	0	0	0	0	0	0	0	0	0	0	0	0	0	0	0	0	0	0	0	0	0	0
096cc59d818ccef4af6a4eb7ccacac4e	d__Bacteria	p__Proteobacteria	c__Alphaproteobacteria	o__Acetobacterales	f__Acetobacteraceae	g__Roseomonas	s__uncultured_organism	0	0	0	0	0	0	0	0	0	0	0	0	0	0	0	0	0	0	0	0	0	0	0	0	0	0	0	0	0	0	0	0	0	0	0	0	0	0	0	0	0	0
0973840a27f1675ef825f82b255f4c99	d__Bacteria	p__Cyanobacteria	c__Cyanobacteriia	o__Phormidesmiales	f__Nodosilineaceae	g__Nodosilinea_PCC-7104		0	0	0	0	0	0	0	0	0	0	0	0	0	0	0	0	0	0	0	0	0	0	0	0	0	0	0	0	0	0	28	0	0	0	0	0	0	0	0	0	0	0
097d0b924842a9807201ec3b23023c4e	d__Bacteria	p__Cyanobacteria	c__Cyanobacteriia	o__Chloroplast	f__Chloroplast	g__Chloroplast	s__Platanus_occidentalis	0	0	0	0	0	0	0	0	0	0	0	0	0	0	0	0	0	0	0	0	0	0	0	0	0	0	0	0	0	0	0	0	0	0	0	0	0	0	0	0	0	0
097da8a7ba265a9f37d9c1c35be7f193	d__Bacteria	p__Proteobacteria	c__Gammaproteobacteria	o__Enterobacterales	f__Yersiniaceae	g__Serratia		0	0	0	0	0	0	0	0	0	0	0	0	0	0	0	0	0	0	0	0	0	0	0	0	0	0	0	0	0	0	0	0	0	0	0	0	0	0	0	0	0	0
097e2a568a2b4f22ca36b159e41c7423	d__Bacteria	p__Proteobacteria	c__Alphaproteobacteria	o__Rhodobacterales	f__Rhodobacteraceae	g__Amaricoccus		0	0	0	0	0	0	0	0	0	0	0	0	0	0	0	0	0	0	0	0	0	0	0	0	0	0	0	0	0	0	0	0	0	0	0	0	0	0	0	0	0	0
09816d774ea25fc0f3fc056fa1ae3c38	d__Bacteria	p__Verrucomicrobiota	c__Verrucomicrobiae	o__Opitutales	f__Opitutaceae	g__Opitutus	s__uncultured_Opitutae	0	0	0	0	0	0	0	0	0	0	0	0	0	0	0	0	0	0	0	0	0	0	0	0	0	0	0	0	0	0	3	0	0	0	0	0	0	0	0	0	0	0
0983635e486e037698adf375d1e386cf	d__Bacteria	p__Firmicutes	c__Bacilli	o__Staphylococcales	f__Staphylococcaceae	g__Staphylococcus		0	0	0	0	0	0	0	0	0	0	0	0	0	0	0	0	0	0	0	0	0	0	0	0	0	0	0	0	0	0	0	0	0	0	0	0	0	0	0	0	0	0
0988860afb2bfa2a38491c79e805e051	d__Bacteria	p__Proteobacteria	c__Alphaproteobacteria	o__Rhodobacterales	f__Rhodobacteraceae	g__Amaricoccus		0	0	0	0	0	0	0	0	0	0	0	0	0	0	0	0	0	0	0	0	0	0	0	0	0	0	0	0	0	0	0	0	0	0	0	0	0	0	0	0	8	0
098c00660ba2d4738e8f277c30996c2a	d__Bacteria	p__Actinobacteriota	c__Actinobacteria	o__Micrococcales	f__Dermacoccaceae			0	0	0	0	0	0	0	0	0	0	0	0	0	0	0	0	0	0	0	0	0	0	0	0	0	0	0	0	0	0	0	0	0	0	0	0	0	0	0	0	0	0
098dc0ab6bdadf49fe67fcbde5a15945	d__Bacteria	p__Proteobacteria	c__Gammaproteobacteria	o__Enterobacterales	f__Morganellaceae	g__Wigglesworthia	s__Wigglesworthia_glossinidia	0	0	0	0	0	0	0	0	0	0	0	0	0	0	0	0	0	0	0	0	0	0	0	0	0	0	0	0	0	0	0	0	0	0	0	0	0	0	0	0	0	0
09a35337ab1fed2c86158bb45cf213ed	d__Bacteria	p__Proteobacteria	c__Alphaproteobacteria	o__Caulobacterales	f__Caulobacteraceae	g__Brevundimonas	s__uncultured_Caulobacterales	0	0	0	0	0	0	0	0	0	0	0	0	0	0	0	0	0	0	0	0	0	0	0	0	0	0	0	0	0	0	0	0	0	0	0	0	0	0	0	0	0	0
09a37020dd323f7dbe7f778d313225ad	d__Bacteria	p__Proteobacteria	c__Gammaproteobacteria	o__Burkholderiales	f__Burkholderiaceae	g__Burkholderia-Caballeronia-Paraburkholderia		0	0	0	0	0	0	0	0	0	0	0	0	0	0	0	0	0	0	0	0	0	0	0	0	0	0	0	0	0	0	0	0	0	0	0	0	0	0	0	0	0	0
09a38f5acecd48f22fdbd0904d77b8bf	d__Bacteria	p__Cyanobacteria	c__Cyanobacteriia	o__Chloroplast	f__Chloroplast	g__Chloroplast	s__Platanus_occidentalis	0	0	0	0	0	0	0	0	0	0	0	0	0	0	0	0	0	0	0	0	0	0	0	0	0	0	0	0	0	0	0	0	0	0	0	0	0	0	0	0	0	0
09a74d8072fb6814e44577c326f816d1	d__Bacteria	p__Actinobacteriota	c__Actinobacteria	o__Corynebacteriales	f__Corynebacteriaceae	g__Turicella	s__uncultured_bacterium	0	0	0	0	0	0	0	0	0	0	0	0	0	0	0	0	0	0	0	0	0	0	0	0	0	0	0	0	0	0	0	0	0	0	0	0	0	0	0	0	0	0
09ab5784378e396b02218ab36ee618cc	d__Bacteria	p__Actinobacteriota	c__Thermoleophilia	o__Gaiellales	f__uncultured	g__uncultured		0	0	0	0	0	0	0	0	0	0	0	0	0	0	0	0	0	0	0	0	0	0	0	0	0	0	0	0	0	0	0	0	0	0	0	0	0	0	0	0	0	0
09af4500e49c4297ee529b1a88d30fd4	d__Bacteria	p__Actinobacteriota	c__Actinobacteria	o__Micrococcales	f__Micrococcaceae	g__Micrococcus		0	0	0	0	0	0	0	0	0	0	0	0	8	0	0	0	0	0	0	0	0	0	0	0	0	0	0	0	0	0	0	0	0	0	0	0	0	0	0	0	0	0
09af8a20ea8008137815a32cda2d1fa3	d__Bacteria	p__Proteobacteria	c__Alphaproteobacteria	o__Rhodobacterales	f__Rhodobacteraceae	g__Rubellimicrobium	s__uncultured_bacterium	0	0	0	0	0	0	0	0	0	0	0	0	0	0	0	0	0	106	0	0	0	0	0	0	0	0	0	0	0	0	0	0	0	0	0	0	0	0	0	0	0	0
09b08b72e1ea1ac4fb436e65b40ab794	d__Bacteria	p__Proteobacteria	c__Gammaproteobacteria	o__Xanthomonadales	f__Xanthomonadaceae	g__Stenotrophomonas		0	0	0	0	0	0	0	0	0	0	0	0	0	0	0	0	0	0	0	0	0	0	0	0	0	0	0	0	0	0	0	0	0	0	0	0	0	0	0	0	0	0
09b1c6c2671d97ddb61f2852328c2efb	d__Bacteria	p__Proteobacteria	c__Gammaproteobacteria	o__Enterobacterales	f__Yersiniaceae	g__Serratia		0	0	0	0	0	0	0	0	0	0	0	0	0	0	0	0	0	0	0	0	0	0	0	0	0	0	0	0	0	0	0	0	0	0	0	0	0	0	0	0	0	0
09b4c0c9d9df8a6e9df930ed72808438	d__Bacteria	p__Cyanobacteria	c__Cyanobacteriia	o__Chloroplast	f__Chloroplast	g__Chloroplast	s__Platanus_occidentalis	0	0	0	0	0	0	0	0	0	0	0	0	0	0	0	0	0	0	0	0	0	0	0	0	0	0	0	0	0	0	0	0	0	0	0	0	0	0	0	0	0	0
09b563248d192da81d2b5bbc248d5e20	d__Bacteria	p__Nitrospirota	c__Nitrospiria	o__Nitrospirales	f__Nitrospiraceae	g__Nitrospira		0	0	0	0	0	0	0	0	0	0	0	0	0	0	0	0	0	0	0	0	0	0	0	0	0	0	0	0	0	0	0	0	0	0	0	0	0	0	0	0	0	0
09b9699d8f7feb3724d99e907b2aa0c6	d__Bacteria	p__Proteobacteria	c__Gammaproteobacteria	o__Burkholderiales				18	0	0	0	0	0	0	0	0	0	0	0	0	0	0	0	0	0	0	0	0	0	0	0	0	0	0	0	0	0	0	0	0	0	0	0	0	0	0	0	0	0
09bbf28ad0c5c67a8e7f917158bbadf4	d__Bacteria	p__Proteobacteria	c__Alphaproteobacteria	o__Sphingomonadales	f__Sphingomonadaceae	g__Sphingomonas		0	0	0	0	0	0	0	0	0	0	0	0	0	0	0	0	0	0	0	0	0	0	0	0	0	0	0	0	0	0	0	0	0	0	0	0	0	0	0	0	0	0
09bc1a2c478024d8db9d5c1b69218c70	d__Bacteria	p__Proteobacteria	c__Gammaproteobacteria	o__Aeromonadales	f__Aeromonadaceae	g__Aeromonas	s__Aeromonas_caviae	0	0	0	0	1685	56	0	0	0	0	0	0	0	0	0	0	448	0	0	0	0	0	0	0	0	0	0	0	0	0	0	0	0	1855	0	0	0	0	0	0	0	0
09c05a906f24a1632ebe874ba27cfb6e	d__Bacteria	p__Cyanobacteria	c__Cyanobacteriia	o__Chloroplast	f__Chloroplast	g__Chloroplast	s__Platanus_occidentalis	0	0	0	0	0	0	0	0	0	0	0	0	0	0	0	0	0	0	0	0	0	0	0	0	0	0	0	0	0	0	0	0	0	0	0	0	0	0	0	0	0	0
09c1ca9db1484e9837e49b26a321f2d3	d__Bacteria	p__Proteobacteria	c__Gammaproteobacteria	o__Pseudomonadales	f__Moraxellaceae	g__Acinetobacter	s__Acinetobacter_septicus	0	0	0	0	0	0	0	0	0	0	0	0	0	0	0	0	0	0	0	0	0	0	0	0	0	0	0	0	0	0	0	0	0	0	0	0	0	0	0	0	0	0
09c40fe0e74dc5ed78e7ae0deeca7786	d__Bacteria	p__Proteobacteria	c__Gammaproteobacteria	o__Burkholderiales	f__Burkholderiaceae	g__Burkholderia-Caballeronia-Paraburkholderia		0	0	0	0	0	0	0	0	0	0	0	0	0	0	0	0	0	0	0	0	0	0	0	0	0	0	0	0	0	0	0	0	0	0	0	0	0	0	0	0	0	0
09c855f7ee88c7b0435e14c1aec4658e	d__Bacteria	p__Proteobacteria	c__Alphaproteobacteria	o__Caulobacterales	f__Caulobacteraceae	g__Brevundimonas		0	0	0	0	0	0	0	0	0	0	0	0	0	0	0	0	0	0	0	0	0	0	0	0	0	0	0	0	0	0	0	0	0	0	0	0	0	0	0	0	0	0
09d076b4fa95c0215d4da42466bb8698	d__Bacteria	p__Proteobacteria	c__Gammaproteobacteria	o__Burkholderiales	f__Comamonadaceae			0	0	0	0	0	0	0	0	0	0	0	0	0	0	0	0	0	0	0	0	0	0	0	0	0	0	0	0	0	0	0	0	0	0	0	0	0	0	0	0	0	0
09d4b55c356c6bd130905051b233513c	d__Bacteria	p__Proteobacteria	c__Gammaproteobacteria	o__Burkholderiales				0	0	0	0	0	0	0	0	0	0	0	0	0	0	0	0	0	0	0	0	0	0	0	0	0	0	0	0	0	0	0	0	0	0	0	0	0	0	0	0	0	0
09dc790c94dfd21115a188500878adf1	d__Bacteria	p__Proteobacteria	c__Alphaproteobacteria	o__Rhizobiales	f__Rhizobiaceae	g__Allorhizobium-Neorhizobium-Pararhizobium-Rhizobium		0	0	0	0	0	0	0	0	0	0	0	0	0	0	0	0	0	0	0	0	0	0	0	0	0	0	0	0	0	0	0	0	0	0	0	0	0	0	0	0	0	0
09dfabafc439d7c7f8730a63f0eb6f3e	d__Bacteria	p__Proteobacteria	c__Gammaproteobacteria	o__Enterobacterales	f__Morganellaceae	g__Wigglesworthia	s__Wigglesworthia_glossinidia	0	0	0	0	0	0	0	0	0	0	0	0	0	0	0	0	0	0	0	0	0	0	0	0	0	0	0	0	0	0	0	0	0	0	0	0	0	0	0	0	0	0
09e05206a66b73c7de229730ba1db7f2	d__Bacteria	p__Actinobacteriota	c__Actinobacteria	o__Micrococcales	f__Micrococcaceae			0	0	0	0	0	0	0	0	0	0	0	0	0	0	0	0	0	0	0	0	0	0	0	0	0	0	0	0	0	0	0	0	0	0	0	0	0	0	0	0	0	0
09e679057a23bab6862f40532393ba41	d__Bacteria	p__Proteobacteria	c__Gammaproteobacteria	o__Burkholderiales	f__Methylophilaceae	g__uncultured		0	0	0	0	0	0	45	0	0	0	0	0	0	0	0	0	0	0	0	0	0	0	0	0	0	0	0	0	0	0	0	0	0	0	0	0	0	0	0	0	0	0
09e749cf75ef2202eb57c9f9f243103b	d__Bacteria	p__Proteobacteria	c__Gammaproteobacteria	o__Pseudomonadales	f__Moraxellaceae	g__Enhydrobacter		0	0	0	0	0	0	0	0	0	0	0	0	0	0	0	0	0	0	0	0	0	0	0	0	0	0	0	0	0	0	0	0	0	0	0	0	0	0	0	0	0	0
09f2ab14c62be6224c12eb5492780172	d__Bacteria	p__Proteobacteria	c__Gammaproteobacteria	o__Enterobacterales	f__Morganellaceae	g__Wigglesworthia	s__Wigglesworthia_glossinidia	0	0	0	0	0	0	0	0	0	0	0	0	0	0	0	0	0	0	0	0	0	0	0	0	0	0	0	0	0	0	0	0	0	0	0	0	0	0	0	0	0	0
09f7aa1fe2c53b593f06a222327d389d	d__Bacteria	p__Actinobacteriota	c__Actinobacteria	o__Micrococcales	f__Dermacoccaceae			0	0	0	0	0	0	0	0	0	0	0	0	0	0	0	0	0	0	0	0	0	0	0	0	0	0	0	0	0	0	0	0	0	0	0	0	0	0	25	0	0	0
09ffc3e858a6be0dcf0cd077844039b6	d__Bacteria	p__Cyanobacteria	c__Cyanobacteriia	o__Chloroplast	f__Chloroplast	g__Chloroplast	s__Platanus_occidentalis	0	0	0	0	0	0	0	0	0	0	0	0	0	0	0	0	0	0	0	0	0	0	0	0	0	0	0	0	0	0	0	0	0	0	0	0	0	0	0	0	0	0
0a0060b83c53ecd93b4a1d43ed4d5ca8	d__Bacteria	p__Proteobacteria	c__Gammaproteobacteria	o__Enterobacterales	f__Morganellaceae	g__Wigglesworthia	s__Wigglesworthia_glossinidia	0	0	0	0	0	0	0	0	0	0	0	0	0	0	0	0	0	0	0	0	0	0	0	0	0	0	0	0	0	0	0	0	0	0	0	0	0	0	0	0	0	0
0a059ceb3bd4ac61b7cbd33a9a56d36b	d__Bacteria	p__Planctomycetota	c__Planctomycetes	o__Isosphaerales	f__Isosphaeraceae	g__uncultured		0	0	0	0	0	0	0	0	0	0	0	0	0	8	0	0	0	0	0	0	0	0	0	0	0	0	0	0	0	0	0	0	0	0	0	0	0	0	0	0	0	0
0a074eb471a1508f60973a9c1023b1ec	d__Bacteria	p__Actinobacteriota	c__Actinobacteria	o__Micrococcales	f__Brevibacteriaceae	g__Brevibacterium		0	0	0	0	0	0	0	0	0	0	0	0	0	0	0	0	0	53	0	0	0	0	0	0	0	0	0	0	0	0	0	0	0	0	0	0	0	0	0	0	0	0
0a114f9773eeae50a8bdb8f6fe741be3	d__Bacteria	p__Cyanobacteria	c__Cyanobacteriia	o__Chloroplast	f__Chloroplast	g__Chloroplast	s__Platanus_occidentalis	0	0	0	0	0	0	0	0	0	0	0	0	0	0	0	0	0	0	0	0	0	0	0	0	0	0	0	0	0	0	0	0	0	0	0	0	0	0	0	0	0	0
0a138138333815462f186b5b8d6d9981	d__Bacteria	p__Proteobacteria	c__Gammaproteobacteria	o__Xanthomonadales	f__Xanthomonadaceae	g__Stenotrophomonas		0	0	0	0	0	0	0	0	0	0	0	0	0	0	0	0	0	0	0	0	0	0	0	0	0	0	0	0	0	0	0	0	0	0	0	0	0	0	0	0	0	0
0a167a17a86b00b47b449421daa5ccac	d__Bacteria	p__Proteobacteria	c__Alphaproteobacteria	o__Acetobacterales	f__Acetobacteraceae	g__Asaia	s__Asaia_krungthepensis	0	0	0	0	0	0	0	0	0	0	0	0	0	0	0	0	0	0	0	0	0	0	0	0	0	0	0	0	0	0	0	0	0	0	0	0	0	0	0	0	0	0
0a17aab286d2099764f988354341bb8b	d__Bacteria	p__Cyanobacteria	c__Cyanobacteriia	o__Cyanobacteriales	f__Nostocaceae	g__Calothrix_PCC-6303	s__uncultured_bacterium	0	0	0	0	0	0	0	0	0	0	0	0	0	0	0	0	0	0	0	0	0	0	0	0	0	0	0	0	0	0	0	0	0	0	0	0	0	0	0	0	0	0
0a1934b6c13b7aadfaa8a240253cbfc6	d__Bacteria	p__Proteobacteria	c__Gammaproteobacteria	o__Pseudomonadales	f__Moraxellaceae			0	0	0	0	0	0	3	0	0	0	0	0	0	0	0	0	0	0	0	0	0	0	0	0	0	0	0	0	0	0	0	0	0	0	0	0	0	0	0	0	0	0
0a1a4ec1681f2e7e9bcbca58b1d5ab37	d__Bacteria	p__Proteobacteria	c__Alphaproteobacteria	o__Sphingomonadales	f__Sphingomonadaceae	g__Sphingomonas		0	0	0	0	0	0	0	0	0	0	0	0	0	0	0	0	0	0	0	0	0	0	0	0	0	0	0	0	0	0	0	0	0	0	0	0	0	0	0	0	0	0
0a1c1760cf0aeec1e80001fb4183376d	d__Bacteria	p__Proteobacteria	c__Gammaproteobacteria	o__Enterobacterales	f__Morganellaceae	g__Wigglesworthia	s__Wigglesworthia_glossinidia	0	0	0	0	0	0	0	0	0	0	0	169	0	0	0	0	0	0	0	0	0	0	0	0	0	0	0	0	0	0	0	0	0	0	0	0	0	0	0	0	0	0
0a1eabe0fe805e0dd1e6c370bec3e9ae	d__Bacteria	p__Firmicutes	c__Bacilli	o__Staphylococcales	f__Staphylococcaceae	g__Staphylococcus		0	0	0	0	0	0	0	0	0	0	0	0	0	0	0	0	0	0	0	0	0	0	0	0	0	0	0	0	0	0	13	0	0	0	0	0	0	0	0	0	0	0
0a289f5673aca07a0a45e7bb458ab281	d__Bacteria	p__Proteobacteria	c__Alphaproteobacteria	o__Caulobacterales	f__Caulobacteraceae	g__Brevundimonas		0	0	0	0	0	0	0	0	0	0	0	0	0	0	0	0	0	0	0	0	0	0	0	0	0	0	0	0	0	0	0	0	0	0	0	0	0	0	0	0	0	0
0a2d03e02eda7742e3efd2ae677df414	d__Bacteria	p__Firmicutes	c__Bacilli					0	0	0	0	0	0	0	0	0	0	0	0	0	0	0	0	0	0	0	0	0	0	0	0	0	0	0	0	0	0	0	0	0	0	0	0	0	0	75	0	0	0
0a30271f29223f9e3658a0741e047a09	d__Bacteria	p__Bacteroidota	c__Bacteroidia	o__Flavobacteriales	f__Weeksellaceae	g__Chryseobacterium	s__Chryseobacterium_sp.	0	0	0	0	0	0	0	0	0	0	0	0	0	0	0	0	0	0	0	0	0	0	0	0	0	0	0	0	0	0	0	0	0	0	0	83	0	0	0	0	0	0
0a365a3cbebc0dae9d09fcd2f2cea5fd	d__Bacteria	p__Proteobacteria	c__Gammaproteobacteria	o__Burkholderiales	f__Rhodocyclaceae			0	0	0	0	0	0	0	0	0	0	0	0	0	0	0	0	0	0	0	0	0	0	0	0	0	0	0	0	0	0	0	65	103	0	0	0	0	0	0	0	0	0
0a3bd09666626723563985419a037098	d__Bacteria	p__Firmicutes	c__Bacilli	o__Thermicanales	f__Thermicanaceae	g__Thermicanus	s__uncultured_bacterium	0	0	0	0	0	0	0	0	0	0	0	0	0	0	0	0	0	0	0	0	0	0	0	0	0	0	0	0	0	0	0	0	0	0	0	0	0	0	0	0	0	0
0a3de253a747b7498756622df9b00b6f	d__Bacteria	p__Actinobacteriota	c__Actinobacteria	o__Micrococcales	f__Dermabacteraceae	g__Brachybacterium		0	0	0	0	0	0	0	0	0	0	0	0	0	0	0	0	0	0	0	0	0	0	0	0	0	0	0	0	0	0	0	0	0	0	0	0	0	0	0	0	0	0
0a427fde6096e62d2dbe09f5a74a4a47	d__Bacteria	p__Proteobacteria	c__Alphaproteobacteria	o__Rhizobiales	f__Xanthobacteraceae	g__Xanthobacter		0	0	0	0	0	0	0	0	0	0	0	0	0	0	0	0	0	0	0	0	0	0	0	0	0	0	0	0	0	0	0	0	0	0	0	0	0	0	0	0	0	0
0a476c495fc99db7d8dc8b7e7f5c0717	d__Bacteria	p__Proteobacteria	c__Alphaproteobacteria	o__Rhizobiales	f__Beijerinckiaceae	g__Bosea		0	0	0	0	0	0	0	0	0	0	0	0	0	0	0	0	0	0	0	0	0	0	0	0	0	0	0	0	0	0	9	0	0	0	0	0	0	0	0	0	0	0
0a47ca0dd5fbf7475dbd9e11ca2a03b4	d__Bacteria	p__Proteobacteria	c__Alphaproteobacteria	o__Rhodobacterales	f__Rhodobacteraceae			0	0	0	0	0	0	0	0	0	0	0	0	0	0	0	0	0	0	0	0	0	0	36	0	0	0	0	0	0	0	0	0	0	0	0	0	0	0	0	0	0	0
0a48fe718abcabea9975dfe248b90887	d__Bacteria	p__Acidobacteriota	c__Acidobacteriae	o__Bryobacterales	f__Bryobacteraceae	g__Bryobacter		0	49	0	0	0	0	0	0	0	0	0	0	0	0	0	0	0	0	0	0	0	0	0	0	0	0	0	0	0	0	0	0	0	0	0	0	0	0	0	0	0	0
0a499e1f021f2602325b96544dffbbe4	d__Bacteria	p__Proteobacteria	c__Alphaproteobacteria	o__Rhizobiales	f__Rhizobiaceae			0	0	0	0	0	0	0	0	0	0	0	0	0	0	0	0	0	0	0	0	0	0	0	0	0	0	0	0	0	0	0	0	0	0	0	0	0	0	0	0	0	0
0a4b9616c96395b1c693b838efb93b87	d__Bacteria	p__Verrucomicrobiota	c__Verrucomicrobiae	o__Chthoniobacterales	f__Chthoniobacteraceae	g__Chthoniobacter		0	0	0	0	0	0	0	0	0	0	0	0	0	0	0	0	0	0	0	0	0	0	0	0	0	0	37	0	0	0	0	0	0	0	0	0	0	0	0	0	0	0
0a51bdea510062c15d91d3f509dfc8b8	d__Bacteria	p__Proteobacteria	c__Gammaproteobacteria	o__Enterobacterales	f__Morganellaceae	g__Wigglesworthia	s__Wigglesworthia_glossinidia	0	0	0	0	0	0	0	0	0	0	0	0	0	0	0	0	0	0	0	0	0	0	0	0	0	0	0	0	0	0	0	0	0	0	0	0	0	0	0	0	0	0
0a51d1d1478f32270961afcff903e00f	d__Bacteria	p__Proteobacteria	c__Gammaproteobacteria	o__Burkholderiales	f__Alcaligenaceae	g__GKS98_freshwater_group	s__Burkholderiaceae_bacterium	45	0	0	0	0	0	0	0	0	0	0	0	0	0	0	0	0	0	0	0	0	0	0	0	0	0	0	0	0	0	0	0	0	0	0	0	0	0	0	0	0	0
0a51e2b127fca67b6be6b8ee11d46c53	d__Bacteria	p__Bacteroidota	c__Bacteroidia	o__Flavobacteriales	f__Weeksellaceae	g__Chryseobacterium	s__uncultured_bacterium	0	0	0	0	0	0	0	0	0	0	0	0	0	0	0	0	0	0	0	0	0	0	0	0	0	0	121	0	0	0	0	0	0	0	0	0	0	0	0	0	0	0
0a538e42aef7a98143e199336758e8a0	d__Bacteria	p__Planctomycetota	c__Planctomycetes	o__Gemmatales	f__Gemmataceae			0	0	0	0	0	0	0	0	0	0	0	0	0	0	0	0	0	0	0	0	0	0	0	0	0	0	0	0	0	0	0	0	0	0	0	0	0	0	0	0	0	0
0a5b9b4d9b100e2e3855ab90da518f27	d__Bacteria	p__Proteobacteria	c__Alphaproteobacteria	o__Micropepsales	f__Micropepsaceae	g__uncultured	s__uncultured_proteobacterium	0	0	0	0	0	0	0	0	0	0	62	0	0	0	0	0	0	0	0	0	0	0	0	0	0	0	0	0	0	0	0	0	0	0	0	0	0	0	0	0	0	0
0a5d98d84690b31261f611743622fdde	d__Bacteria	p__Cyanobacteria	c__Cyanobacteriia	o__Cyanobacteriales	f__Nostocaceae	g__Calothrix_PCC-6303	s__uncultured_bacterium	0	74	0	0	0	0	0	0	40	0	0	0	0	0	0	0	0	0	0	0	0	0	0	0	0	0	0	0	0	0	0	0	0	0	0	0	0	0	0	0	0	0
0a5f401041df401cf172006cef05dc94	d__Bacteria	p__Firmicutes	c__Bacilli	o__Staphylococcales	f__Staphylococcaceae	g__Staphylococcus		0	0	0	0	0	0	0	0	0	0	0	0	0	0	0	0	0	0	0	0	0	0	0	0	0	0	0	0	0	0	0	0	0	0	0	0	0	0	0	0	0	0
0a74f510538b071a56ba93fcb37bcc01	d__Bacteria	p__Firmicutes	c__Bacilli	o__Staphylococcales	f__Staphylococcaceae	g__Staphylococcus		0	0	0	0	0	0	0	0	0	0	0	0	0	0	0	0	0	0	0	0	0	0	0	0	0	0	0	0	0	0	41	0	0	0	0	0	0	0	0	0	0	0
0a7556524c3e64445e25e81a31483fe8	d__Bacteria	p__Cyanobacteria	c__Cyanobacteriia	o__Chloroplast	f__Chloroplast	g__Chloroplast	s__Platanus_occidentalis	0	0	0	0	0	0	0	0	0	0	0	0	0	0	0	0	0	0	0	0	0	0	0	0	0	0	0	0	0	0	0	0	0	0	0	0	0	0	0	0	0	0
0a7fe1cc9f5191d668ef4692c868b21b	d__Bacteria	p__Actinobacteriota	c__Actinobacteria	o__Micrococcales	f__Micrococcaceae	g__Micrococcus		0	0	0	0	0	0	0	0	0	0	0	0	0	0	0	0	0	0	0	0	0	0	0	0	0	0	0	0	0	0	0	0	0	0	0	0	0	0	0	0	0	0
0a87636396da53a28003b6d1641e4bc6	d__Bacteria	p__Proteobacteria	c__Gammaproteobacteria	o__Enterobacterales	f__Morganellaceae	g__Wigglesworthia	s__Wigglesworthia_glossinidia	0	0	0	0	0	0	0	0	0	0	0	0	0	0	0	0	0	0	0	0	0	0	0	0	0	0	0	0	0	0	0	0	0	0	0	0	0	0	0	0	0	0
0a8e82daef56d838c9f944005374c412	d__Bacteria	p__Actinobacteriota	c__Actinobacteria	o__Corynebacteriales	f__Corynebacteriaceae			0	0	0	0	0	0	0	0	0	0	0	0	0	0	0	0	0	0	0	0	0	0	0	0	0	0	0	0	0	0	0	0	0	0	0	0	0	0	0	0	0	0
0a91c0c1bf70983912153a2cc62e3bcf	d__Bacteria	p__Proteobacteria	c__Gammaproteobacteria	o__Enterobacterales				0	0	0	0	0	0	0	0	0	0	0	0	0	0	0	0	0	0	0	0	0	0	0	0	0	0	0	0	0	0	0	0	0	0	0	0	0	0	0	0	0	0
0a942989a0457dc67fec6ad2b5afd0aa	d__Bacteria	p__Firmicutes	c__Bacilli	o__Staphylococcales	f__Staphylococcaceae	g__Staphylococcus		0	0	0	0	0	0	0	0	0	0	0	0	0	0	0	0	0	0	0	0	0	0	0	0	0	0	0	0	0	7	0	0	0	0	0	0	0	0	0	0	0	0
0a996cc9bc3c8a199ac9a899eb6f2434	d__Bacteria	p__Proteobacteria	c__Gammaproteobacteria	o__Enterobacterales	f__Morganellaceae	g__Wigglesworthia	s__Wigglesworthia_glossinidia	0	0	0	0	0	0	0	0	0	0	0	0	0	0	0	0	0	0	0	0	0	0	0	0	0	0	0	0	0	0	0	0	0	0	0	0	0	0	0	0	0	0
0aa2ee40e5ad5b2191def2d5c934e376	d__Bacteria	p__Proteobacteria	c__Alphaproteobacteria	o__Rhodobacterales	f__Rhodobacteraceae	g__Haematobacter		0	0	0	0	0	0	0	0	0	0	0	0	0	0	0	0	0	0	0	0	0	0	0	0	0	0	0	0	0	0	0	0	0	0	0	0	0	0	0	0	0	0
0aa395170e210173e138e0d14e9c700a	d__Bacteria	p__Proteobacteria	c__Alphaproteobacteria	o__Reyranellales	f__Reyranellaceae	g__Reyranella		0	0	0	0	0	0	108	0	0	0	0	0	0	23	18	0	0	0	0	0	0	0	0	0	85	0	0	0	41	0	0	64	0	0	0	0	0	0	0	0	0	34
0aa479f07533599327b51e2dc8e2db65	d__Bacteria	p__Firmicutes	c__Bacilli	o__Staphylococcales	f__Staphylococcaceae	g__Staphylococcus		0	0	0	0	0	0	0	0	0	0	0	0	0	0	0	0	0	0	0	0	0	0	0	0	0	0	0	0	0	0	0	0	0	0	0	0	0	0	0	0	0	0
0aa81b80109c7711eef656ffda7dbe48	d__Bacteria	p__Proteobacteria	c__Gammaproteobacteria	o__Burkholderiales	f__Alcaligenaceae			0	0	0	5	0	0	0	0	0	0	0	0	0	0	0	0	0	0	0	0	0	0	0	0	0	0	0	0	0	0	0	0	0	0	0	0	0	0	0	0	0	0
0aaaba1cdc88512dfe54565a6642d32a	d__Bacteria	p__Cyanobacteria	c__Cyanobacteriia	o__Cyanobacteriales	f__Nostocaceae	g__Nostoc_PCC-7524	s__Nostoc_sp.	0	0	0	0	0	0	0	0	0	0	0	0	0	0	0	0	0	0	0	0	0	0	0	0	0	0	0	0	0	0	0	0	0	0	0	0	0	0	0	0	0	0
0aaccf87845e90741033025ad6d34ed7	d__Bacteria	p__Firmicutes	c__Bacilli	o__Staphylococcales	f__Staphylococcaceae	g__Staphylococcus		0	0	0	0	0	0	0	0	0	0	0	0	0	0	0	0	0	0	0	0	0	0	0	0	0	0	0	0	0	0	0	0	0	0	0	0	0	0	0	0	0	0
0ab00d2c4810cabe6f961f36cdc89117	d__Bacteria	p__Actinobacteriota	c__Actinobacteria	o__Corynebacteriales	f__Nocardiaceae	g__Gordonia		0	0	0	0	0	0	0	0	0	0	0	0	0	0	0	0	0	0	0	0	0	0	0	0	0	0	0	0	0	0	0	0	0	0	0	0	0	0	0	0	0	0
0ab41094b4f62b6c9fbb71a0231a0806	d__Bacteria	p__Proteobacteria	c__Gammaproteobacteria	o__Enterobacterales	f__Morganellaceae	g__Wigglesworthia	s__Wigglesworthia_glossinidia	0	0	0	0	0	0	0	0	0	0	0	0	0	0	0	0	0	0	0	0	0	0	0	0	0	0	0	0	0	0	0	0	0	0	0	0	0	0	0	0	0	0
0ab428905842725618e4f5586aee1d18	d__Bacteria	p__Cyanobacteria	c__Cyanobacteriia	o__Cyanobacteriales	f__Nostocaceae			0	0	49	0	0	0	0	0	0	0	0	0	0	0	0	0	0	0	0	0	0	0	0	0	0	0	0	0	0	0	0	0	0	0	0	0	0	0	0	0	0	0
0ab58ea6be4fa405af701ac37d5eaa9e	d__Bacteria	p__Cyanobacteria	c__Cyanobacteriia	o__Chloroplast	f__Chloroplast	g__Chloroplast	s__Platanus_occidentalis	0	0	0	0	0	0	0	0	0	0	0	0	0	0	0	0	0	0	0	0	0	0	0	0	0	0	0	0	0	0	0	0	0	0	0	0	0	0	0	0	0	0
0ab75d3dd89f9ac32cd3ba7e1d621057	d__Bacteria	p__Verrucomicrobiota	c__Verrucomicrobiae	o__Verrucomicrobiales	f__Verrucomicrobiaceae	g__uncultured	s__uncultured_soil	0	0	0	0	0	0	0	0	0	0	0	0	0	0	0	0	0	0	0	0	0	0	0	0	0	0	0	0	0	0	0	0	0	0	0	0	0	0	0	0	0	0
0ab89c0d07e99ef01872ca9b74a2f5c8	d__Bacteria	p__Proteobacteria	c__Alphaproteobacteria	o__Sphingomonadales	f__Sphingomonadaceae	g__Sphingomonas		0	45	0	0	0	0	0	0	0	0	0	0	0	0	0	0	0	0	0	0	0	0	0	0	0	0	0	0	0	0	0	0	0	0	0	0	0	0	0	0	0	0
0abbb9dbb8007707b4d2c29391189aec	d__Bacteria	p__Proteobacteria	c__Alphaproteobacteria	o__Rhodobacterales	f__Rhodobacteraceae	g__Rhodobacter		0	0	0	0	0	0	0	0	0	0	0	0	0	0	0	0	0	0	0	0	0	0	0	0	0	0	0	0	0	0	0	62	0	0	0	0	0	0	0	0	0	0
0abd4304ec6715e3dc0ca394baecaa19	d__Bacteria	p__Proteobacteria	c__Gammaproteobacteria	o__Burkholderiales	f__Rhodocyclaceae	g__C39	s__Rhodocyclaceae_bacterium	0	0	0	0	0	0	0	0	0	0	0	0	0	0	0	0	0	0	0	0	0	0	0	0	0	0	0	0	0	0	0	0	0	0	0	0	0	0	0	0	0	0
0ac09bdb244208f29c05c7101eeb2efa	d__Bacteria	p__Proteobacteria	c__Alphaproteobacteria	o__Sphingomonadales	f__Sphingomonadaceae	g__Sphingomonas		0	0	0	0	0	0	0	0	0	0	0	0	0	0	0	0	0	0	0	0	0	0	0	0	0	0	0	0	0	0	0	0	0	0	0	0	0	0	72	0	0	0
0ac6dd422f2e5d126d45233d281f9965	d__Bacteria	p__Proteobacteria	c__Gammaproteobacteria	o__Enterobacterales	f__Yersiniaceae	g__Serratia		0	0	0	0	0	0	0	0	0	0	0	0	0	0	0	0	0	0	0	0	0	0	0	0	0	0	0	0	0	0	0	0	0	0	0	0	0	0	0	0	0	0
0ad0cc629e5ba977718b7d6b00c31037	d__Bacteria	p__Actinobacteriota	c__Actinobacteria	o__Micrococcales	f__Brevibacteriaceae	g__Brevibacterium		0	0	0	0	0	0	0	0	0	0	0	0	0	0	0	0	0	0	0	0	0	0	0	0	0	0	0	0	0	0	0	0	0	0	0	0	0	0	0	0	0	0
0ad25dbd532d3f63a1f5c73af13b86a0	d__Bacteria	p__Proteobacteria	c__Alphaproteobacteria	o__Elsterales	f__Elsteraceae	g__uncultured	s__uncultured_bacterium	0	0	0	0	0	0	0	0	0	0	0	0	0	0	0	0	0	0	0	0	0	0	0	0	0	0	0	0	0	0	0	0	0	0	0	0	0	0	0	0	0	0
0ad72a4bb0e2183cda2ac1fb839c6a07	d__Bacteria	p__Cyanobacteria	c__Cyanobacteriia	o__Chloroplast	f__Chloroplast	g__Chloroplast		0	0	0	0	0	0	0	0	0	0	0	0	0	0	0	0	0	0	0	0	0	0	0	0	0	0	0	0	0	0	0	0	0	0	0	0	0	0	0	0	0	0
0adf537e59a5f9ad088023210c6c0861	d__Bacteria	p__Cyanobacteria	c__Cyanobacteriia	o__Cyanobacteriales	f__Nostocaceae	g__Nostoc_PCC-7524	s__uncultured_bacterium	0	0	0	0	0	0	0	0	0	0	0	0	0	0	0	0	0	0	0	0	0	0	0	0	0	0	0	0	0	0	0	0	0	0	0	0	0	0	0	0	0	0
0ae10e1bce8eb51cb5c97db4bc8fc3e4	d__Bacteria	p__Proteobacteria	c__Alphaproteobacteria	o__Rickettsiales	f__Anaplasmataceae	g__Wolbachia	s__Wolbachia_sp.	0	0	0	0	0	0	0	0	0	0	0	0	0	0	0	0	0	0	0	0	0	0	0	0	0	0	0	0	0	0	0	51	0	0	0	0	0	0	0	0	0	0
0ae38ee0a52a40cd134b00cfe98c3e18	d__Bacteria	p__Acidobacteriota	c__Acidobacteriae	o__Bryobacterales	f__Bryobacteraceae	g__Bryobacter	s__uncultured_Acidobacteria	0	0	0	0	0	0	0	59	0	0	0	0	0	0	0	0	0	0	0	0	0	0	0	0	0	0	0	0	0	0	0	0	0	0	0	0	0	0	0	0	0	0
0ae3e070cfbec9385ed26dda52e5f9df	d__Bacteria	p__Actinobacteriota	c__Actinobacteria	o__Micrococcales	f__Micrococcaceae	g__Micrococcus		0	0	0	0	0	0	0	0	0	0	0	0	0	0	0	0	0	0	0	0	0	0	0	0	0	0	0	0	48	0	0	0	0	0	0	0	0	0	0	0	0	0
0ae7302fda4ac4b9432bbd2d5a1ebde6	d__Bacteria	p__Proteobacteria	c__Alphaproteobacteria	o__Rhizobiales	f__Rhizobiales_Incertae_Sedis	g__uncultured		0	0	0	0	0	0	0	0	0	0	0	0	29	0	0	0	0	0	0	0	0	0	0	0	0	0	0	0	0	0	0	0	0	0	0	0	0	0	0	60	0	0
0ae76db5b87fad8d4f292590ca4daefa	d__Bacteria	p__Actinobacteriota	c__Actinobacteria	o__Micrococcales	f__Micrococcaceae	g__Kocuria		0	0	0	0	0	0	0	0	0	0	0	0	0	0	0	0	0	0	0	0	0	0	0	0	0	0	0	0	0	0	0	0	0	0	0	0	0	0	0	0	0	0
0aec0eea52810b1f0c77c046d0ebc750	d__Bacteria	p__Cyanobacteria	c__Cyanobacteriia	o__Chloroplast	f__Chloroplast	g__Chloroplast		0	0	0	0	0	0	0	0	0	0	0	0	0	0	0	0	0	0	0	0	0	0	0	0	0	0	0	0	0	0	0	0	0	0	0	0	0	0	0	0	0	0
0aec761ed0fea7169b94d473c7469ebd	d__Bacteria	p__Proteobacteria	c__Gammaproteobacteria	o__Enterobacterales	f__Yersiniaceae	g__Serratia		0	0	0	0	0	0	0	0	0	0	0	0	0	0	0	0	0	98	0	0	0	0	0	0	0	0	0	0	0	0	0	0	0	0	0	0	0	0	0	0	0	0
0aed48ab9e47e696e5fd13db3a8d1337	d__Bacteria	p__Proteobacteria	c__Gammaproteobacteria	o__Enterobacterales	f__Yersiniaceae	g__Serratia		0	0	0	0	0	0	0	0	0	0	0	0	0	0	0	0	0	0	0	0	0	0	0	0	0	0	0	0	0	0	0	0	0	0	0	0	0	0	0	0	0	0
0aeec031f1fd392cba42274da5c2a70d	d__Bacteria	p__Actinobacteriota	c__Actinobacteria	o__Micrococcales	f__Micrococcaceae	g__Nesterenkonia		0	0	0	0	0	0	0	0	0	0	0	0	0	0	0	0	0	0	0	0	0	0	0	0	0	0	0	0	0	0	0	0	0	0	0	0	0	0	0	0	0	0
0af15d14773dae94cc13f014f862f846	d__Bacteria	p__Proteobacteria	c__Gammaproteobacteria	o__Burkholderiales	f__Comamonadaceae			0	0	0	0	0	0	0	0	0	0	0	0	0	0	0	0	0	0	0	0	0	0	0	0	0	0	0	0	0	0	0	0	0	0	0	0	0	0	0	0	0	0
0af21b4f1ef944aa4356f29c82842fb4	d__Bacteria	p__Actinobacteriota	c__Actinobacteria	o__PeM15	f__PeM15	g__PeM15	s__bacterium_rJ7	0	0	0	0	0	0	32	0	0	0	0	0	0	0	0	0	0	0	0	0	0	0	0	0	0	0	0	0	0	0	0	0	0	0	0	0	0	0	0	0	0	0
0af707ffc56164d48034dcf0ff312602	d__Bacteria	p__Proteobacteria	c__Alphaproteobacteria	o__Rhizobiales	f__Rhizobiaceae	g__Aureimonas		0	0	0	0	0	0	0	0	0	0	0	0	0	0	0	0	0	0	0	0	4	0	0	0	0	0	0	0	0	0	17	0	0	0	0	0	0	0	0	0	0	0
0afdd28b3dd72cbca65e1b19d3f36b23	d__Bacteria	p__Actinobacteriota	c__Actinobacteria	o__Micrococcales	f__Brevibacteriaceae	g__Brevibacterium		0	0	0	0	0	0	0	0	0	0	0	0	0	0	0	0	0	0	0	0	0	0	0	0	0	0	0	0	0	0	0	0	0	0	0	0	0	0	0	0	0	0
0afe3290b668ac63fd0309b2c2f0e769	d__Bacteria	p__Planctomycetota	c__Planctomycetes	o__Gemmatales	f__Gemmataceae	g__Gemmata		0	0	0	0	0	0	0	0	0	0	0	0	0	0	0	0	0	0	0	0	0	0	0	0	0	0	0	0	0	0	0	0	0	0	0	0	0	0	0	0	0	0
0b060683b0073ee1657ebccd992792ad	d__Bacteria	p__Proteobacteria	c__Gammaproteobacteria	o__Enterobacterales	f__Enterobacteriaceae			0	0	0	0	0	0	0	0	0	0	0	0	0	0	0	0	0	0	0	0	0	0	0	0	0	0	0	0	0	0	0	0	0	0	0	0	0	0	0	0	0	0
0b06a5c05c01108f47bccaf24157ef2c	d__Bacteria	p__Cyanobacteria	c__Cyanobacteriia	o__Chloroplast	f__Chloroplast	g__Chloroplast	s__Platanus_occidentalis	0	0	0	0	0	0	0	0	0	0	0	0	0	0	0	0	0	0	0	0	0	0	0	0	0	0	0	0	0	0	0	0	0	0	0	0	0	0	0	0	0	0
0b0a65f521d940d136ea3bf20e12582b	d__Bacteria	p__Firmicutes	c__Bacilli	o__Staphylococcales	f__Staphylococcaceae	g__Staphylococcus		0	0	0	0	0	0	0	0	0	0	0	0	0	0	0	0	0	0	0	0	0	0	0	0	0	0	0	0	40	0	0	0	0	0	0	0	0	0	0	0	0	0
0b0a6fb8e9f21d733945fa1bff56483e	d__Bacteria	p__Proteobacteria	c__Alphaproteobacteria	o__Rickettsiales				0	0	0	0	0	0	0	0	0	0	0	0	0	0	0	0	0	0	0	0	0	0	0	0	0	0	0	0	0	0	0	0	0	0	0	0	0	0	0	0	0	0
0b0b42841c00f6bced79c84b96fa71f9	d__Bacteria	p__Cyanobacteria	c__Cyanobacteriia	o__Chloroplast	f__Chloroplast	g__Chloroplast	s__Platanus_occidentalis	0	0	0	0	0	0	0	0	0	0	0	0	0	0	0	0	0	0	0	0	0	0	0	0	0	0	0	0	0	0	0	0	0	0	0	0	0	0	0	0	0	0
0b13a63a3dba19d18e6622d3911a47a0	d__Bacteria	p__Proteobacteria	c__Alphaproteobacteria	o__Rickettsiales	f__Anaplasmataceae	g__Wolbachia		0	0	0	0	0	0	0	0	0	0	0	0	0	0	0	0	0	0	0	0	0	0	0	0	0	0	0	0	0	0	0	0	0	0	0	0	0	0	0	0	0	0
0b18e44cff1ba0e2c725f48022c36a39	d__Bacteria	p__Proteobacteria	c__Alphaproteobacteria	o__Sphingomonadales	f__Sphingomonadaceae	g__Sphingomonas		0	0	0	0	0	0	0	0	0	0	0	0	0	0	0	0	0	0	0	0	0	0	0	0	0	0	0	0	0	0	0	0	0	0	0	0	0	0	0	0	0	0
0b1a829212b08bcb7894035bcd8f1ee7	d__Bacteria	p__Proteobacteria	c__Alphaproteobacteria	o__Rhodobacterales	f__Rhodobacteraceae	g__Rubellimicrobium		0	0	0	0	0	17	0	0	0	0	0	0	0	0	0	0	0	0	0	0	0	0	0	0	0	0	0	0	0	0	0	0	0	0	0	0	0	0	0	0	0	0
0b1bfad3ce28fc98dcf24b24a7eedadd	d__Bacteria	p__Actinobacteriota	c__Actinobacteria	o__Micrococcales	f__Intrasporangiaceae			0	0	0	0	0	0	0	0	0	0	0	0	0	0	0	0	0	0	0	0	0	0	0	0	0	0	0	0	0	0	0	0	0	0	0	0	0	0	0	0	0	0
0b215d4b685091cae9a4fa62a89d43e2	d__Bacteria	p__Proteobacteria	c__Alphaproteobacteria	o__Rhodobacterales	f__Rhodobacteraceae	g__Rhodobacter		0	0	0	0	0	0	0	0	0	0	0	0	0	0	0	0	0	0	22	0	0	0	0	0	0	0	0	0	0	0	0	0	0	0	0	0	0	0	0	0	0	0
0b24e61db993270b3b4d913e43bae892	d__Bacteria	p__Proteobacteria	c__Gammaproteobacteria	o__Xanthomonadales	f__Xanthomonadaceae	g__Stenotrophomonas		0	0	0	0	0	0	0	0	0	0	0	0	0	0	0	0	0	0	0	0	0	0	0	0	0	0	0	0	0	0	0	0	0	0	0	0	0	0	0	0	0	0
0b263f7c814ff54fb32334b0c3fed5db	d__Bacteria	p__Firmicutes	c__Bacilli	o__Lactobacillales	f__Streptococcaceae	g__Streptococcus		0	0	0	0	23	0	0	0	0	0	0	0	0	0	0	0	0	0	0	0	0	0	0	0	0	0	0	0	0	0	0	0	0	0	0	0	0	0	0	0	0	0
0b285d93c4d87c0ec404381d6d910f09	d__Bacteria	p__Acidobacteriota	c__Blastocatellia	o__Blastocatellales	f__Blastocatellaceae	g__Blastocatella	s__bacterium_Ellin6075	0	0	0	0	0	0	0	0	0	0	0	0	0	0	0	0	0	0	0	0	0	0	50	0	0	0	0	0	0	0	0	0	0	0	0	0	0	0	0	0	0	0
0b287f960b23ccc5062b153d15bea0a3	d__Bacteria	p__Proteobacteria	c__Gammaproteobacteria	o__Enterobacterales	f__Morganellaceae	g__Wigglesworthia	s__Wigglesworthia_glossinidia	0	0	0	0	0	30	0	0	0	0	0	0	0	0	0	0	0	0	0	0	0	0	0	0	0	0	0	0	0	0	0	0	0	0	0	0	0	0	0	0	0	0
0b2b4cdbeac2f5d7a1e7d4d18496e0ec	d__Bacteria	p__Planctomycetota	c__Planctomycetes	o__Planctomycetales	f__uncultured	g__uncultured		0	0	0	0	0	0	0	0	0	0	0	0	0	0	0	0	0	0	0	28	0	0	0	0	0	0	0	0	0	0	0	0	0	0	0	0	0	0	0	0	0	0
0b2b830d1738c6d927182651072e1638	d__Bacteria	p__Planctomycetota	c__Planctomycetes	o__Isosphaerales	f__Isosphaeraceae	g__uncultured	s__uncultured_bacterium	0	0	0	0	0	0	0	0	0	0	0	0	0	0	0	0	0	0	0	0	0	0	0	0	0	0	0	0	0	0	0	0	0	0	0	0	0	0	0	0	0	0
0b2d52e012ec152337a2b21c99b91593	d__Bacteria	p__Proteobacteria	c__Gammaproteobacteria	o__Burkholderiales	f__Burkholderiaceae	g__Burkholderia-Caballeronia-Paraburkholderia		0	0	0	0	0	0	0	0	0	0	0	0	0	0	0	0	0	0	0	0	0	0	0	0	0	0	0	0	0	0	0	0	0	0	0	0	0	0	0	0	0	0
0b2e6bc6e8f7cce3342061bb94929ce3	d__Bacteria	p__Cyanobacteria	c__Cyanobacteriia	o__Chloroplast	f__Chloroplast	g__Chloroplast	s__Platanus_occidentalis	0	0	0	0	0	0	0	0	0	0	0	0	0	0	0	0	0	0	0	0	0	0	0	0	0	0	0	0	0	0	0	0	0	0	0	0	0	0	0	0	0	0
0b34a000859be1deedeb1d888c9107c2	d__Bacteria	p__Proteobacteria	c__Alphaproteobacteria	o__Rhizobiales				0	0	0	0	0	0	0	0	0	0	0	0	0	0	0	0	0	0	0	0	0	0	0	0	0	0	0	0	0	0	0	0	0	0	0	0	0	0	0	0	0	0
0b37066e21d50102ef2dbb61b4404463	d__Bacteria	p__Actinobacteriota	c__Actinobacteria	o__Micrococcales	f__Brevibacteriaceae	g__Brevibacterium		0	0	0	0	0	0	3	0	0	0	0	0	0	0	0	0	0	0	0	0	0	0	0	0	0	0	0	0	0	0	0	0	0	0	0	0	0	0	0	0	0	0
0b38ec6ccc1f6e21a38bda089774dfc7	d__Bacteria	p__Proteobacteria	c__Alphaproteobacteria	o__Rhizobiales	f__Rhizobiaceae			0	0	0	0	0	0	0	0	0	0	0	0	0	0	0	0	0	0	0	0	0	0	0	0	0	0	0	0	0	0	0	0	0	0	0	0	0	0	0	0	0	0
0b391668ab694f7979078c4ecdbde815	d__Bacteria	p__Bacteroidota	c__Bacteroidia	o__Sphingobacteriales	f__Sphingobacteriaceae	g__Sphingobacterium	s__Sphingobacterium_siyangense	0	0	0	0	0	0	0	0	0	0	0	0	0	0	0	0	0	0	0	0	0	0	0	0	0	0	0	0	0	0	0	0	0	0	0	0	0	0	0	0	0	0
0b41e4eb23ef29f35ff77cb1cc225916	d__Bacteria	p__Actinobacteriota	c__Actinobacteria	o__Micrococcales	f__Microbacteriaceae			0	0	0	0	0	0	0	0	0	0	0	0	0	0	0	0	0	0	0	0	0	0	0	0	0	0	0	0	0	0	0	0	0	0	0	0	0	0	0	0	0	0
0b463aaec3a95828d07c8fa94ebfd8df	d__Bacteria	p__Proteobacteria	c__Gammaproteobacteria	o__Enterobacterales	f__Yersiniaceae	g__Serratia		0	0	0	0	0	0	0	0	0	0	0	0	0	0	0	0	0	0	0	0	0	0	0	0	0	0	0	0	0	0	0	0	0	0	0	0	0	0	0	0	0	0
0b483ae22c93a3cad6b9e989633abfc8	d__Bacteria	p__Cyanobacteria	c__Cyanobacteriia	o__Chloroplast	f__Chloroplast	g__Chloroplast		0	0	0	0	0	0	0	0	0	0	0	0	0	0	0	0	0	0	0	0	0	0	0	0	0	0	0	0	0	0	0	0	0	0	0	0	0	0	0	0	0	0
0b48a4d599cbd000dd55cd3b05272a9a	d__Bacteria	p__Proteobacteria	c__Gammaproteobacteria	o__Burkholderiales	f__Methylophilaceae	g__uncultured		0	0	0	0	0	0	0	0	0	0	0	0	0	0	0	0	0	0	0	0	0	0	0	0	0	0	0	0	0	0	0	0	0	0	0	0	0	0	0	0	0	0
0b4d328de0f5dfa7cb9f806e0834247d	d__Bacteria	p__Firmicutes	c__Bacilli	o__Bacillales	f__Bacillaceae	g__Geobacillus		0	0	0	0	0	0	0	0	0	0	0	0	0	0	0	0	0	0	0	0	0	0	0	0	0	0	0	0	0	0	0	0	0	0	0	0	0	0	0	0	0	0
0b4f193cc6627b35fe70fa14a86385cf	d__Bacteria	p__Proteobacteria	c__Alphaproteobacteria	o__Rhizobiales	f__Rhizobiaceae	g__Allorhizobium-Neorhizobium-Pararhizobium-Rhizobium		0	0	0	0	0	0	0	0	0	0	0	0	0	0	0	0	0	0	0	0	0	0	0	0	0	0	0	0	0	0	0	0	0	0	0	56	0	0	0	0	0	0
0b4f9c20af7186f1b877cfefe13322b6	d__Bacteria	p__Cyanobacteria	c__Cyanobacteriia	o__Chloroplast	f__Chloroplast	g__Chloroplast		0	0	0	0	0	0	0	0	0	0	0	0	0	0	0	0	0	0	0	0	0	0	0	0	0	0	0	0	0	0	0	0	0	0	0	0	0	0	0	0	0	0
0b6178ac107bf0dca8269d13063453d8	d__Bacteria	p__Proteobacteria	c__Alphaproteobacteria	o__Rhodobacterales	f__Rhodobacteraceae	g__uncultured		0	0	0	0	0	0	0	0	0	0	0	0	0	0	0	0	0	0	0	0	0	0	0	0	0	0	0	0	0	0	0	0	0	0	0	0	0	0	0	0	0	0
0b6375429635ae54b10a8f4942411643	d__Bacteria	p__Cyanobacteria	c__Cyanobacteriia	o__Chloroplast	f__Chloroplast	g__Chloroplast	s__Platanus_occidentalis	0	0	0	0	0	0	0	0	0	0	0	0	0	0	0	0	0	0	0	0	0	0	0	0	0	0	0	0	0	0	0	0	0	0	0	0	0	0	0	0	0	0
0b6cd9f9b0d66adfa2ab3002c766f35e	d__Bacteria	p__Proteobacteria	c__Gammaproteobacteria	o__Enterobacterales	f__Morganellaceae	g__Wigglesworthia	s__Wigglesworthia_glossinidia	0	0	0	0	0	0	0	0	0	0	0	0	0	0	0	0	0	0	0	0	0	0	0	0	0	0	0	0	0	0	0	0	0	0	0	0	0	0	0	0	0	0
0b767a73d4c556abd9afe3de741567d3	d__Bacteria	p__Bacteroidota	c__Bacteroidia	o__Flavobacteriales	f__Weeksellaceae	g__Chryseobacterium	s__uncultured_bacterium	0	0	0	0	0	0	0	0	0	0	0	111	0	0	0	0	0	0	0	0	0	0	0	0	0	0	0	0	0	0	0	0	0	0	0	0	0	0	0	0	0	0
0b80eb855cf47ede980a988d8965de3a	d__Bacteria	p__Firmicutes	c__Bacilli	o__Staphylococcales	f__Staphylococcaceae	g__Staphylococcus		0	0	0	0	0	0	0	0	0	0	0	0	0	0	0	0	0	0	0	0	0	0	0	0	0	0	0	0	0	0	0	0	0	0	0	0	0	0	0	0	0	0
0b8126f6c8ab981edb8937d88cf45b63	d__Bacteria	p__Proteobacteria	c__Alphaproteobacteria	o__Rhizobiales	f__Beijerinckiaceae	g__Bosea		0	0	0	0	0	0	0	0	0	0	0	0	0	0	0	0	0	0	0	0	0	0	0	0	0	0	0	0	0	0	0	0	0	0	0	0	0	0	0	0	0	0
0b856e3f44168cca2ef198248d97f2ae	d__Bacteria	p__Actinobacteriota	c__Actinobacteria	o__Micrococcales	f__Micrococcaceae	g__Micrococcus		0	0	0	0	0	0	0	0	0	0	0	0	0	0	0	0	0	0	0	0	0	0	0	0	0	0	0	0	0	0	0	0	0	0	0	0	0	0	0	0	0	0
0b870734fca4ab44cacdcbea09ce7994	d__Bacteria	p__Bacteroidota	c__Bacteroidia	o__Flavobacteriales	f__Flavobacteriaceae	g__Flavobacterium	s__Flavobacterium_cheonanense	0	0	0	0	0	0	0	0	0	0	0	0	0	0	0	0	0	0	0	0	0	0	0	0	0	0	0	0	0	0	0	0	0	0	0	0	0	85	0	0	0	0
0b8ef22c1aa35ae323bebc7d32d46992	d__Bacteria	p__Cyanobacteria	c__Cyanobacteriia	o__Chloroplast	f__Chloroplast	g__Chloroplast	s__Platanus_occidentalis	0	0	0	0	0	0	0	0	0	0	0	0	0	0	0	0	0	0	0	0	0	0	0	0	0	0	0	0	0	0	0	0	0	0	0	0	0	0	0	0	0	0
0b914d6b20bb13767a9994550412f083	d__Bacteria	p__Proteobacteria	c__Alphaproteobacteria	o__Rhodobacterales	f__Rhodobacteraceae			0	0	0	0	0	0	0	0	0	0	0	0	0	0	0	0	0	0	0	0	0	0	0	0	0	0	0	0	0	0	0	0	0	0	0	0	0	0	0	0	0	0
0b93a3a4abeb61ac6b521bd4a989e2fb	d__Bacteria	p__Proteobacteria	c__Alphaproteobacteria	o__Rhizobiales	f__Rhizobiaceae			53	0	0	0	0	0	0	0	0	0	0	0	0	0	0	0	0	0	0	0	0	0	0	0	0	0	0	0	0	0	0	0	0	0	0	0	0	0	0	0	0	0
0b96d323ccdf97dc7c30124bc3285a1f	d__Bacteria	p__Cyanobacteria	c__Cyanobacteriia	o__Chloroplast	f__Chloroplast	g__Chloroplast	s__Platanus_occidentalis	0	0	0	0	0	0	0	0	0	0	0	0	0	0	0	0	0	0	0	0	0	0	0	0	0	0	0	0	0	0	0	0	0	0	0	0	0	0	0	0	0	0
0b97ee9fee94d5e833cda75f1dd4c781	d__Bacteria	p__Cyanobacteria	c__Cyanobacteriia	o__Chloroplast	f__Chloroplast	g__Chloroplast	s__Platanus_occidentalis	0	0	0	0	0	0	0	0	0	0	0	0	0	0	0	0	0	0	0	0	0	0	0	0	0	0	0	0	0	0	0	0	0	0	0	0	0	0	0	0	0	0
0b98bded95df17e950266748e0f49dc7	d__Bacteria	p__Proteobacteria	c__Alphaproteobacteria	o__Holosporales	f__Holosporaceae	g__uncultured		0	0	0	0	0	0	0	0	0	0	0	0	0	0	0	0	0	0	0	0	0	0	0	0	0	0	0	0	0	0	0	0	0	0	0	0	0	0	0	0	0	0
0b9b739f24493d32e201eb027a64c837	d__Bacteria	p__Cyanobacteria	c__Cyanobacteriia	o__Chloroplast	f__Chloroplast	g__Chloroplast		0	0	0	0	0	0	0	0	0	0	0	0	0	0	0	0	0	0	0	0	0	0	0	0	0	0	0	0	0	0	0	0	0	0	0	0	0	0	0	0	0	0
0b9bc584a4e5f05e9a679f786ad8d4ec	d__Bacteria	p__Firmicutes	c__Bacilli	o__Staphylococcales	f__Staphylococcaceae	g__Staphylococcus		0	0	0	0	0	0	0	0	0	0	64	0	0	0	0	0	0	0	0	0	0	0	0	0	0	0	0	0	0	0	0	0	0	0	0	0	0	0	0	0	0	0
0b9fcb478822384fd15f2a36afec91e1	d__Bacteria	p__Proteobacteria	c__Alphaproteobacteria	o__Rhodobacterales	f__Rhodobacteraceae			0	0	0	0	0	0	0	0	0	0	0	0	0	0	0	0	0	0	0	0	0	0	0	0	0	0	0	0	0	0	0	0	0	0	0	0	0	0	0	0	0	0
0ba13a4505678fb323c782ddfe146a32	d__Bacteria	p__Cyanobacteria	c__Cyanobacteriia	o__Chloroplast	f__Chloroplast	g__Chloroplast		0	0	0	0	0	0	0	0	0	0	0	0	0	0	0	0	0	0	0	0	0	0	0	0	0	0	0	0	0	0	0	0	0	0	0	0	0	0	0	0	0	0
0ba301cf88b49e5b7ddc058e99181991	d__Bacteria	p__Actinobacteriota	c__Actinobacteria	o__Corynebacteriales	f__Corynebacteriaceae	g__Corynebacterium	s__Corynebacterium_tuberculostearicum	0	0	0	0	0	0	0	0	0	53	0	0	0	0	0	0	0	0	0	0	0	0	0	0	0	0	0	0	0	0	0	0	0	0	0	0	0	0	0	0	0	0
0ba54ea2186576f4909f5b57968294f5	d__Bacteria	p__Bacteroidota	c__Bacteroidia	o__Chitinophagales	f__Chitinophagaceae	g__Flaviaesturariibacter	s__uncultured_bacterium	0	0	0	0	0	0	0	3	0	0	0	0	0	0	0	0	0	0	0	0	0	0	0	0	0	0	0	0	0	0	0	0	0	0	0	0	0	0	0	0	0	0
0ba87b191e7bb194d651f4446c944228	d__Bacteria	p__Proteobacteria	c__Gammaproteobacteria	o__Enterobacterales				0	0	0	0	15	0	0	0	0	0	0	0	0	0	0	0	0	0	0	0	0	0	0	0	0	0	0	0	0	0	0	0	0	0	0	0	0	0	0	0	0	0
0bac43a1e1809356e75514cb45d63d10	d__Bacteria	p__Proteobacteria	c__Alphaproteobacteria	o__Sphingomonadales	f__Sphingomonadaceae	g__Sphingorhabdus		0	0	0	0	0	0	0	0	0	0	0	0	0	0	0	0	0	0	0	0	0	0	0	0	0	0	0	0	0	0	0	0	0	0	0	0	0	0	61	0	0	0
0baf4589bbccadc215545f60e4825fa4	d__Bacteria	p__Actinobacteriota	c__Actinobacteria	o__Micrococcales				0	0	0	0	0	0	0	0	0	0	0	0	0	0	0	0	0	0	0	0	0	0	0	0	0	0	0	0	0	0	30	0	0	0	0	0	0	0	0	0	0	0
0bb06e8253b856377a5a06929ebb40c2	d__Bacteria	p__Proteobacteria	c__Gammaproteobacteria	o__Enterobacterales	f__Yersiniaceae	g__Serratia		0	0	0	0	0	0	0	0	87	0	0	0	0	0	0	0	0	0	0	0	0	0	0	0	0	0	0	0	0	0	0	0	0	0	0	0	0	0	0	0	0	0
0bb333a9838bc30ae711384be0a8ff32	d__Bacteria	p__Proteobacteria	c__Gammaproteobacteria	o__Pseudomonadales	f__Moraxellaceae	g__Acinetobacter		0	0	0	0	0	0	0	0	0	0	0	0	0	0	0	0	0	0	0	0	0	0	0	0	0	0	0	0	34	0	0	0	0	0	0	0	0	0	0	0	0	0
0bb6eefa815f65da606206232c487531	d__Bacteria	p__Cyanobacteria	c__Cyanobacteriia	o__Chloroplast	f__Chloroplast	g__Chloroplast		0	0	0	0	0	0	0	0	0	0	0	0	0	0	0	0	0	0	0	0	0	0	0	0	0	0	0	0	0	0	0	0	0	0	0	0	0	0	0	0	0	0
0bbc12148bbf9315f69ab02199d05c90	d__Bacteria	p__Proteobacteria	c__Gammaproteobacteria	o__Enterobacterales	f__Morganellaceae	g__Wigglesworthia	s__Wigglesworthia_glossinidia	0	0	0	0	0	0	0	0	0	0	0	0	0	0	0	0	0	0	0	0	0	0	0	0	0	0	0	0	0	0	0	0	0	0	0	0	0	0	0	0	0	0
0bbd211b166b7c0f8beda5e24e9e8069	d__Bacteria	p__Actinobacteriota	c__Actinobacteria	o__Micrococcales	f__Intrasporangiaceae			0	0	0	0	0	0	0	0	0	0	0	0	0	0	0	0	0	0	0	0	0	0	0	0	0	0	0	0	0	0	0	0	0	0	0	0	0	0	0	0	0	0
0bbf172fc1880909dd576fff827994a6	d__Bacteria	p__Proteobacteria	c__Alphaproteobacteria	o__Sphingomonadales	f__Sphingomonadaceae	g__Sphingorhabdus		0	0	0	0	0	0	0	0	0	0	0	0	0	0	0	0	0	0	0	0	0	0	0	0	0	0	0	0	0	0	0	0	0	0	0	0	0	0	0	0	0	0
0bc8f31c515a97bee39a176eaac4b7a7	d__Bacteria	p__Cyanobacteria	c__Cyanobacteriia	o__Phormidesmiales	f__Nodosilineaceae	g__Nodosilinea_PCC-7104		0	0	0	0	0	0	0	0	0	0	0	0	0	0	0	0	0	0	0	0	0	0	0	0	0	0	0	0	0	0	0	0	0	0	0	0	0	0	0	0	0	0
0bca2c76430c1a6f4c5348eb15647428	d__Bacteria	p__Proteobacteria	c__Gammaproteobacteria	o__Enterobacterales	f__Yersiniaceae	g__Serratia		0	0	0	0	0	0	0	0	0	0	0	0	0	0	0	0	0	0	0	0	0	0	0	0	0	0	0	0	0	0	0	0	0	0	0	0	0	0	0	0	0	0
0bcefcdceec9b92bceddbe859469f042	d__Bacteria	p__Verrucomicrobiota	c__Chlamydiae	o__Chlamydiales				0	0	0	0	0	0	0	0	0	0	0	0	0	0	0	0	0	0	0	0	0	0	0	0	0	0	6	0	0	0	0	0	0	0	0	0	0	0	0	0	0	0
0bd137f449a9960e36c537902343ce20	d__Bacteria	p__Actinobacteriota	c__Actinobacteria	o__Propionibacteriales	f__Nocardioidaceae	g__Nocardioides	s__Nocardioides_pelophilus	0	0	0	0	0	0	0	0	0	0	0	0	0	0	0	0	0	0	0	0	0	0	0	0	0	0	0	0	0	0	0	0	0	0	2	0	0	0	0	0	0	0
0bdc6d97c9cb9796693d6cb8ce562373	d__Bacteria	p__Bacteroidota	c__Bacteroidia	o__Chitinophagales	f__37-13	g__37-13		0	0	0	0	0	0	0	0	0	0	0	0	0	0	0	0	0	0	0	0	0	0	0	0	0	0	0	0	0	0	0	0	0	0	0	0	0	0	0	0	0	0
0bdec5ea33a3fc3e8ac0293060b68411	d__Bacteria	p__Actinobacteriota	c__Actinobacteria					0	0	0	0	0	0	0	0	0	0	0	0	0	0	0	0	0	0	0	0	0	0	0	0	0	0	0	0	0	0	0	0	0	0	0	0	0	0	0	0	0	0
0be0973949ae8eb685783c2dea77097c	d__Bacteria	p__Actinobacteriota	c__Actinobacteria	o__Micrococcales	f__Micrococcaceae	g__Kocuria		0	0	0	0	0	0	0	0	0	0	0	0	0	0	0	0	0	0	0	0	0	0	0	0	0	0	0	0	0	0	0	0	0	0	0	53	0	0	0	0	14	0
0be1dd156d925136cdaec994f144fb4e	d__Bacteria	p__Proteobacteria	c__Gammaproteobacteria	o__Burkholderiales	f__Oxalobacteraceae	g__Massilia	s__uncultured_bacterium	0	0	0	0	0	0	0	0	0	0	0	0	0	0	0	0	0	0	0	0	0	0	0	0	0	0	0	0	0	0	0	0	0	0	0	0	0	0	0	0	0	0
0be2832245fa98bb38ddeb1f5a7e742e	d__Bacteria	p__Proteobacteria	c__Gammaproteobacteria	o__Pseudomonadales	f__Moraxellaceae	g__Acinetobacter		0	0	0	0	0	0	0	0	0	0	0	0	0	0	0	0	0	0	0	0	0	0	0	0	0	0	0	0	0	0	0	0	0	0	0	0	0	0	0	0	0	0
0be470c844483bd710265e7b3e27b10b	d__Bacteria	p__Proteobacteria	c__Gammaproteobacteria	o__Enterobacterales	f__Enterobacteriaceae	g__Cedecea	s__Cedecea_neteri	0	0	74	0	0	0	0	0	0	0	0	0	36	0	0	0	0	0	0	0	0	0	0	0	0	0	0	0	0	0	0	0	0	0	0	0	0	0	0	0	0	0
0be715206b8e1d962046434dff956689	d__Bacteria	p__Cyanobacteria	c__Cyanobacteriia	o__Chloroplast	f__Chloroplast	g__Chloroplast		0	0	0	0	0	0	0	0	0	0	0	0	0	0	0	0	0	0	0	0	0	0	0	0	0	0	0	0	0	0	0	0	0	0	0	0	0	0	0	0	0	0
0be8b5e430d59392b8a59bf8ada0feb0	d__Bacteria	p__Gemmatimonadota	c__Gemmatimonadetes	o__Gemmatimonadales	f__Gemmatimonadaceae	g__Gemmatimonas	s__uncultured_bacterium	0	0	0	0	0	0	0	0	0	0	0	0	0	0	0	0	0	0	0	0	0	0	0	0	0	0	0	0	0	0	0	0	0	0	0	0	0	0	0	0	0	0
0beaad54a1a334009cfbdb3c5044fbf7	d__Bacteria	p__Proteobacteria	c__Alphaproteobacteria	o__Rhodobacterales	f__Rhodobacteraceae	g__Paracoccus		0	0	0	0	0	0	0	0	0	0	0	0	0	0	0	0	0	0	0	0	0	14	0	0	0	0	0	0	0	0	0	0	0	0	0	0	0	0	0	0	0	0
0bebaee823180ab30cb469cd3a9dbf08	d__Bacteria	p__Actinobacteriota	c__Actinobacteria	o__Micrococcales	f__Micrococcaceae	g__Micrococcus		0	0	0	0	0	0	0	0	78	0	0	0	0	0	0	0	0	0	0	0	0	0	0	0	0	0	0	0	0	0	0	0	0	0	0	0	0	0	0	0	0	0
0bf08f50d541ad36bd0c76281428ac03	d__Bacteria	p__Actinobacteriota	c__Actinobacteria					0	0	0	0	0	0	0	0	0	0	0	0	0	0	0	0	0	0	0	0	0	0	0	0	0	0	0	0	0	0	0	0	0	0	0	0	0	0	0	0	0	0
0bf476c80a8f697fb596eb7800afcc0a	d__Bacteria	p__Cyanobacteria	c__Cyanobacteriia	o__Chloroplast	f__Chloroplast	g__Chloroplast	s__Platanus_occidentalis	0	0	0	0	0	0	0	0	0	0	0	0	0	0	0	0	0	0	0	0	0	0	0	0	0	0	0	0	0	0	0	0	0	0	0	0	0	0	0	0	0	0
0bf5042a6a93a3a64ae8ecca2d661f71	d__Bacteria	p__Cyanobacteria	c__Cyanobacteriia	o__Chloroplast	f__Chloroplast	g__Chloroplast		0	0	0	0	0	0	0	0	0	0	0	0	0	0	0	0	0	0	0	0	0	0	0	0	0	0	0	0	0	0	0	0	0	0	0	0	0	0	0	0	0	0
0bfabaee5fe9399d45cb60200029bd34	d__Bacteria	p__Proteobacteria	c__Alphaproteobacteria	o__Rhodobacterales	f__Rhodobacteraceae			0	0	0	0	0	0	0	0	0	0	0	0	0	0	0	0	0	0	0	0	0	0	0	0	0	0	0	0	0	0	0	0	0	0	0	0	0	0	0	162	0	0
0c0091a2c9fc8ba527019337906ca9f1	d__Bacteria	p__Acidobacteriota	c__Vicinamibacteria	o__Vicinamibacterales	f__Vicinamibacteraceae	g__Vicinamibacteraceae	s__wastewater_metagenome	0	0	0	0	0	0	0	0	0	0	0	0	0	0	0	0	0	0	0	0	0	0	0	0	0	0	0	0	0	0	0	0	0	0	0	0	0	0	66	0	0	0
0c01a985bc39da71b9c4e79fc7bafe75	d__Bacteria	p__Firmicutes	c__Bacilli	o__Staphylococcales	f__Staphylococcaceae	g__Staphylococcus		0	0	0	0	0	0	0	0	0	0	0	0	0	0	0	0	0	49	0	0	0	0	0	0	0	0	0	0	0	0	0	0	0	0	0	0	0	0	0	0	0	0
0c051add8dcf2c06ffb57511ef7f8da3	d__Bacteria	p__Proteobacteria	c__Alphaproteobacteria	o__Tistrellales	f__Geminicoccaceae	g__Candidatus_Alysiosphaera	s__uncultured_Alphaproteobacteria	0	0	0	0	0	0	0	0	0	0	0	0	0	0	0	0	0	0	0	0	0	0	0	0	0	0	0	0	0	0	0	0	0	0	0	0	0	0	0	0	0	0
0c0814bf46a635a889fbf55e27fa0863	d__Bacteria	p__Proteobacteria	c__Gammaproteobacteria	o__Burkholderiales	f__Methylophilaceae	g__UBA6140	s__uncultured_bacterium	0	0	0	0	0	0	0	0	0	0	0	0	0	0	0	0	0	0	0	0	0	0	31	0	0	0	0	0	0	0	0	0	0	0	0	0	0	0	0	0	0	0
0c0b0e6504464bdf49cf73169edd18cf	d__Bacteria	p__Proteobacteria	c__Gammaproteobacteria	o__Enterobacterales	f__Yersiniaceae	g__Serratia		0	0	0	0	0	0	0	0	0	0	0	0	0	0	0	0	0	0	0	0	0	0	0	0	0	0	0	0	0	0	0	0	0	0	0	0	0	0	0	0	0	0
0c0e7729fc9368c9b5f585bb85a200a4	d__Bacteria	p__Proteobacteria	c__Gammaproteobacteria	o__Burkholderiales				0	0	0	0	0	0	0	0	0	0	0	0	0	0	0	0	0	0	0	0	0	0	0	0	0	0	0	0	0	0	0	0	0	0	0	0	0	0	0	0	0	0
0c1345b2ddadd121ae1d2ce25144e1cf	d__Bacteria	p__Cyanobacteria	c__Cyanobacteriia	o__Chloroplast	f__Chloroplast	g__Chloroplast	s__Platanus_occidentalis	0	0	0	0	0	0	0	0	0	0	0	0	0	0	0	0	0	0	0	0	0	0	0	0	0	0	0	0	0	0	0	0	0	0	0	0	0	0	0	0	0	0
0c15f60fc4d0860928f1df773486ca3c	d__Bacteria	p__Proteobacteria	c__Gammaproteobacteria	o__Enterobacterales	f__Morganellaceae	g__Wigglesworthia	s__Wigglesworthia_glossinidia	0	0	40	0	0	0	0	0	0	0	0	0	0	0	0	0	0	0	0	0	0	0	0	0	0	0	0	0	0	0	0	0	0	0	0	0	0	0	0	0	0	0
0c1eb407473c8a5c8daa7b4b6cc2f4ab	d__Bacteria	p__Proteobacteria	c__Gammaproteobacteria	o__Enterobacterales	f__Morganellaceae	g__Wigglesworthia	s__Wigglesworthia_glossinidia	0	0	0	0	0	0	0	0	0	0	0	0	0	0	0	0	0	0	0	0	0	0	0	0	0	0	0	0	0	0	0	0	0	0	0	0	0	0	0	0	0	0
0c1f9f29c6a94b5d44233f1ac335634b	d__Bacteria	p__Proteobacteria	c__Gammaproteobacteria	o__Enterobacterales	f__Enterobacteriaceae	g__Escherichia-Shigella		0	0	0	0	0	0	0	0	0	0	0	0	0	0	0	0	0	0	0	46	0	0	0	0	0	0	0	0	0	0	0	0	0	0	0	0	0	0	0	0	0	0
0c24f3edbc036b48df4adc140937a97c	d__Bacteria	p__Cyanobacteria	c__Cyanobacteriia	o__Chloroplast	f__Chloroplast	g__Chloroplast		0	0	0	0	0	0	0	0	0	0	0	0	0	0	0	0	0	0	0	0	0	0	0	0	0	0	0	0	0	0	0	0	0	0	0	0	0	0	0	0	0	0
0c264525c190fcb890b638c12aab55f2	d__Bacteria	p__Actinobacteriota	c__Actinobacteria	o__Propionibacteriales	f__Nocardioidaceae	g__Nocardioides		0	0	0	0	0	0	0	0	0	0	0	0	0	0	0	0	0	0	0	0	0	0	0	0	0	0	0	0	0	0	0	0	0	0	0	0	0	0	44	0	0	0
0c2a56fbe0429f11863a844a084aaf4b	d__Bacteria	p__Proteobacteria	c__Gammaproteobacteria	o__Xanthomonadales	f__Xanthomonadaceae	g__Stenotrophomonas		0	0	0	0	0	0	0	0	0	0	0	0	0	0	0	0	0	0	0	0	0	0	0	0	0	0	0	0	0	0	0	0	0	0	0	0	0	0	0	0	0	0
0c2c979d013a22fe827bad690c6372bd	d__Bacteria	p__Proteobacteria	c__Alphaproteobacteria	o__Rhodobacterales	f__Rhodobacteraceae	g__Rubellimicrobium	s__uncultured_bacterium	0	0	0	0	0	0	0	0	0	0	0	0	0	0	0	0	0	0	0	0	0	0	0	0	0	0	0	0	0	0	0	0	0	0	0	0	0	0	0	0	0	0
0c320845d60139c46651602ded093f70	d__Bacteria	p__Cyanobacteria	c__Cyanobacteriia	o__Chloroplast	f__Chloroplast	g__Chloroplast		0	0	0	0	0	0	0	0	0	0	0	0	0	0	0	0	0	0	0	0	0	0	0	0	0	0	0	0	0	0	0	0	0	0	0	0	0	0	0	0	0	0
0c3af98ddc913b002a1080bd338952d2	d__Bacteria	p__Cyanobacteria	c__Cyanobacteriia	o__Chloroplast	f__Chloroplast	g__Chloroplast	s__Platanus_occidentalis	0	0	0	0	0	0	0	0	0	0	0	0	0	0	0	0	0	0	0	0	0	0	0	0	0	0	0	0	0	0	0	0	0	0	0	0	0	0	0	0	0	0
0c3da3b79405264d4dc835b4e9c61266	d__Bacteria	p__Firmicutes	c__Bacilli	o__Staphylococcales	f__Staphylococcaceae	g__Staphylococcus		0	0	0	0	0	0	0	0	0	0	0	0	0	0	0	0	0	0	0	0	0	0	0	0	0	0	0	0	0	0	0	0	29	0	0	0	0	0	0	0	0	0
0c3eb98ffaba54808d1de3be6f2fb574	d__Bacteria	p__Cyanobacteria	c__Cyanobacteriia	o__Chloroplast	f__Chloroplast	g__Chloroplast	s__Platanus_occidentalis	0	0	0	0	0	0	0	0	0	0	0	0	0	0	0	0	0	0	0	0	0	0	0	0	0	0	0	0	0	0	0	0	0	0	0	0	0	0	0	0	0	0
0c3fb0af63e44d312715a6e878185f40	d__Bacteria	p__Proteobacteria	c__Alphaproteobacteria	o__Rhodobacterales	f__Rhodobacteraceae	g__Paracoccus		0	0	0	0	0	0	0	0	0	0	0	0	0	0	0	0	0	0	0	0	0	0	0	0	0	0	0	0	0	0	0	0	0	0	0	0	0	0	0	0	0	0
0c419f1cb9f02df4aa2e9d667d84a86a	d__Bacteria	p__Proteobacteria	c__Alphaproteobacteria	o__Rhizobiales	f__Rhizobiaceae	g__Allorhizobium-Neorhizobium-Pararhizobium-Rhizobium		0	0	0	0	0	0	0	0	0	0	0	0	0	0	0	0	0	0	0	0	0	0	0	0	0	0	0	0	0	0	0	0	0	0	0	0	0	0	0	0	0	0
0c49a5d8f225c80d6535078d319e0890	d__Bacteria	p__Firmicutes	c__Bacilli	o__Staphylococcales	f__Staphylococcaceae	g__Staphylococcus		50	0	0	0	0	0	0	0	125	0	0	0	0	0	0	0	0	0	0	0	0	0	0	0	0	0	0	0	0	0	0	0	0	0	0	0	0	0	0	0	0	0
0c53aff70f537c4a29d5c097ddbb8bf6	d__Bacteria	p__Proteobacteria	c__Gammaproteobacteria	o__Enterobacterales	f__Morganellaceae	g__Wigglesworthia	s__Wigglesworthia_glossinidia	0	0	0	0	0	0	0	0	0	0	0	0	0	0	0	0	0	0	0	0	0	0	0	0	0	0	0	0	0	0	0	0	149	0	0	0	0	0	0	0	0	0
0c61429672ec3aa8564f5be98a0fb4b3	d__Bacteria	p__Proteobacteria	c__Gammaproteobacteria	o__Pseudomonadales	f__Pseudomonadaceae	g__Pseudomonas		0	0	0	0	0	0	0	0	0	0	0	0	0	0	0	0	0	0	0	0	0	0	0	0	0	0	0	0	0	0	0	0	0	0	0	0	0	0	19	0	0	0
0c6609e6d348ebcdec325bf7ff07a7a1	d__Bacteria	p__Cyanobacteria	c__Cyanobacteriia	o__Chloroplast	f__Chloroplast	g__Chloroplast	s__Platanus_occidentalis	0	0	0	0	0	0	0	0	0	0	0	0	0	0	0	0	0	0	0	0	0	0	0	0	0	0	0	0	0	0	0	0	0	0	0	0	0	0	0	0	0	0
0c6629c3ba82530a84b0b8033ca6259a	d__Bacteria	p__Proteobacteria	c__Alphaproteobacteria	o__Rhizobiales	f__Rhizobiaceae	g__Allorhizobium-Neorhizobium-Pararhizobium-Rhizobium	s__Agrobacterium_pusense	0	0	0	0	0	0	0	28	0	0	0	0	0	0	0	0	0	0	0	0	0	0	0	0	0	0	0	0	0	0	0	0	0	0	0	0	0	0	0	0	0	0
0c6dc535b59f361172a91b43c09c114a	d__Bacteria	p__Proteobacteria	c__Alphaproteobacteria	o__Rickettsiales	f__Rickettsiaceae	g__Rickettsia		0	0	0	0	0	0	0	0	0	0	0	0	0	0	0	0	0	0	0	0	0	0	0	0	0	0	0	0	0	0	0	0	0	0	0	0	0	0	0	0	0	0
0c7200f4c2f0230d08344a99fa278dd7	d__Bacteria	p__Actinobacteriota	c__Actinobacteria	o__Corynebacteriales	f__Corynebacteriaceae	g__Corynebacterium	s__Corynebacterium_tuberculostearicum	0	0	0	0	0	0	0	0	0	0	0	0	0	0	0	0	0	0	0	0	0	0	0	0	0	0	0	0	0	0	0	41	0	0	0	0	0	0	0	0	0	0
0c73319824e018634121cf13b67edf8b	d__Bacteria	p__Firmicutes	c__Bacilli	o__Staphylococcales	f__Staphylococcaceae	g__Staphylococcus		0	0	0	0	0	0	0	0	0	0	0	0	0	15	0	0	0	0	0	0	0	0	0	0	0	0	0	0	0	0	0	0	0	0	0	0	0	0	0	0	0	0
0c7a259d5f305cf52f80cd28a94fa9de	d__Bacteria	p__Proteobacteria	c__Gammaproteobacteria	o__Enterobacterales	f__Enterobacteriaceae	g__Escherichia-Shigella		0	0	0	0	0	0	0	0	0	0	0	0	0	0	0	0	0	0	0	0	0	0	0	0	0	0	0	0	0	0	0	0	0	0	0	0	0	0	0	0	0	0
0c7a723b087c88b2508a81f742f3cf00	d__Bacteria	p__Proteobacteria	c__Gammaproteobacteria	o__Burkholderiales	f__Comamonadaceae	g__Delftia		0	0	0	0	0	0	0	0	0	0	0	0	0	0	0	0	0	0	0	0	0	0	0	0	0	0	0	0	0	0	0	0	0	0	0	0	0	0	0	0	0	0
0c7c4d6e498332294801978f32795bc7	d__Bacteria	p__Actinobacteriota	c__Actinobacteria	o__Pseudonocardiales	f__Pseudonocardiaceae			0	0	0	0	0	0	0	0	0	0	0	0	0	0	0	0	0	0	0	0	0	0	0	0	0	0	0	0	0	0	0	0	0	0	0	0	0	0	0	0	0	0
0c7c4dee63dbf27dda494231892f3750	d__Bacteria	p__Proteobacteria	c__Alphaproteobacteria	o__Rhizobiales	f__Rhizobiaceae	g__Ochrobactrum		0	0	0	0	0	0	0	0	0	0	0	0	0	0	0	0	0	0	0	0	0	0	0	0	0	0	0	0	0	0	0	0	0	0	0	0	0	0	0	0	0	0
0c7f3dca7749ca510d697c97aabf181f	d__Bacteria	p__Proteobacteria	c__Gammaproteobacteria	o__Enterobacterales				0	0	0	0	0	0	0	0	0	0	0	0	0	0	0	0	0	0	0	0	0	0	0	0	0	0	0	0	0	0	0	0	0	0	0	0	0	0	0	0	0	0
0c82d006906409dc64ac837c9f8b3a24	d__Bacteria	p__Proteobacteria	c__Gammaproteobacteria	o__Burkholderiales	f__Burkholderiaceae	g__Polynucleobacter	s__uncultured_bacterium	0	0	0	0	0	0	0	0	0	0	0	0	0	0	0	0	0	0	0	0	0	0	0	0	0	0	0	0	0	0	0	0	0	0	0	0	0	0	0	0	0	0
0c8438fc1ee0f7a95b374bff2dd66210	d__Bacteria	p__Proteobacteria	c__Gammaproteobacteria	o__Enterobacterales	f__Morganellaceae	g__Wigglesworthia	s__Wigglesworthia_glossinidia	0	0	0	0	0	0	0	0	0	0	0	0	0	0	0	0	0	0	0	0	0	0	0	0	0	0	0	0	0	0	0	0	0	0	0	0	0	0	0	0	0	0
0c85be125ba4da192c3222499fed3fd7	d__Bacteria	p__Proteobacteria	c__Alphaproteobacteria					0	0	0	0	0	0	0	0	0	0	0	0	0	0	0	0	0	0	0	0	0	0	0	0	0	0	0	0	0	0	33	0	0	0	0	0	0	0	0	0	0	0
0c8710150fbec31b8700c37a4d2148e8	d__Bacteria	p__Proteobacteria	c__Gammaproteobacteria	o__Diplorickettsiales	f__Diplorickettsiaceae	g__Rickettsiella	s__uncultured_Diplorickettsia	0	0	0	0	0	0	0	0	0	0	0	0	0	0	0	0	0	0	0	0	0	0	0	0	0	0	0	0	0	0	0	0	0	0	0	0	0	0	0	0	0	0
0c8a5f99ce749493779e617cd9cd3f0d	d__Bacteria	p__Cyanobacteria	c__Cyanobacteriia	o__Chloroplast	f__Chloroplast	g__Chloroplast		0	0	0	0	0	0	0	0	0	0	0	0	0	0	0	0	0	0	0	0	0	0	0	0	0	0	0	0	0	0	0	0	0	0	0	0	0	0	0	0	0	0
0c8d63cb8daf756ee4a201ac8aaca1b6	d__Bacteria	p__Cyanobacteria	c__Cyanobacteriia	o__Chloroplast	f__Chloroplast	g__Chloroplast	s__Platanus_occidentalis	0	0	0	0	0	0	0	0	0	0	0	0	0	0	0	0	0	0	0	0	0	0	0	0	0	0	0	0	0	0	0	0	0	0	0	0	0	0	0	0	0	0
0c94682919d388ed35ca3019b2db3719	d__Bacteria	p__Cyanobacteria	c__Vampirivibrionia	o__Vampirovibrionales	f__Vampirovibrionales	g__Vampirovibrionales	s__uncultured_bacterium	0	0	0	0	0	0	0	0	0	0	0	0	0	0	0	0	0	0	0	0	0	0	0	0	0	0	0	0	44	0	0	0	0	0	0	0	0	0	0	0	0	0
0c97b7209bb9f79eed75999a53a0534b	d__Bacteria	p__Actinobacteriota	c__Actinobacteria	o__Corynebacteriales	f__Nocardiaceae	g__Gordonia		0	0	0	0	0	0	0	0	0	0	0	0	0	0	0	0	0	0	53	0	0	0	0	0	0	0	0	0	0	0	0	0	0	12	0	0	0	0	0	0	0	0
0c98aa63f72e2b2537460ef6cdf40d0b	d__Bacteria	p__Proteobacteria	c__Gammaproteobacteria	o__Enterobacterales	f__Morganellaceae	g__Wigglesworthia	s__Wigglesworthia_glossinidia	0	0	0	0	0	0	0	0	0	0	0	0	0	0	0	0	0	0	0	0	0	0	0	0	0	0	0	0	0	0	0	0	0	0	0	0	0	0	0	0	0	0
0c9aaebd472938f17465d2c1ae792e1e	d__Bacteria	p__Proteobacteria	c__Gammaproteobacteria	o__Burkholderiales	f__Comamonadaceae	g__Methylibium	s__uncultured_bacterium	0	0	0	0	0	0	0	0	0	0	0	0	0	0	0	0	0	0	0	0	0	0	0	0	0	0	0	0	0	0	0	0	0	0	0	0	0	0	0	0	0	0
0c9c6a4f2de075cc3136a016c816742c	d__Bacteria	p__Proteobacteria	c__Gammaproteobacteria	o__Enterobacterales	f__Yersiniaceae	g__Serratia		0	0	0	0	0	0	0	0	0	0	0	0	0	0	0	0	0	0	0	0	0	0	0	0	0	0	0	0	0	0	0	0	0	0	0	0	0	0	0	0	0	0
0c9e4fd66d06d70d5e849e862062a638	d__Bacteria	p__Proteobacteria	c__Gammaproteobacteria	o__Burkholderiales	f__Rhodocyclaceae	g__C39	s__Rhodocyclaceae_bacterium	0	0	0	0	0	0	0	0	0	0	0	0	0	0	0	0	0	0	0	0	0	0	0	0	0	0	0	0	0	0	0	0	0	0	0	0	0	0	0	0	0	0
0ca43bf1e6eafa6c17aa870031dcb6ea	d__Bacteria	p__Bacteroidota	c__Bacteroidia	o__Bacteroidales	f__Bacteroidaceae	g__Bacteroides	s__Bacteroides_caecigallinarum	0	0	0	0	0	0	0	0	0	0	0	0	0	0	0	0	0	0	0	0	0	0	0	0	0	0	0	0	0	0	0	0	0	0	0	0	0	0	0	0	0	9
0ca4eedd7002d0f2ddce5d974fa3da4e	d__Bacteria	p__Planctomycetota	c__Planctomycetes	o__Isosphaerales	f__Isosphaeraceae	g__uncultured	s__uncultured_bacterium	24	0	0	0	0	0	0	0	0	0	0	0	0	0	0	0	0	0	0	0	0	0	0	0	0	0	0	0	0	0	0	0	0	0	0	0	0	0	0	0	0	0
0ca7e1153873480f6ab674afee498333	d__Bacteria	p__Actinobacteriota	c__Actinobacteria	o__Micrococcales	f__Dermacoccaceae	g__Dermacoccus		0	0	0	0	0	0	0	0	44	0	0	0	0	0	0	0	0	0	0	0	0	0	0	0	0	0	0	0	0	0	0	0	0	0	0	0	0	0	0	0	0	0
0caa4b3a9a215471812e6bba373501e0	d__Bacteria	p__Actinobacteriota	c__Thermoleophilia	o__Gaiellales	f__Gaiellaceae	g__Gaiella		0	0	0	0	0	0	0	0	0	0	0	0	0	0	0	0	0	0	0	0	0	0	0	0	0	0	0	0	0	0	0	0	0	0	0	0	0	0	0	0	0	0
0caadfcca0298a71327b762046e605c0	d__Bacteria	p__Cyanobacteria	c__Cyanobacteriia	o__Chloroplast	f__Chloroplast	g__Chloroplast	s__Phaseolus_acutifolius	0	0	0	0	0	0	0	0	0	0	0	0	0	0	0	0	0	0	0	0	0	0	0	0	0	0	0	0	0	0	0	0	0	0	0	0	0	0	0	0	0	0
0cac610f02f27b73fd81e43e25c7cb53	d__Bacteria	p__Proteobacteria	c__Gammaproteobacteria	o__Enterobacterales	f__Morganellaceae	g__Wigglesworthia	s__Wigglesworthia_glossinidia	0	0	0	0	0	0	0	0	0	0	0	0	0	0	0	0	0	0	0	0	0	0	0	0	0	0	0	0	0	0	0	0	0	0	0	0	0	0	0	0	0	0
0cae0534e8d89bf92f10268d441f24d1	d__Bacteria	p__Actinobacteriota	c__Thermoleophilia	o__Solirubrobacterales	f__67-14	g__67-14		0	0	52	0	0	0	0	0	0	0	0	0	0	0	0	0	0	0	0	0	0	0	0	0	0	0	0	0	0	0	0	0	0	0	0	0	0	0	0	0	0	0
0cae7d67c46c8ad63510a25f912d6621	d__Bacteria	p__Cyanobacteria	c__Cyanobacteriia	o__Chloroplast	f__Chloroplast	g__Chloroplast	s__uncultured_Streptophyta	0	0	0	0	0	0	0	0	0	0	0	0	0	0	0	0	0	0	0	0	0	0	0	0	0	0	0	0	0	0	0	0	0	0	0	0	0	0	0	0	0	0
0caffadb8557df8f259513dbd87140f8	d__Bacteria	p__Proteobacteria	c__Alphaproteobacteria	o__Rhizobiales	f__Xanthobacteraceae	g__Bradyrhizobium		0	0	0	0	0	0	0	0	0	0	0	0	0	0	0	0	0	0	0	0	0	0	0	0	0	0	0	0	79	0	0	0	0	0	0	0	0	0	0	0	0	0
0cbe32700b98460674cf2df0055ffce9	d__Bacteria	p__Firmicutes	c__Clostridia	o__Peptostreptococcales-Tissierellales	f__Peptostreptococcales-Tissierellales	g__Peptoniphilus		0	0	0	0	0	0	0	0	0	0	0	0	0	0	0	0	0	0	0	0	0	0	0	0	0	0	0	0	0	0	0	0	0	0	0	0	0	0	0	0	0	0
0cc3e352e235aa224b5dabb77c76d6db	d__Bacteria	p__Myxococcota	c__Myxococcia	o__Myxococcales	f__Myxococcaceae	g__P3OB-42	s__metagenome	0	0	0	0	0	0	0	0	0	0	0	0	0	0	0	0	0	0	0	0	0	0	0	0	0	0	0	0	0	0	0	0	0	0	0	0	0	0	0	0	0	0
0cc3f711e35e3c3e8a8e1ec456d8eb8c	d__Bacteria	p__Bacteroidota	c__Bacteroidia	o__Flavobacteriales	f__Weeksellaceae	g__Chryseobacterium		0	0	0	0	0	0	0	0	0	0	0	0	0	0	0	0	0	0	0	0	0	0	0	0	0	0	0	0	0	0	0	0	0	0	0	0	0	0	0	0	0	0
0cc6c65e4eaf88467e091113a2c0082e	d__Bacteria	p__Proteobacteria	c__Gammaproteobacteria	o__Burkholderiales	f__Burkholderiaceae	g__Cupriavidus	s__Cupriavidus_taiwanensis	0	35	0	0	0	0	0	0	0	0	0	0	0	0	0	0	0	0	0	0	0	0	0	0	0	0	0	0	0	0	0	0	0	0	0	0	0	0	0	0	0	0
0cce237a75d9fb45a1e64f57cae036af	d__Bacteria	p__Proteobacteria	c__Gammaproteobacteria	o__Enterobacterales	f__Morganellaceae	g__Wigglesworthia	s__Wigglesworthia_glossinidia	0	0	0	0	0	0	0	0	0	0	0	0	0	0	0	0	0	0	0	0	0	0	0	0	0	0	0	0	0	0	0	0	0	0	0	0	0	0	0	0	0	0
0ccf37439f2162a117c832675d7faae3	d__Bacteria	p__Firmicutes	c__Bacilli	o__Staphylococcales	f__Staphylococcaceae	g__Staphylococcus		0	0	0	0	0	0	0	0	0	0	0	0	0	0	0	0	0	0	0	0	0	0	0	0	0	0	0	0	0	0	0	0	0	0	0	0	0	0	0	0	0	0
0cd7f44893a3108c165a0863da1a7e79	d__Bacteria	p__Proteobacteria	c__Gammaproteobacteria	o__Enterobacterales	f__Morganellaceae	g__Wigglesworthia	s__Wigglesworthia_glossinidia	0	0	0	0	0	0	0	0	0	0	0	0	0	0	0	0	0	0	0	0	0	0	0	0	0	0	0	0	0	0	0	0	0	0	0	0	0	0	0	0	0	0
0cd9b30126d7dd6112d6ca78d4d7ef3f	d__Bacteria	p__Proteobacteria	c__Gammaproteobacteria	o__Pseudomonadales	f__Moraxellaceae	g__Enhydrobacter		0	0	0	0	0	0	0	0	0	0	0	0	0	0	0	0	0	0	0	0	0	0	0	0	0	0	0	0	0	0	0	0	0	0	0	0	0	0	0	0	0	0
0ce808f9a9177c7cf696bcbc8784d5e7	d__Bacteria	p__Proteobacteria	c__Gammaproteobacteria	o__Enterobacterales	f__Morganellaceae	g__Wigglesworthia	s__Wigglesworthia_glossinidia	0	0	0	0	0	0	0	0	0	0	0	0	0	0	0	0	0	0	0	0	0	0	0	0	0	0	0	0	0	0	0	0	0	0	0	0	0	0	0	0	0	0
0ce810943490c7066f3a55ee4faa343e	d__Bacteria	p__Actinobacteriota	c__Actinobacteria	o__Micrococcales	f__Micrococcaceae	g__Micrococcus		0	0	0	0	0	0	0	0	0	0	0	0	0	0	0	0	0	0	0	0	0	0	0	0	0	0	0	0	0	0	0	0	0	0	0	0	0	0	0	0	0	0
0ce89381ccca5931bd940c957d392599	d__Bacteria	p__Cyanobacteria	c__Cyanobacteriia	o__Chloroplast	f__Chloroplast	g__Chloroplast		0	0	0	0	0	0	0	0	0	0	0	0	0	0	0	0	0	0	0	0	0	0	0	0	0	0	0	0	0	0	0	0	0	0	0	0	0	0	0	0	0	0
0ce96ff61f29d2a612ba22e02e82abac	d__Bacteria	p__Proteobacteria	c__Gammaproteobacteria	o__Enterobacterales	f__Morganellaceae	g__Wigglesworthia	s__Wigglesworthia_glossinidia	0	0	0	0	0	0	0	0	0	0	0	0	0	0	0	0	0	0	0	0	0	0	0	0	0	0	0	0	0	0	0	0	0	0	0	0	0	0	0	0	0	0
0cea925c6e8733e3c6de721ca50f5b19	d__Bacteria	p__Verrucomicrobiota	c__Verrucomicrobiae	o__Chthoniobacterales	f__Chthoniobacteraceae	g__Candidatus_Udaeobacter	s__unidentified_eubacterium	0	0	0	0	0	0	0	0	0	0	0	0	0	0	0	0	0	0	0	0	0	0	0	0	0	0	0	0	0	0	0	0	0	0	0	0	0	0	0	0	0	0
0cf0950546b3f5ad6866a548e06a0cef	d__Bacteria	p__Proteobacteria	c__Gammaproteobacteria	o__Enterobacterales	f__Morganellaceae	g__Wigglesworthia	s__Wigglesworthia_glossinidia	0	0	0	0	0	0	0	0	0	0	0	0	0	0	0	0	0	0	0	0	0	0	0	0	0	0	0	0	0	0	0	0	0	0	0	0	0	0	0	0	0	0
0cf64fce738fc792e980deeadc64b6b8	d__Bacteria	p__Proteobacteria	c__Gammaproteobacteria	o__Enterobacterales	f__Morganellaceae	g__Wigglesworthia	s__Wigglesworthia_glossinidia	0	0	0	0	0	0	0	0	0	0	0	0	0	0	0	0	0	0	0	0	0	0	0	0	0	0	0	0	0	0	0	0	0	0	0	0	0	0	0	0	0	0
0cf69e47b2da3e12776c7f830a1c12bb	d__Bacteria	p__Actinobacteriota	c__Actinobacteria	o__Micrococcales	f__Intrasporangiaceae			0	0	0	0	0	0	0	0	0	0	0	0	0	0	0	0	0	0	0	0	0	0	0	0	0	0	0	0	0	0	0	0	0	0	0	0	0	0	0	0	0	0
0cfe730adb9b810041b4525c1d031295	d__Bacteria	p__Actinobacteriota	c__Actinobacteria	o__Micrococcales	f__Microbacteriaceae			0	0	0	0	0	0	0	0	0	0	0	0	0	0	0	0	0	0	0	0	0	0	0	0	0	0	59	0	0	0	0	0	0	0	0	0	0	0	0	0	0	0
0cff9c1b18e4a25a03b67ffac40cfd71	d__Bacteria	p__Actinobacteriota	c__Actinobacteria					0	0	0	0	0	0	0	0	0	0	0	0	0	0	0	0	0	0	0	0	0	0	0	0	0	0	0	0	0	0	0	0	0	0	0	0	0	0	0	0	0	0
0d00e1d48d8f53587de9535090cc4488	d__Bacteria	p__Proteobacteria	c__Alphaproteobacteria	o__Rhizobiales	f__Rhizobiaceae			0	0	0	0	0	0	0	0	0	0	0	0	0	0	0	0	0	0	0	0	0	0	0	0	0	0	0	0	0	0	0	0	0	0	0	0	0	0	0	0	0	0
0d06258d97bb401ef22de35c34e858f3	d__Bacteria	p__Proteobacteria	c__Alphaproteobacteria	o__Rhizobiales	f__Beijerinckiaceae			0	0	0	0	0	0	0	0	0	0	0	0	0	0	0	0	0	0	0	0	0	0	0	0	0	0	0	0	0	0	0	0	0	0	0	0	0	0	0	0	0	0
0d082fbff0c7a6386559642b669cd31d	d__Bacteria	p__Proteobacteria	c__Alphaproteobacteria	o__Sphingomonadales	f__Sphingomonadaceae	g__Sphingorhabdus		0	104	0	0	0	0	0	0	0	0	0	0	0	0	0	0	0	0	0	0	0	0	81	0	0	0	0	0	0	0	0	0	0	0	0	0	0	0	0	0	0	0
0d0bde66e4d2ed733c2e2c6b174e3e4b	d__Bacteria	p__Proteobacteria	c__Gammaproteobacteria	o__Burkholderiales	f__Burkholderiaceae	g__Burkholderia-Caballeronia-Paraburkholderia		0	0	0	0	0	0	0	0	0	0	0	0	0	0	0	0	0	0	0	0	0	0	0	0	0	0	0	0	0	0	0	0	0	0	0	0	0	0	0	0	0	0
0d100d1cd6c4605f5e79d3937bd77f23	d__Bacteria	p__Firmicutes	c__Bacilli	o__Bacillales	f__Bacillaceae	g__Bacillus		0	0	0	0	0	0	0	0	0	0	0	0	0	0	0	0	0	0	0	0	0	0	0	0	0	0	0	0	0	0	0	0	0	0	0	0	0	0	0	0	0	0
0d1f3dca11a838f47e355da07f82d3c9	d__Bacteria	p__Actinobacteriota	c__Actinobacteria	o__Micrococcales	f__Dermacoccaceae	g__Dermacoccus		0	0	0	0	0	0	0	0	0	0	0	0	0	0	0	0	0	0	0	0	0	0	0	0	0	0	0	0	0	0	0	0	0	0	0	0	0	0	0	0	0	0
0d203dc1fdc3dcdbcf619399cb69a74e	d__Bacteria	p__Verrucomicrobiota	c__Verrucomicrobiae	o__Pedosphaerales	f__Pedosphaeraceae	g__Pedosphaera	s__uncultured_bacterium	0	0	0	0	0	0	0	0	0	0	0	0	0	0	0	0	0	0	0	0	0	0	0	5	0	0	0	0	0	0	0	0	0	0	0	0	0	0	0	0	0	0
0d22b19503d068d4a446085ff2fbdaa5	d__Bacteria	p__Actinobacteriota	c__Actinobacteria	o__Micrococcales	f__Microbacteriaceae			0	0	0	0	0	0	0	0	0	0	0	0	0	0	0	0	0	0	0	0	0	0	0	0	0	0	0	0	0	0	0	0	0	0	0	0	0	0	0	0	0	0
0d22b977f2bef56a6d30b83e2d9d5b22	d__Bacteria	p__Bacteroidota	c__Bacteroidia	o__Flavobacteriales	f__Weeksellaceae	g__Chryseobacterium	s__Chryseobacterium_sp.	0	0	0	0	0	0	0	0	0	85	0	0	0	0	0	0	0	0	0	0	0	0	0	0	0	0	0	0	0	0	0	0	0	0	0	0	0	0	0	0	0	0
0d234686220bf0481c6671b5f232d4b2	d__Bacteria	p__Cyanobacteria	c__Cyanobacteriia	o__Chloroplast	f__Chloroplast	g__Chloroplast	s__Platanus_occidentalis	0	0	0	0	0	0	0	0	0	0	0	0	0	0	0	0	0	0	0	0	0	0	0	0	0	0	0	0	0	0	0	0	0	0	0	0	0	0	0	0	0	0
0d25c5fe6b0c181f8ab82ddd1fbe791d	d__Bacteria	p__Actinobacteriota	c__Actinobacteria	o__Micrococcales	f__Microbacteriaceae			0	0	0	0	0	0	0	0	32	0	0	0	0	0	0	0	0	0	0	0	0	0	0	0	0	0	0	0	0	0	0	0	0	0	0	0	0	0	0	0	0	0
0d279275dfc15a4f998f6b3d732d60e5	d__Bacteria	p__Proteobacteria	c__Gammaproteobacteria	o__Enterobacterales	f__Enterobacteriaceae			0	0	0	0	0	0	0	0	0	0	0	0	0	0	0	0	0	0	0	0	0	0	0	0	0	0	0	0	0	0	0	0	0	0	0	0	0	0	0	41	0	0
0d2b7faca505300b7890237099867d0d	d__Bacteria	p__Chloroflexi	c__Chloroflexia	o__Chloroflexales	f__Herpetosiphonaceae	g__Herpetosiphon	s__uncultured_bacterium	0	0	0	0	0	0	0	0	0	0	0	0	0	0	0	0	0	0	0	2	0	0	0	0	0	0	0	0	0	0	0	0	0	0	0	0	0	0	0	0	0	0
0d30dab1a66f829fe94a58be423dff82	d__Bacteria	p__Chloroflexi	c__Chloroflexia	o__Chloroflexales	f__Chloroflexaceae	g__Candidatus_Chloroploca	s__uncultured_bacterium	0	0	0	0	0	0	0	0	0	74	0	0	0	0	0	0	0	0	0	0	0	0	0	0	0	0	0	0	0	0	0	0	0	0	0	0	0	0	0	0	0	0
0d33b6d129ede2904bad0bf489945468	d__Bacteria	p__Firmicutes	c__Bacilli	o__Staphylococcales	f__Staphylococcaceae	g__Staphylococcus		0	0	0	0	0	0	0	0	0	0	0	0	0	0	0	0	0	0	0	0	0	0	0	0	0	0	0	0	0	0	0	0	0	0	0	0	0	0	0	0	0	0
0d34bee5fe141c7379f12452e447655c	d__Bacteria	p__Proteobacteria	c__Gammaproteobacteria	o__Pseudomonadales	f__Moraxellaceae	g__Acinetobacter		0	0	0	0	0	36	0	0	0	0	0	0	0	0	0	0	0	0	0	0	0	0	0	0	0	0	0	0	0	0	0	0	0	0	0	0	0	0	0	0	0	0
0d36c1b694314ed1c74363a4d504f403	d__Bacteria	p__Proteobacteria	c__Alphaproteobacteria	o__Caulobacterales	f__Caulobacteraceae	g__Brevundimonas		0	0	0	0	0	0	0	0	0	0	0	0	0	0	0	0	0	0	0	0	0	0	0	0	0	0	0	0	0	0	0	0	0	0	0	0	0	0	0	0	0	0
0d3b8f0d68b0cf13c9486cd6e93124e3	d__Bacteria	p__Actinobacteriota	c__Actinobacteria	o__Micrococcales	f__Microbacteriaceae	g__Microbacterium	s__Klebsiella_pneumoniae	0	0	0	0	0	0	0	0	0	0	0	0	0	0	0	0	0	0	0	0	0	0	0	0	0	0	0	0	0	0	0	0	0	0	0	0	0	0	0	0	0	0
0d3cdbf9dea229da08cde2100735bec6	d__Bacteria	p__Cyanobacteria	c__Cyanobacteriia	o__Chloroplast	f__Chloroplast	g__Chloroplast		0	0	0	0	0	0	0	0	0	0	0	0	0	0	0	0	0	0	0	0	0	0	0	0	0	0	0	0	0	0	0	0	0	0	0	0	0	0	0	0	0	0
0d3ec2f1cf741d3a3f241351bc09ac3b	d__Bacteria	p__Proteobacteria	c__Gammaproteobacteria	o__Enterobacterales	f__Morganellaceae	g__Wigglesworthia	s__Wigglesworthia_glossinidia	0	0	0	0	0	0	0	0	0	0	0	0	0	0	0	0	0	0	0	0	0	0	0	0	0	0	0	0	0	0	0	39	0	0	0	0	0	0	0	0	0	0
0d3ed9cd85dcbbe60eaaaa5583aca9c0	d__Bacteria	p__Proteobacteria	c__Gammaproteobacteria	o__Enterobacterales	f__Enterobacteriaceae	g__Escherichia-Shigella		0	0	0	0	0	0	0	0	0	0	0	0	0	0	0	0	0	0	0	0	0	0	0	0	0	0	0	0	0	0	0	0	0	0	0	0	0	0	0	0	0	0
0d40bb1ebcaa79e42a9a93e11481829d	d__Bacteria	p__Actinobacteriota	c__Actinobacteria	o__Actinomycetales	f__Actinomycetaceae	g__Actinomyces	s__Buchananella_hordeovulneris	0	0	0	0	0	0	0	0	0	0	0	0	0	0	0	0	0	0	0	0	0	0	0	0	0	0	0	0	0	0	0	0	0	0	0	0	0	0	0	0	0	0
0d42cd0d4a12c7d0db501195edfddfde	d__Bacteria	p__Acidobacteriota	c__Blastocatellia	o__Pyrinomonadales	f__Pyrinomonadaceae	g__Pyrinomonas	s__uncultured_bacterium	0	0	0	0	0	0	0	0	0	0	0	5	0	0	0	0	0	0	0	0	0	0	0	0	0	0	0	0	0	0	0	0	0	0	0	0	0	0	0	0	0	0
0d4625b9c6921539e202f87b96b0db2d	d__Bacteria	p__Proteobacteria	c__Alphaproteobacteria	o__Rhizobiales	f__Rhizobiaceae			0	0	0	0	0	0	0	0	0	0	0	0	0	0	0	0	0	0	0	0	0	0	0	0	0	0	0	0	0	0	0	0	0	0	0	0	0	0	0	0	0	0
0d46c6c8edcd41576d2c80daa56da2b1	d__Bacteria	p__Proteobacteria	c__Alphaproteobacteria	o__Rhizobiales	f__Xanthobacteraceae			0	0	0	0	0	0	0	0	0	0	0	0	0	0	0	0	0	0	0	0	0	0	0	0	0	0	0	0	0	0	0	0	0	0	0	0	0	0	0	0	0	0
0d498603e107e93c8cd25e64d7886404	d__Bacteria	p__Proteobacteria	c__Gammaproteobacteria	o__Enterobacterales	f__Morganellaceae	g__Wigglesworthia	s__Wigglesworthia_glossinidia	0	0	0	0	0	0	0	0	0	0	0	0	0	0	0	0	0	0	0	0	0	0	0	0	0	0	0	0	0	0	0	0	0	0	0	0	0	0	0	0	0	0
0d4b6281737ab10d3908baa97f6f22a8	d__Bacteria	p__Cyanobacteria	c__Cyanobacteriia	o__Chloroplast	f__Chloroplast	g__Chloroplast		0	0	0	0	0	0	0	0	0	0	0	0	0	0	0	0	0	0	0	0	0	0	0	0	0	0	0	0	0	0	0	0	0	0	0	0	0	0	0	0	0	0
0d5031cd8ac7216221cebb5a19fe700b	d__Bacteria	p__Bacteroidota	c__Bacteroidia	o__Chitinophagales	f__Chitinophagaceae			0	0	0	0	0	0	0	0	0	0	0	0	0	0	0	0	0	9	0	0	0	0	0	0	0	0	0	0	0	0	0	0	0	0	0	0	0	0	0	0	0	0
0d56e4ba85fa58ba28ed399b94fb4a48	d__Bacteria	p__Proteobacteria	c__Gammaproteobacteria	o__Enterobacterales	f__Morganellaceae	g__Wigglesworthia	s__Wigglesworthia_glossinidia	0	0	0	0	0	0	0	0	0	0	0	0	0	0	0	0	0	0	0	0	0	0	0	0	0	0	0	0	0	0	0	0	0	0	0	0	0	0	0	0	0	0
0d5bc178898cb6fc653782404f5c80e3	d__Bacteria	p__Firmicutes	c__Bacilli	o__Lactobacillales	f__Lactobacillaceae	g__Lactobacillus		0	0	0	0	0	0	10	0	0	0	0	0	0	0	0	0	0	0	0	0	0	0	0	0	0	0	0	0	0	0	0	0	0	0	0	0	0	0	0	0	0	0
0d5f48d3fbc371b5d9c1e948f223b540	d__Bacteria	p__Proteobacteria	c__Alphaproteobacteria	o__Rhizobiales	f__Beijerinckiaceae	g__Bosea		0	0	0	0	0	0	0	0	0	0	0	0	0	0	0	0	0	0	0	0	0	0	0	0	0	0	0	0	0	0	0	0	0	0	0	0	0	0	0	0	0	0
0d65f231c651d11527a6c9ec7579e31d	d__Bacteria	p__Firmicutes	c__Bacilli	o__Staphylococcales	f__Staphylococcaceae	g__Staphylococcus		0	0	0	0	0	0	0	0	0	0	0	0	0	0	0	0	0	0	0	0	0	0	0	0	0	0	0	0	0	0	0	0	0	0	0	0	0	0	0	0	0	0
0d666ca25394b8fcd5cfe2bc35dcd21f	d__Bacteria	p__Firmicutes	c__Bacilli	o__Staphylococcales	f__Staphylococcaceae	g__Staphylococcus		0	0	0	0	0	0	0	0	0	0	0	0	0	0	0	0	0	0	0	0	0	0	0	0	0	0	0	0	0	0	0	0	0	0	0	0	0	0	0	0	0	0
0d733da989675b17f763329edeaf37e3	d__Bacteria	p__Proteobacteria	c__Gammaproteobacteria	o__Enterobacterales	f__Erwiniaceae	g__Pantoea		0	0	0	0	0	0	0	0	0	0	0	0	0	0	0	0	0	0	0	0	0	0	0	0	0	0	0	0	0	0	0	0	0	0	0	0	0	0	0	0	0	0
0d7bd4f8275e98d6ef123cac41a69d46	d__Bacteria	p__Proteobacteria	c__Gammaproteobacteria	o__Enterobacterales	f__Yersiniaceae	g__Serratia		0	0	0	0	0	0	0	0	0	0	0	0	0	0	0	0	0	0	0	0	0	0	0	0	0	0	0	0	0	0	0	0	0	0	0	0	0	0	0	0	0	0
0d7c22bd5a7d8435efb218e12e4d2b6f	d__Bacteria	p__Proteobacteria	c__Alphaproteobacteria	o__uncultured	f__uncultured	g__uncultured	s__uncultured_Acetobacteraceae	0	0	0	0	0	0	0	0	0	0	0	0	0	0	0	0	0	0	0	0	0	0	0	0	0	0	0	0	0	0	0	0	0	0	0	0	0	0	83	0	0	0
0d8ea9437cdab724bb777e0f439e05c6	d__Bacteria	p__Actinobacteriota	c__Actinobacteria	o__Corynebacteriales	f__Corynebacteriaceae			0	0	74	0	0	0	0	0	0	0	0	0	0	0	0	0	0	0	0	0	0	0	0	0	0	0	0	0	0	0	0	0	0	0	0	0	0	0	0	0	0	0
0d95f0ddd164ded73fe5c4a48cf7c9b0	d__Bacteria	p__Planctomycetota	c__Planctomycetes	o__Pirellulales	f__Pirellulaceae	g__Pir4_lineage	s__uncultured_Planctomycetaceae	0	0	0	0	0	0	0	0	0	0	0	0	0	0	0	0	0	0	0	0	0	0	0	0	0	0	0	0	0	0	0	0	0	0	0	0	0	0	0	0	0	0
0d9a48f8352c974e61a434e3033941dd	d__Bacteria	p__Actinobacteriota	c__Thermoleophilia	o__Gaiellales	f__uncultured	g__uncultured	s__metagenome	0	0	0	0	0	0	0	0	0	0	0	0	0	0	0	0	0	54	0	0	0	0	0	0	0	0	0	0	0	0	0	0	0	0	0	0	0	0	0	0	0	0
0d9b1520f06d3413ab5c2be828f00202	d__Bacteria	p__Verrucomicrobiota	c__Verrucomicrobiae	o__Verrucomicrobiales	f__Verrucomicrobiaceae	g__Prosthecobacter	s__uncultured_bacterium	0	0	0	0	0	0	0	0	0	0	0	0	0	25	0	0	0	0	0	0	0	0	0	0	0	0	0	0	0	0	0	0	0	0	0	0	0	0	0	0	0	0
0daa2f469762b90de146d058960632f1	d__Archaea	p__Euryarchaeota	c__Methanobacteria	o__Methanobacteriales	f__Methanobacteriaceae	g__Methanosphaera	s__uncultured_Methanosphaera	0	0	0	0	0	0	0	0	0	0	0	0	0	0	0	0	0	55	0	0	0	0	0	0	0	0	0	0	0	0	0	0	0	0	0	0	0	0	0	0	0	0
0dbf337cb909a1107435be3c22b613e7	d__Bacteria	p__Proteobacteria	c__Gammaproteobacteria	o__Enterobacterales	f__Morganellaceae	g__Wigglesworthia	s__Wigglesworthia_glossinidia	0	0	0	0	0	0	0	0	0	0	0	0	0	0	0	0	0	0	0	0	0	0	0	0	0	0	0	0	0	0	0	0	0	0	0	0	0	0	0	0	0	0
0dc15f457713cbe23878b97755cad054	d__Bacteria	p__Planctomycetota	c__Planctomycetes	o__Gemmatales	f__Gemmataceae	g__uncultured	s__metagenome	0	0	0	0	0	0	0	0	0	0	0	0	0	0	0	0	0	0	0	0	0	0	18	0	0	0	0	0	0	0	0	0	0	0	0	0	0	0	0	0	0	0
0dc3a62257424b6e9e0efeb99a9470d6	d__Bacteria	p__Bacteroidota	c__Bacteroidia	o__Flavobacteriales	f__Weeksellaceae	g__Chryseobacterium	s__uncultured_bacterium	0	0	0	0	0	0	0	0	0	0	0	0	0	0	0	0	0	0	0	0	0	0	0	0	0	0	0	0	0	0	0	0	0	0	0	0	0	0	0	0	0	0
0dc6386d2bbb29d93ce2cb83ebe43675	d__Bacteria	p__Proteobacteria	c__Gammaproteobacteria	o__Enterobacterales	f__Morganellaceae	g__Wigglesworthia	s__Wigglesworthia_glossinidia	0	0	0	0	0	0	0	0	0	0	0	0	0	0	0	0	0	0	0	0	0	0	0	0	0	0	0	0	0	0	0	0	0	0	0	0	0	0	0	0	0	0
0dc74c170f9ad0396b8d72550e273060	d__Bacteria	p__Proteobacteria	c__Alphaproteobacteria	o__Rhizobiales	f__Rhizobiaceae			0	0	0	0	0	0	0	0	0	0	0	0	0	0	0	0	0	0	0	0	0	0	0	0	0	0	0	0	0	0	0	0	0	0	0	0	0	0	0	0	0	0
0dce8f13e21ff1923d9776d041063f2f	d__Bacteria	p__Cyanobacteria	c__Cyanobacteriia	o__Chloroplast	f__Chloroplast	g__Chloroplast		0	0	0	0	0	0	0	0	0	0	0	0	0	0	0	0	0	0	0	0	0	0	0	0	0	0	0	0	0	0	0	0	0	0	0	0	0	0	0	0	0	0
0dd885d8e7e3e9da227c6888a7ab5ac8	d__Bacteria	p__Cyanobacteria	c__Cyanobacteriia	o__Phormidesmiales	f__Nodosilineaceae	g__Nodosilinea_PCC-7104		0	0	0	0	0	0	0	0	0	0	0	0	0	0	0	0	0	0	0	0	0	0	0	0	0	0	100	0	0	0	0	0	0	0	0	0	0	0	0	0	0	0
0ddd6f1d589e20ab0c45f3fb4f19828b	d__Bacteria	p__Proteobacteria	c__Gammaproteobacteria	o__Enterobacterales	f__Morganellaceae	g__Wigglesworthia	s__Wigglesworthia_glossinidia	0	0	0	0	0	0	0	0	0	0	0	0	0	0	0	0	0	0	0	0	0	0	0	0	0	0	0	0	0	0	0	0	0	0	0	0	0	0	0	0	0	0
0dddbc58252850518901c35a7c4cd531	d__Bacteria	p__Actinobacteriota	c__Actinobacteria	o__Micrococcales	f__Intrasporangiaceae	g__uncultured	s__uncultured_bacterium	0	0	0	0	0	0	0	0	0	0	0	0	0	0	0	0	0	0	0	0	0	0	0	0	0	0	0	0	0	0	0	0	0	0	9	0	0	91	0	0	0	0
0de48a958f1ec3c31ef8fec2f4586f21	d__Bacteria	p__Proteobacteria	c__Alphaproteobacteria	o__Rhodospirillales	f__uncultured	g__uncultured	s__uncultured_Rhodospirillaceae	0	0	0	0	0	0	0	0	0	0	0	0	0	0	0	0	0	0	0	0	0	0	0	0	0	0	0	0	0	0	0	0	0	0	0	70	0	0	0	0	0	0
0de7165bcd85719a54cf97890b16caf1	d__Bacteria	p__Actinobacteriota	c__Actinobacteria	o__Micrococcales	f__Micrococcaceae	g__Micrococcus		0	0	0	0	0	0	0	0	0	0	0	0	0	0	0	0	0	0	0	0	0	0	0	0	0	0	0	0	0	0	0	0	0	0	0	0	0	0	0	0	0	0
0de9412661d4ddba36bafb79be1fd2c6	d__Bacteria	p__Proteobacteria	c__Alphaproteobacteria	o__Rhodobacterales	f__Rhodobacteraceae	g__uncultured		0	0	0	0	0	0	0	0	0	0	0	0	0	0	0	0	0	0	0	0	0	0	0	0	0	0	0	0	0	0	0	0	0	0	0	0	0	0	0	0	0	0
0debc32b3d0efae2340cef09aea8d577	d__Bacteria	p__Proteobacteria	c__Gammaproteobacteria	o__Enterobacterales	f__Morganellaceae	g__Wigglesworthia	s__Wigglesworthia_glossinidia	0	0	0	0	0	0	0	0	0	74	0	0	0	0	0	0	0	0	0	0	0	0	0	0	0	0	0	0	0	0	0	0	0	0	0	0	0	0	0	0	0	0
0debd7b88b55eed3a1d98a41f02bb8e4	d__Bacteria	p__Proteobacteria	c__Alphaproteobacteria	o__Azospirillales	f__Azospirillaceae	g__Azospirillum		0	0	0	0	0	0	0	0	0	0	0	0	0	0	0	0	0	0	0	0	0	0	0	0	0	0	0	0	0	0	0	0	0	0	0	0	0	0	0	0	0	0
0dece550237ee29288c5989db58fa7a7	d__Bacteria	p__Proteobacteria	c__Gammaproteobacteria	o__Xanthomonadales	f__Xanthomonadaceae	g__Stenotrophomonas		0	0	0	0	0	0	0	0	0	0	0	0	0	0	0	0	0	0	0	0	0	0	0	0	0	0	0	0	87	0	0	0	0	0	0	0	0	0	0	0	0	0
0ded3a7edebe01fac6f1dc393e7fd393	d__Bacteria	p__Actinobacteriota	c__Actinobacteria	o__Micrococcales	f__Brevibacteriaceae	g__Brevibacterium		0	0	0	0	0	0	0	0	0	0	0	0	0	0	0	0	0	0	0	0	0	0	0	0	0	0	0	0	0	0	0	0	0	0	0	0	0	0	0	0	0	0
0df1ec560b14a9a9af38f6809cc60287	d__Bacteria	p__Proteobacteria	c__Alphaproteobacteria	o__Sphingomonadales	f__Sphingomonadaceae	g__Sphingomonas		0	0	0	0	0	0	0	0	0	0	0	0	0	0	0	0	0	0	0	0	0	0	0	0	0	0	0	0	0	0	0	0	0	0	0	0	0	0	0	0	0	0
0dfa8735fbed023371734599db013487	d__Bacteria	p__Proteobacteria	c__Gammaproteobacteria	o__Burkholderiales	f__Burkholderiaceae	g__Burkholderia-Caballeronia-Paraburkholderia		0	0	0	0	0	0	0	0	0	0	0	0	0	0	0	0	0	0	0	0	0	0	47	0	0	0	0	0	0	0	0	0	0	0	0	0	0	0	0	0	0	0
0e001e50451825ee34bf867287870e81	d__Bacteria	p__Proteobacteria	c__Alphaproteobacteria	o__Rhodobacterales	f__Rhodobacteraceae	g__Paracoccus		0	0	0	0	0	0	0	0	0	0	0	0	0	0	0	0	0	0	0	19	0	0	0	0	0	0	0	0	0	0	0	0	0	0	0	0	0	0	0	0	0	0
0e005f3c4808b8826c36949b830636b3	d__Bacteria	p__Proteobacteria	c__Gammaproteobacteria	o__Enterobacterales	f__Morganellaceae	g__Wigglesworthia	s__Wigglesworthia_glossinidia	0	0	0	0	0	0	0	165	0	0	0	0	0	0	0	0	0	0	0	0	0	0	0	0	0	0	0	0	0	0	0	0	0	0	0	0	0	0	48	0	0	0
0e0231a571b4c3e9e70d90b295d0a94d	d__Bacteria	p__Firmicutes	c__Bacilli	o__Staphylococcales	f__Staphylococcaceae	g__Staphylococcus	s__Staphylococcus_sciuri	0	0	0	0	0	0	0	12	0	0	0	0	0	0	0	0	0	0	0	0	0	0	0	0	19	0	0	0	0	0	0	0	0	0	0	0	0	0	0	0	0	0
0e093739c00e7a4f9114bc802ecee2d9	d__Bacteria	p__Proteobacteria	c__Gammaproteobacteria	o__Burkholderiales	f__Burkholderiaceae	g__Burkholderia-Caballeronia-Paraburkholderia		0	0	0	0	0	0	0	0	0	0	0	0	0	0	0	0	0	0	0	0	0	0	0	0	0	0	0	0	0	0	0	0	0	0	0	0	0	0	0	0	0	0
0e0b2bdaae20d2e8e06b90668784c8ee	d__Bacteria	p__Actinobacteriota	c__Actinobacteria	o__Corynebacteriales	f__Corynebacteriaceae	g__Corynebacterium	s__Corynebacterium_thomssenii	0	0	0	0	0	0	0	0	0	0	0	0	0	0	0	0	0	0	0	0	0	0	0	0	0	0	52	0	0	0	0	0	0	0	0	0	0	0	0	0	0	0
0e0c22e8c5d1a9fb63830c776ca66199	d__Bacteria	p__Proteobacteria	c__Gammaproteobacteria	o__Enterobacterales	f__Yersiniaceae	g__Serratia		0	0	0	0	0	0	0	0	79	0	0	0	0	0	0	0	0	0	0	0	0	0	0	0	0	0	0	0	0	0	0	0	0	0	0	0	0	0	0	0	0	0
0e0cae384e5b4679df8a51a0723e0e60	d__Bacteria	p__Proteobacteria	c__Gammaproteobacteria	o__Burkholderiales	f__Oxalobacteraceae	g__Massilia	s__uncultured_Oxalobacteraceae	0	0	0	0	0	0	0	0	0	0	0	0	0	0	0	0	0	0	0	0	0	0	0	0	0	0	0	0	0	0	0	0	0	0	0	0	0	0	0	0	0	0
0e11eff6f1b375783e96e2f68a32c436	d__Bacteria	p__Proteobacteria	c__Alphaproteobacteria	o__Rickettsiales	f__Rickettsiaceae	g__Rickettsia		0	0	0	0	0	0	0	0	0	0	0	0	0	0	0	0	0	0	0	0	0	0	0	0	0	0	0	0	0	0	0	0	0	0	0	0	0	0	0	0	0	0
0e13764415a66991370e8656c940fdb6	d__Bacteria	p__Proteobacteria	c__Gammaproteobacteria	o__Xanthomonadales	f__Xanthomonadaceae	g__Stenotrophomonas		0	0	0	0	0	0	0	0	0	0	0	0	0	0	0	0	0	0	0	0	0	0	0	0	0	0	0	0	0	0	0	0	0	0	0	0	0	0	0	0	0	0
0e17578af8c8622657c18c7a0bb379e4	d__Bacteria	p__Cyanobacteria	c__Cyanobacteriia	o__Chloroplast	f__Chloroplast	g__Chloroplast	s__Platanus_occidentalis	0	0	0	0	0	0	0	0	0	0	0	0	0	0	0	0	0	0	0	0	0	0	0	0	0	0	0	0	0	0	0	0	0	0	0	0	0	0	0	0	0	0
0e1c5aaa35bb9e34a443c4ffda7ba71f	d__Bacteria	p__Firmicutes	c__Bacilli	o__Staphylococcales	f__Staphylococcaceae	g__Staphylococcus		0	0	0	0	0	0	0	0	0	0	0	0	0	0	0	0	0	0	0	0	0	0	0	0	0	0	0	0	0	0	0	0	0	0	0	0	0	0	0	0	0	0
0e243b55ee980798b868801555f54dde	d__Bacteria	p__Actinobacteriota	c__Actinobacteria	o__Streptosporangiales	f__Streptosporangiales	g__Streptosporangiales	s__uncultured_bacterium	3	0	0	0	0	0	0	0	0	0	0	0	0	0	0	0	0	0	0	0	0	0	0	0	0	0	0	0	0	0	0	0	0	0	0	0	0	0	0	0	0	0
0e259ad5942cf233db68da3eb6067349	d__Bacteria	p__Proteobacteria	c__Gammaproteobacteria					0	0	0	0	0	0	0	0	0	0	0	0	0	0	0	0	0	0	0	0	0	0	0	0	0	0	0	0	0	0	0	0	0	0	0	0	0	0	0	0	0	0
0e275af42ea66fdb7d36ce863086b054	d__Bacteria	p__Firmicutes	c__Bacilli	o__Lactobacillales	f__Aerococcaceae	g__Facklamia	s__Facklamia_ignava	0	0	0	0	0	0	0	0	0	0	0	0	0	0	0	0	0	0	0	0	0	0	0	0	0	0	0	0	0	0	0	0	0	0	0	0	0	0	0	0	0	0
0e292d5e19c029513a6a9cb4110757b3	d__Bacteria	p__Actinobacteriota	c__Actinobacteria	o__Micrococcales	f__Intrasporangiaceae			0	0	0	0	0	0	0	0	0	0	0	0	0	0	0	0	0	0	0	0	0	0	0	0	0	0	0	0	0	0	0	0	0	0	0	0	0	0	0	0	0	0
0e2d0e891b12c7f588d318d9ac24976f	d__Bacteria	p__Proteobacteria	c__Alphaproteobacteria	o__Acetobacterales	f__Acetobacteraceae	g__Roseomonas		0	0	0	0	0	0	0	0	0	0	0	0	0	0	0	0	0	0	0	0	0	0	0	0	0	0	0	0	0	0	0	0	0	0	0	0	0	0	0	0	0	0
0e3069e00ca1261fb791d03f03795818	d__Bacteria	p__Bacteroidota	c__Bacteroidia	o__Cytophagales	f__Spirosomaceae	g__Lacihabitans		0	0	0	0	0	0	0	0	0	0	0	0	0	0	0	0	0	0	0	0	0	0	0	0	0	0	0	0	0	0	0	0	0	0	0	0	0	0	0	0	0	0
0e30af0741e006a051501ecc12664e89	d__Bacteria	p__Actinobacteriota	c__Actinobacteria	o__Frankiales	f__Sporichthyaceae			0	0	0	0	0	0	0	0	0	0	0	0	0	0	0	0	0	0	0	0	0	0	0	0	0	0	0	0	0	0	0	0	0	0	0	0	0	0	0	0	0	0
0e34599c669719fa82d9cb2e0e04eb94	d__Bacteria	p__Proteobacteria	c__Alphaproteobacteria	o__Rhodospirillales	f__uncultured	g__uncultured	s__uncultured_Rhodospirillaceae	0	0	0	0	0	0	0	0	0	0	0	0	0	0	0	0	0	0	0	0	0	0	0	0	0	0	0	0	0	0	0	0	0	0	0	0	0	0	0	0	0	0
0e3a34ac0a63449ebc126ee1cb38bd59	d__Bacteria	p__Firmicutes	c__Bacilli	o__Staphylococcales	f__Staphylococcaceae	g__Staphylococcus		0	0	0	0	0	0	0	0	0	0	0	0	0	0	0	0	0	0	0	0	0	0	0	0	0	0	0	0	0	0	0	0	0	0	0	0	0	0	0	0	0	0
0e3d7a9d5d9047480fa1da2d8fc2059a	d__Bacteria	p__Actinobacteriota	c__Actinobacteria	o__Corynebacteriales	f__Corynebacteriaceae	g__Corynebacterium		0	0	0	0	0	0	0	0	142	0	0	0	0	0	0	0	0	0	0	0	0	0	0	0	0	0	0	0	0	0	0	0	0	0	0	0	0	0	0	0	0	0
0e40860d4da87436aaa7515848b7597f	d__Bacteria	p__Proteobacteria	c__Gammaproteobacteria	o__Burkholderiales	f__Methylophilaceae	g__uncultured		0	0	0	0	0	0	0	0	0	0	0	0	0	0	0	0	0	0	0	0	0	0	0	0	0	0	0	0	0	0	0	0	299	0	0	0	0	0	0	0	0	0
0e43ad6beea4defef59628fe45536b28	d__Bacteria	p__Proteobacteria	c__Alphaproteobacteria	o__Rhizobiales	f__Beijerinckiaceae	g__Bosea		0	0	0	0	0	0	0	37	0	0	0	0	0	0	0	0	0	0	0	0	0	0	0	0	0	0	0	0	0	0	0	0	0	0	0	0	0	0	0	0	0	0
0e43de29b007c88f6052e3ac7f141c51	d__Bacteria	p__Proteobacteria	c__Gammaproteobacteria	o__Burkholderiales	f__Comamonadaceae	g__Comamonas	s__Comamonas_testosteroni	18	84	40	22	296	12	47	0	128	0	0	0	38677	80	11205	0	392	0	0	0	0	19	0	0	0	0	0	0	0	0	0	0	0	0	0	0	0	19	0	0	0	11
0e4472effe2d5a9e7675568e5f86c31b	d__Bacteria	p__Patescibacteria	c__Saccharimonadia	o__Saccharimonadales				0	0	0	0	0	0	0	0	0	0	0	0	0	0	0	0	0	0	0	0	0	0	0	0	0	0	0	0	0	0	0	0	0	0	0	0	0	0	0	0	0	0
0e4b9c10cb6fa3b5dc4aa232bd82b924	d__Bacteria	p__Cyanobacteria	c__Cyanobacteriia	o__Chloroplast	f__Chloroplast	g__Chloroplast	s__Platanus_occidentalis	0	0	0	0	0	0	0	0	0	0	0	0	0	0	0	0	0	0	0	0	0	0	0	0	0	0	0	0	0	0	0	0	0	0	0	0	0	0	0	0	0	0
0e4cafa00ee5b585cf5f014dc77caa9a	d__Bacteria	p__Cyanobacteria	c__Cyanobacteriia	o__Chloroplast	f__Chloroplast	g__Chloroplast		0	0	0	0	0	0	0	0	0	0	0	0	0	0	0	0	0	0	0	0	0	0	0	0	0	0	0	0	0	0	0	0	0	0	0	0	0	0	0	0	0	0
0e517dcd20d4b8996f4b8bd7cb96e9df	d__Bacteria	p__Proteobacteria	c__Gammaproteobacteria	o__Oceanospirillales	f__Pseudohongiellaceae	g__Pseudohongiella	s__metagenome	0	0	0	0	0	0	0	0	0	0	0	0	0	0	0	0	0	0	0	0	0	0	0	0	0	0	0	0	0	0	0	0	0	0	0	0	0	0	0	0	0	0
0e53895a6155abf6f26785ebb7f50444	d__Bacteria	p__Acidobacteriota	c__Blastocatellia	o__Blastocatellales	f__Blastocatellaceae			0	0	0	0	0	0	0	0	0	0	0	0	0	0	0	0	0	0	0	0	0	0	0	0	0	0	0	0	0	0	0	0	0	0	0	0	0	0	0	0	0	0
0e5840dc76efef4c4e787ce68c060285	d__Bacteria	p__Proteobacteria	c__Gammaproteobacteria	o__Enterobacterales	f__Morganellaceae	g__Wigglesworthia	s__Wigglesworthia_glossinidia	0	0	0	0	0	0	0	0	0	0	0	0	0	0	0	0	0	0	0	0	0	0	0	0	0	0	0	0	0	0	0	0	0	0	0	0	0	0	0	0	0	0
0e59e99146578c1e15cdec6b86a8157e	d__Bacteria	p__Actinobacteriota	c__Actinobacteria	o__Corynebacteriales	f__Corynebacteriaceae			0	0	0	0	0	0	0	0	0	0	0	0	0	0	0	0	0	0	0	0	0	0	0	0	0	0	0	0	0	0	0	0	0	0	0	0	0	0	0	0	0	0
0e5c10c88aee8811ef4cc22793e491ce	d__Bacteria	p__Proteobacteria	c__Gammaproteobacteria	o__Enterobacterales	f__Morganellaceae	g__Wigglesworthia	s__Wigglesworthia_glossinidia	0	0	0	0	0	0	0	0	0	0	0	0	0	0	0	0	0	0	0	0	0	0	0	0	0	0	0	0	0	0	0	0	0	0	0	58	0	0	0	0	0	0
0e5e8cf74d007d4f4699aec202ff7fb0	d__Bacteria	p__Actinobacteriota	c__Actinobacteria	o__Corynebacteriales	f__Nocardiaceae	g__Gordonia		0	0	0	0	17	0	43	0	0	0	0	119	0	0	0	0	0	0	0	0	0	0	0	0	0	0	0	15	0	0	35	0	0	0	0	0	0	0	0	0	0	0
0e68a28de1f5b28ea799139df35b53d1	d__Bacteria	p__Firmicutes	c__Bacilli	o__Staphylococcales	f__Staphylococcaceae	g__Staphylococcus		0	0	0	0	0	0	0	0	0	0	0	0	0	0	0	0	0	0	0	0	0	0	0	0	0	0	0	0	0	0	0	0	160	0	0	0	0	0	0	0	0	0
0e72909cd1c06473cb08b65ccc66f09e	d__Bacteria	p__Firmicutes	c__Bacilli	o__Lactobacillales	f__Streptococcaceae	g__Streptococcus	s__uncultured_bacterium	0	0	0	0	0	0	0	0	0	0	0	0	0	0	0	0	0	0	0	0	0	0	0	0	24	0	0	0	0	0	0	0	0	0	0	0	0	0	0	0	0	0
0e742b12d9e0ea6bf395daf280485ed4	d__Bacteria	p__Proteobacteria	c__Gammaproteobacteria	o__Pseudomonadales	f__Moraxellaceae	g__Acinetobacter	s__Acinetobacter_ursingii	0	0	0	0	0	0	0	0	0	0	0	0	0	0	0	0	0	0	0	0	0	0	0	0	9	0	0	0	0	0	0	0	0	0	0	0	0	0	0	0	0	0
0e754f88009afaff8b00cc1b5b7623c2	d__Bacteria	p__Actinobacteriota	c__Actinobacteria	o__Micrococcales	f__Intrasporangiaceae			0	0	0	0	0	0	0	0	0	0	0	0	0	0	0	0	0	0	0	0	0	0	0	0	0	0	0	0	0	0	0	0	0	0	0	0	0	0	0	0	0	0
0e765c20281e76df2e934e445f29c413	d__Bacteria	p__Proteobacteria	c__Gammaproteobacteria	o__Pseudomonadales	f__Moraxellaceae	g__Acinetobacter		0	0	0	0	0	0	0	0	0	0	0	0	0	0	0	0	0	0	0	0	0	0	0	0	0	0	0	0	0	0	0	0	250	0	0	0	0	0	0	0	0	0
0e7674a658aba92d6517d3acdc218a1d	d__Bacteria	p__Proteobacteria	c__Gammaproteobacteria	o__Burkholderiales				0	0	0	0	0	0	0	0	0	0	0	0	0	0	0	0	0	0	0	0	0	0	0	0	0	0	0	0	0	0	0	0	0	0	0	0	0	0	0	0	0	0
0e7772c3e8f42c77ebe331d44a6a4388	d__Bacteria	p__Actinobacteriota	c__Actinobacteria	o__Micrococcales	f__Micrococcaceae	g__Micrococcus		0	0	0	0	0	0	0	61	0	0	0	0	0	0	0	0	0	0	0	0	0	0	0	0	0	0	0	0	0	0	40	0	0	0	0	0	0	0	0	0	0	0
0e78620e034d5dead85de8753bcac9cc	d__Bacteria	p__Proteobacteria	c__Gammaproteobacteria	o__Enterobacterales	f__Morganellaceae	g__Wigglesworthia	s__Wigglesworthia_glossinidia	0	0	0	0	0	0	0	58	0	0	0	0	0	0	0	0	0	0	0	0	0	0	0	0	0	0	0	0	0	0	0	0	0	0	0	0	0	0	0	0	0	0
0e78d70ab5657791083f24330676fb37	d__Bacteria	p__Actinobacteriota	c__Actinobacteria	o__Micrococcales	f__Micrococcaceae	g__Kocuria		0	0	0	0	0	0	59	0	0	0	0	0	0	0	0	0	0	0	0	0	0	0	0	0	0	0	0	0	0	0	0	0	0	0	0	0	0	0	0	0	0	0
0e792f88cc56c6c68a6ccfc6756f4783	d__Bacteria	p__Actinobacteriota	c__Actinobacteria					0	0	0	0	0	0	0	0	0	0	0	0	0	0	0	0	0	0	0	0	0	10	0	0	0	0	0	0	0	0	0	0	0	0	0	0	0	0	0	0	0	0
0e7cc8d9acbd2eb860c787e56ec77f82	d__Bacteria	p__Cyanobacteria	c__Cyanobacteriia	o__Chloroplast	f__Chloroplast	g__Chloroplast	s__Platanus_occidentalis	0	0	0	0	0	0	0	0	0	0	0	0	0	0	0	0	0	0	0	0	0	0	0	0	0	0	0	0	0	0	0	0	0	0	0	0	0	0	0	0	0	0
0e85e23ac5bc933a4ed70046fe14c66d	d__Bacteria	p__Firmicutes	c__Bacilli	o__Staphylococcales	f__Staphylococcaceae	g__Staphylococcus		0	0	0	0	0	0	0	0	0	0	0	0	0	0	0	0	0	0	18	0	0	0	0	0	0	0	0	0	48	0	0	0	0	0	0	0	0	0	0	0	0	0
0e87af986c34c45be09783660fa0beb1	d__Bacteria	p__Proteobacteria	c__Alphaproteobacteria	o__Rhodobacterales	f__Rhodobacteraceae	g__Rhodobacter		0	0	0	0	0	0	0	0	0	0	0	0	0	0	0	0	0	0	0	0	0	0	0	0	0	0	0	0	0	0	0	0	0	0	0	0	0	0	0	0	0	0
0e8e06b92f8f3ca95c5afd2f7a99c01a	d__Bacteria	p__Proteobacteria	c__Alphaproteobacteria	o__Acetobacterales	f__Acetobacteraceae	g__Asaia	s__Asaia_krungthepensis	0	0	0	0	0	0	0	0	0	0	0	0	0	0	0	0	0	0	0	0	0	0	0	0	0	0	0	0	0	0	0	0	0	0	0	0	0	0	0	0	0	0
0e8ea9a4c666f83b9ddd1ee87ab19e19	d__Bacteria	p__Proteobacteria	c__Gammaproteobacteria	o__Burkholderiales	f__Burkholderiaceae	g__Burkholderia-Caballeronia-Paraburkholderia		0	0	0	0	0	0	0	0	0	0	0	0	0	0	0	0	0	0	0	0	0	0	0	0	0	0	0	0	0	0	0	0	0	0	0	0	0	0	0	0	0	0
0e90b36c77e632515861339fc63e7125	d__Bacteria	p__Proteobacteria	c__Gammaproteobacteria	o__R7C24	f__R7C24	g__R7C24	s__bacterium_endosymbiont	0	0	0	0	0	0	0	0	0	0	0	0	0	0	0	0	0	0	0	0	0	0	0	0	0	0	0	0	0	0	0	0	0	0	0	0	0	0	0	0	0	0
0e940efcff2272e43ba00c93346f15d3	d__Bacteria	p__Proteobacteria	c__Gammaproteobacteria	o__Enterobacterales	f__Yersiniaceae	g__Serratia		0	0	0	0	0	0	0	0	0	0	0	0	0	0	0	0	0	0	0	0	0	0	0	0	0	0	0	0	0	0	0	0	0	0	0	0	0	0	0	0	0	0
0e94f3140e0bc997a1a1039ea7e200d2	d__Bacteria	p__Deinococcota	c__Deinococci	o__Thermales	f__Thermaceae	g__Meiothermus	s__uncultured_organism	0	0	0	0	0	0	0	0	0	0	0	0	0	0	0	0	0	0	0	0	0	0	0	0	0	0	0	0	0	0	0	0	0	0	0	0	0	0	0	0	0	0
0e96045a8cc6670dcbedd330d2a1fc39	d__Bacteria	p__Proteobacteria	c__Alphaproteobacteria	o__Rhizobiales	f__Rhizobiaceae	g__Mesorhizobium		0	0	0	0	0	0	0	0	0	0	0	0	0	0	0	0	0	0	0	0	0	0	0	0	0	0	0	0	0	0	0	0	0	0	0	0	0	0	0	0	0	0
0e96a14435bf0a2c7e7fc644e65dfa1d	d__Bacteria	p__Bacteroidota	c__Bacteroidia	o__Flavobacteriales	f__Weeksellaceae	g__Chryseobacterium	s__Chryseobacterium_sp.	0	0	0	0	0	0	0	0	0	0	0	0	0	0	0	0	0	0	0	0	0	0	0	0	0	0	0	0	0	0	0	0	0	0	0	0	0	0	0	0	0	0
0e96eb7772f198ef555338e46405428b	d__Bacteria	p__Proteobacteria	c__Gammaproteobacteria	o__Xanthomonadales	f__Rhodanobacteraceae	g__uncultured		0	0	0	0	0	0	0	0	0	0	0	0	0	0	0	0	0	0	0	0	0	0	0	0	0	0	0	0	0	0	0	0	0	0	0	0	0	0	0	0	0	0
0e9ffe3a8c5774da555726b8c36960c0	d__Bacteria	p__Proteobacteria	c__Alphaproteobacteria	o__Rickettsiales	f__Rickettsiaceae	g__Rickettsia		0	0	0	0	0	0	0	0	0	0	0	0	0	0	0	0	0	0	0	0	0	0	0	0	0	0	0	0	0	0	0	0	0	0	0	0	0	0	0	0	0	0
0eab3a3f764400ffd4d1fc4b5ef205c4	d__Bacteria	p__Proteobacteria	c__Gammaproteobacteria	o__Xanthomonadales	f__Xanthomonadaceae	g__Stenotrophomonas		0	0	0	0	0	0	0	0	0	0	0	0	0	0	0	0	0	0	0	0	0	10	0	0	0	0	0	0	0	0	0	0	0	0	0	0	0	0	0	0	0	0
0eab6f0a1ce77fb81486155cdeee4fb3	d__Bacteria	p__Actinobacteriota	c__Actinobacteria	o__Micrococcales	f__Microbacteriaceae			0	0	0	0	0	0	0	0	0	0	0	0	0	0	0	0	0	0	0	0	0	0	0	0	0	0	0	0	0	0	0	0	0	0	0	0	0	0	0	0	0	0
0eabc034ecefbcfed64bf0c475045fc0	d__Bacteria	p__Acidobacteriota	c__Acidobacteriae	o__Elev-16S-1166	f__Elev-16S-1166	g__Elev-16S-1166	s__uncultured_bacterium	0	0	0	0	0	0	0	0	0	0	0	0	0	0	0	0	0	0	39	0	0	0	0	0	0	0	0	0	0	0	0	0	0	0	0	0	0	0	0	0	0	0
0eb7372d00d7b8ec6e175aa9256540cb	d__Bacteria	p__Cyanobacteria	c__Cyanobacteriia	o__Chloroplast	f__Chloroplast	g__Chloroplast		0	0	0	0	0	0	0	0	0	0	0	0	0	0	0	0	0	0	0	0	0	0	0	0	0	0	0	0	0	0	0	0	0	0	0	0	0	0	0	0	0	0
0eb7acb07f7ca7d31829c3f53e7b01a1	d__Bacteria	p__Proteobacteria	c__Gammaproteobacteria	o__Enterobacterales	f__Enterobacteriaceae	g__Escherichia-Shigella		0	0	0	0	0	0	0	0	0	0	0	0	0	0	0	0	0	0	0	0	0	0	0	0	0	0	0	0	0	0	0	0	0	0	0	0	0	0	0	0	0	0
0eb9aab01e871d7c69d12a604575b021	d__Bacteria	p__Actinobacteriota	c__Actinobacteria	o__Corynebacteriales	f__Nocardiaceae	g__Gordonia		0	10	32	0	0	0	0	0	50	44	0	0	0	0	0	0	0	0	0	6	0	0	0	0	0	0	0	0	0	0	0	0	0	0	0	61	0	0	0	0	0	0
0eba9a7fcdca4349cb90e008a7f9c2af	d__Bacteria	p__Proteobacteria	c__Alphaproteobacteria	o__Rhizobiales	f__Rhizobiaceae	g__Aureimonas	s__uncultured_bacterium	0	0	0	0	0	0	36	0	0	0	0	0	0	0	0	0	0	0	0	0	0	0	0	0	0	0	0	0	0	0	0	0	0	0	0	0	0	0	0	0	0	0
0ebe183eae5e78a009f752644310af62	d__Bacteria	p__Actinobacteriota	c__Actinobacteria	o__Micrococcales	f__Micrococcaceae			0	0	0	0	0	0	0	0	0	0	0	0	0	0	0	0	0	0	0	0	0	0	0	0	0	0	0	0	0	0	0	0	0	0	0	0	0	0	0	0	0	0
0ebe272ddc18a0d9bd6cdf274b7024a2	d__Bacteria	p__Proteobacteria	c__Alphaproteobacteria	o__Rhizobiales	f__Beijerinckiaceae	g__Methylobacterium-Methylorubrum		0	0	0	0	0	0	0	0	0	0	0	0	0	0	0	0	0	0	0	0	0	0	0	0	0	0	0	0	0	0	0	0	0	0	0	0	0	0	0	0	0	0
0ec01a7ee4069157b6c3d222410a47b3	d__Bacteria	p__Proteobacteria	c__Gammaproteobacteria	o__Enterobacterales	f__Morganellaceae	g__Wigglesworthia	s__Wigglesworthia_glossinidia	0	0	0	0	0	0	0	0	0	0	0	0	10	0	0	0	0	0	0	0	0	0	0	0	0	0	0	0	0	0	0	0	0	0	0	0	0	0	0	0	0	0
0ec66216549315a4291a7a00b73e6270	d__Bacteria	p__Proteobacteria	c__Gammaproteobacteria	o__Enterobacterales	f__Yersiniaceae	g__Serratia		0	0	0	0	0	0	0	0	0	0	0	0	0	0	0	0	0	0	0	0	0	0	0	0	0	0	0	0	0	0	0	0	0	0	0	0	0	0	0	0	0	0
0ec8a1037716a02bd1d6886c89d328f8	d__Bacteria	p__Cyanobacteria	c__Cyanobacteriia	o__Chloroplast	f__Chloroplast	g__Chloroplast		0	0	0	0	0	0	0	0	0	0	0	0	0	0	0	0	0	0	0	0	0	0	0	0	0	0	0	0	0	0	0	0	0	0	0	0	0	0	0	0	0	0
0ec93f0251b4f004aefe77841cf2322d	d__Bacteria	p__Proteobacteria	c__Gammaproteobacteria	o__Enterobacterales	f__Morganellaceae	g__Wigglesworthia	s__Wigglesworthia_glossinidia	0	0	0	0	0	0	0	0	0	0	0	0	0	0	0	0	0	0	0	0	0	0	0	0	70	0	0	0	0	0	0	0	0	0	0	0	0	0	0	0	0	0
0ece8be5b4e05bd04bfd4a142214069c	d__Bacteria	p__Proteobacteria	c__Gammaproteobacteria	o__Diplorickettsiales	f__Diplorickettsiaceae	g__uncultured	s__uncultured_bacterium	0	0	0	0	0	0	0	0	0	0	0	0	0	0	0	0	0	0	0	0	0	0	0	0	0	0	0	0	0	0	0	0	0	0	0	0	0	0	0	0	0	0
0ed4967e13cf12453ce79014679b9fc6	d__Bacteria	p__Actinobacteriota	c__Actinobacteria	o__Corynebacteriales	f__Corynebacteriaceae	g__Corynebacterium	s__Corynebacterium_vitaeruminis	0	0	29	0	0	0	0	0	0	0	0	0	0	0	0	0	0	0	0	0	0	0	0	0	0	0	0	0	0	0	63	0	8	0	0	0	0	0	0	0	0	0
0ed703dcfc7d2cee88c1abb7069dea93	d__Bacteria	p__Proteobacteria	c__Gammaproteobacteria	o__Burkholderiales	f__Oxalobacteraceae	g__Noviherbaspirillum	s__uncultured_bacterium	0	0	0	0	0	0	0	0	0	0	0	0	0	0	0	0	0	0	0	0	0	0	0	0	0	0	0	0	0	0	0	0	0	0	0	0	0	0	0	0	0	0
0eda38de419611f5c9b3c362030d078d	d__Bacteria	p__Cyanobacteria	c__Cyanobacteriia	o__Chloroplast	f__Chloroplast	g__Chloroplast		0	0	0	0	0	0	0	0	0	0	0	0	0	0	0	0	0	0	0	0	0	0	0	0	0	0	0	0	0	0	0	0	0	0	0	0	0	0	0	0	0	0
0eda65ec64bc16b35efe09b4e3346e88	d__Bacteria	p__Cyanobacteria	c__Cyanobacteriia	o__Chloroplast	f__Chloroplast	g__Chloroplast		0	0	0	0	0	0	0	0	0	0	0	0	0	0	0	0	0	0	0	0	0	0	0	0	0	0	0	0	0	0	0	0	0	0	0	0	0	0	0	0	0	0
0edaef7c0b3e2a96c002a9254689ef50	d__Bacteria	p__Proteobacteria	c__Gammaproteobacteria	o__Pseudomonadales	f__Moraxellaceae	g__Psychrobacter	s__Psychrobacter_ciconiae	0	0	0	0	0	0	0	0	0	0	0	0	0	0	0	0	0	0	0	0	0	0	0	0	0	0	0	0	10	0	0	0	0	0	0	0	0	0	0	0	0	14
0ede2d7c7605fd31e16741854cca2928	d__Bacteria	p__Cyanobacteria	c__Cyanobacteriia	o__Phormidesmiales	f__Nodosilineaceae	g__Nodosilinea_PCC-7104		0	0	0	0	0	0	0	0	0	0	0	0	0	0	0	0	0	0	0	0	0	0	0	0	0	0	0	0	0	0	0	0	0	0	0	0	0	0	0	0	0	0
0edeb7cac58a1c7c6e3086258ea2b1da	d__Bacteria	p__Actinobacteriota	c__Actinobacteria	o__Micrococcales	f__Microbacteriaceae			0	0	0	0	0	0	0	0	0	0	0	0	0	0	0	0	0	0	0	0	0	0	0	0	0	0	0	0	0	0	0	0	0	0	0	0	0	0	0	0	0	0
0ee21765e0d613196998289398baaa49	d__Bacteria	p__Proteobacteria	c__Alphaproteobacteria	o__Rhizobiales	f__Rhizobiales_Incertae_Sedis	g__Phreatobacter		0	0	0	0	0	0	0	0	0	0	0	0	0	0	0	0	0	0	0	0	0	0	0	0	0	0	0	0	0	0	0	0	0	0	0	0	0	0	0	0	0	73
0ee53c50aa10fc23e8708fd51ac872a6	d__Bacteria	p__Proteobacteria	c__Gammaproteobacteria	o__Pseudomonadales	f__Moraxellaceae	g__Acinetobacter	s__Acinetobacter_septicus	0	0	0	0	0	0	45	0	0	0	0	0	0	0	0	0	0	0	0	0	0	0	0	0	0	0	0	0	0	0	0	0	0	0	0	0	0	0	0	0	0	0
0eedcfba70d31af1ef2affb8ac57d805	d__Bacteria	p__Proteobacteria	c__Gammaproteobacteria	o__Pseudomonadales	f__Moraxellaceae	g__Acinetobacter		0	0	0	0	0	0	0	0	0	0	0	0	0	0	0	0	0	0	0	0	0	0	0	0	0	0	0	0	0	0	0	0	7	0	0	0	0	0	0	0	0	0
0ef9a1a7e5ff4e113bab8c0fa9fe6179	d__Bacteria	p__Cyanobacteria	c__Cyanobacteriia	o__Chloroplast	f__Chloroplast	g__Chloroplast	s__Platanus_occidentalis	0	0	0	0	0	0	0	0	0	0	0	0	0	0	0	0	0	0	0	0	0	0	0	0	0	0	0	0	0	0	0	0	0	0	0	0	0	0	0	0	0	0
0efab66b958fdf6cae8328c7a92c5b74	d__Bacteria	p__Proteobacteria	c__Alphaproteobacteria	o__Rhodobacterales	f__Rhodobacteraceae			0	0	0	0	0	0	29	0	0	0	0	0	0	0	0	0	0	0	0	0	0	0	0	0	0	0	0	0	0	0	0	0	0	0	0	0	0	0	0	0	0	0
0f01049df778dcbd874bd1ce77b4a0b8	d__Bacteria	p__Proteobacteria	c__Gammaproteobacteria	o__Enterobacterales	f__Yersiniaceae	g__Serratia		0	0	0	0	0	0	0	0	0	0	0	0	0	0	0	0	0	0	0	0	0	0	0	0	0	0	0	0	0	0	0	0	0	0	0	0	0	0	0	0	0	0
0f0b1f6770c1ab1d97abb59dfeccb07d	d__Bacteria	p__Acidobacteriota	c__Blastocatellia	o__Blastocatellales	f__Blastocatellaceae	g__uncultured		0	0	0	13	0	0	0	0	0	0	0	0	0	0	0	0	0	0	0	0	0	0	0	0	0	0	0	0	0	0	0	0	0	0	0	0	0	0	0	0	0	0
0f0b8b1de1a6fd728968f94d7dc74e29	d__Bacteria	p__Firmicutes	c__Clostridia	o__Peptostreptococcales-Tissierellales	f__Peptostreptococcales-Tissierellales	g__Peptoniphilus	s__Peptoniphilus_koenoeneniae	0	0	0	0	0	0	0	0	0	0	0	0	0	10	0	0	0	0	0	0	0	0	0	0	0	0	0	0	0	0	0	0	0	0	0	0	0	0	0	0	0	0
0f0bd07b47a72ea3547342afbfe6c3ea	d__Bacteria	p__Proteobacteria	c__Gammaproteobacteria	o__Enterobacterales	f__Yersiniaceae	g__Serratia		0	0	0	0	0	0	0	0	0	0	0	0	0	0	0	0	0	0	0	0	0	0	0	0	0	0	0	0	0	0	0	0	0	0	0	0	0	0	0	0	0	0
0f0ca0b33c084a4d6fc76356cbbb1489	d__Bacteria	p__Proteobacteria	c__Alphaproteobacteria	o__Sphingomonadales	f__Sphingomonadaceae			0	0	0	0	0	0	0	0	0	0	0	0	0	0	0	0	0	0	0	0	0	0	0	0	0	0	0	0	0	0	0	0	0	0	0	106	0	0	0	0	0	0
0f0caff3aa210aff86b5ce5839ae805a	d__Bacteria	p__Proteobacteria	c__Gammaproteobacteria	o__Enterobacterales	f__Morganellaceae	g__Wigglesworthia	s__Wigglesworthia_glossinidia	0	0	0	0	0	0	0	0	0	0	0	0	0	0	0	0	0	0	0	0	0	0	0	0	0	0	0	0	0	0	0	0	0	0	0	0	0	0	0	0	0	0
0f100cf3afab0e1dde50df7b3ebe44c6	d__Bacteria	p__Firmicutes	c__Bacilli	o__Staphylococcales	f__Staphylococcaceae	g__Staphylococcus	s__Staphylococcus_kloosii	0	0	0	0	0	0	0	0	0	0	0	0	0	0	0	0	0	0	0	0	0	0	0	0	0	0	0	0	0	0	0	0	0	0	0	0	0	0	0	0	0	0
0f1919dc44f8a33d6e556b8876321d06	d__Bacteria	p__Proteobacteria	c__Gammaproteobacteria	o__Burkholderiales	f__Comamonadaceae	g__Delftia		0	0	0	0	0	0	0	0	0	0	0	0	0	0	0	0	0	0	0	0	0	0	0	0	0	0	0	0	0	0	0	0	0	0	0	0	0	0	0	0	0	0
0f19f5808374929bbe0cda0fe4e07d17	d__Bacteria	p__Cyanobacteria	c__Cyanobacteriia	o__Chloroplast	f__Chloroplast	g__Chloroplast		0	0	0	0	0	0	0	0	0	0	0	0	0	0	0	0	0	0	0	0	0	0	0	0	0	0	0	0	0	0	0	0	0	0	0	0	0	0	0	0	0	0
0f1dc8b7251971e3c110fd614a74a6be	d__Bacteria	p__Proteobacteria	c__Alphaproteobacteria	o__Rhizobiales	f__Rhizobiaceae			0	0	0	0	0	0	0	0	0	0	0	0	0	0	0	0	0	0	0	0	0	0	0	0	0	0	0	0	0	0	0	0	0	0	0	0	0	0	0	0	0	0
0f1e70154a0785283a4960a9bd077723	d__Bacteria	p__Proteobacteria	c__Gammaproteobacteria	o__Enterobacterales	f__Morganellaceae	g__Wigglesworthia	s__Wigglesworthia_glossinidia	0	140	0	0	0	0	0	0	0	0	0	0	0	0	0	0	0	0	0	0	0	0	0	0	0	0	0	0	0	0	0	0	0	0	0	0	0	0	0	0	0	0
0f2040ddfc8d490b116aa268b07edb31	d__Bacteria	p__Bacteroidota	c__Bacteroidia	o__Flavobacteriales	f__Weeksellaceae	g__Chryseobacterium		0	0	0	0	0	0	0	0	0	0	0	0	0	0	0	0	0	0	0	0	0	0	0	0	0	0	0	0	0	0	0	0	0	0	0	112	0	0	0	0	0	0
0f232c0267b1e503d211e6a6d88e04ba	d__Bacteria	p__Proteobacteria	c__Alphaproteobacteria	o__Rhizobiales	f__Beijerinckiaceae	g__Bosea		0	0	0	0	0	0	0	0	0	0	0	0	0	0	0	0	0	0	0	0	0	0	0	0	0	0	0	0	0	0	0	0	0	0	0	0	0	0	0	0	0	0
0f2734a91bdcc5f788c15154cd4da000	d__Bacteria	p__Proteobacteria	c__Gammaproteobacteria	o__Enterobacterales	f__Morganellaceae	g__Wigglesworthia	s__Wigglesworthia_glossinidia	0	0	0	0	0	0	0	0	0	0	0	0	0	0	0	0	0	0	0	0	0	0	0	0	0	0	0	0	0	0	0	0	0	0	0	0	0	0	0	0	0	0
0f27784c2c3817a80a24012db0e1579b	d__Bacteria	p__Cyanobacteria	c__Cyanobacteriia	o__Chloroplast	f__Chloroplast	g__Chloroplast	s__Platanus_occidentalis	0	0	0	0	0	0	0	0	0	0	0	0	0	0	0	0	0	0	0	0	0	0	0	0	0	0	0	0	0	0	0	0	0	0	0	0	0	0	0	0	0	0
0f279108e74d14161ddbda21a640b6ae	d__Bacteria	p__Proteobacteria	c__Alphaproteobacteria	o__Rhizobiales	f__Xanthobacteraceae			0	0	0	0	0	0	0	0	0	0	0	0	0	0	0	0	0	0	0	0	0	0	0	0	0	0	0	0	0	0	0	0	0	2	0	0	0	0	0	0	0	0
0f287b0c456921b3ea0beb1c02040872	d__Bacteria	p__Proteobacteria	c__Gammaproteobacteria	o__Enterobacterales	f__Morganellaceae	g__Wigglesworthia	s__Wigglesworthia_glossinidia	0	0	0	0	0	0	0	0	0	0	0	0	0	0	0	0	0	0	0	0	0	0	0	0	0	0	0	0	0	0	0	0	0	0	0	0	0	0	0	0	0	0
0f2fd716c2aab04faaf78ee43631893e	d__Bacteria	p__Actinobacteriota	c__Actinobacteria					0	0	0	0	0	0	0	0	0	0	0	0	0	0	0	0	0	0	0	37	0	0	0	0	0	0	0	0	0	0	0	0	0	0	0	0	0	0	0	0	0	0
0f303f88b9f75b1c0d82ebe14c111f09	d__Bacteria	p__Cyanobacteria	c__Cyanobacteriia	o__Leptolyngbyales	f__Leptolyngbyaceae	g__Chamaesiphon_PCC-7430	s__uncultured_bacterium	0	0	0	0	0	0	0	0	0	0	0	0	0	0	0	0	0	0	0	0	0	0	0	0	0	0	0	0	0	0	0	0	0	0	0	0	0	0	0	0	0	0
0f31889bbb0c6602cbe9a381903b724a	d__Bacteria	p__Proteobacteria	c__Gammaproteobacteria	o__Burkholderiales	f__Rhodocyclaceae	g__C39	s__Rhodocyclaceae_bacterium	0	0	0	0	0	0	0	0	0	0	0	0	0	0	0	0	0	0	0	0	0	0	0	0	0	0	0	0	0	0	0	0	0	0	0	0	0	0	0	0	0	0
0f3210be2c787dcd93f008e550933298	d__Bacteria	p__Firmicutes	c__Bacilli					0	0	0	0	0	0	0	0	0	0	0	0	0	0	0	0	0	0	0	0	0	0	0	0	0	0	0	0	0	0	0	0	0	0	0	0	0	0	0	0	0	0
0f3273d5d3b18633d22a2258b5550ca5	d__Bacteria	p__Campilobacterota	c__Campylobacteria	o__Campylobacterales	f__Campylobacteraceae	g__Campylobacter	s__uncultured_bacterium	0	0	0	0	0	0	0	0	0	0	0	0	0	0	0	0	0	0	0	0	0	0	0	0	0	0	0	0	0	0	0	0	0	0	0	0	0	0	0	0	0	0
0f3755e803b77862febcebb2121df053	d__Bacteria	p__Planctomycetota	c__Planctomycetes	o__Isosphaerales	f__Isosphaeraceae			0	0	0	0	0	0	0	0	0	0	0	0	0	0	0	0	0	0	0	0	0	0	0	0	0	0	0	0	0	0	0	0	0	0	0	0	0	0	0	0	0	0
0f37be0f583c5daa3c3e961a6f966d43	d__Bacteria	p__Proteobacteria	c__Gammaproteobacteria	o__Pseudomonadales	f__Moraxellaceae	g__Acinetobacter		0	0	0	0	0	0	0	0	0	0	0	0	0	0	0	0	0	0	0	0	0	0	0	0	0	0	0	0	0	0	0	0	0	0	0	0	0	0	0	0	0	0
0f43fd6c6f1da416dd0702589884e00e	d__Bacteria	p__Cyanobacteria	c__Cyanobacteriia	o__Chloroplast	f__Chloroplast	g__Chloroplast		0	0	0	0	0	0	0	0	0	0	0	0	0	0	0	0	0	0	0	0	0	0	0	0	0	0	0	0	0	0	0	0	0	0	0	0	0	0	0	0	0	0
0f48e3e31e6ace687a98004efc9041eb	d__Bacteria	p__Planctomycetota	c__Planctomycetes	o__Isosphaerales	f__Isosphaeraceae	g__uncultured	s__uncultured_bacterium	0	0	0	0	0	0	0	0	0	0	0	0	0	0	0	0	0	0	0	0	0	0	0	0	0	0	0	0	0	0	0	0	0	0	0	0	0	0	0	0	0	0
0f4eab5ad4c3d2f3e914fb20e8478fd9	d__Bacteria	p__Proteobacteria	c__Gammaproteobacteria	o__Enterobacterales	f__Yersiniaceae	g__Serratia		0	0	0	0	0	0	0	0	0	0	0	0	0	0	0	0	0	0	0	0	0	0	0	0	0	0	0	0	0	0	0	0	0	0	0	0	0	0	0	0	0	0
0f57ead0e8bc025a3bd90528fd41304f	d__Bacteria	p__Proteobacteria	c__Gammaproteobacteria	o__Burkholderiales	f__Methylophilaceae			0	0	0	0	0	0	0	0	0	0	0	0	0	0	0	0	0	0	0	0	0	0	0	0	0	0	0	0	0	0	0	0	0	0	0	0	0	0	0	0	0	0
0f591fe7d89567480ae1a38ce12bb5c6	d__Bacteria	p__Proteobacteria	c__Gammaproteobacteria	o__Enterobacterales	f__Morganellaceae	g__Wigglesworthia	s__Wigglesworthia_glossinidia	0	0	0	0	0	0	0	0	0	0	0	0	0	0	0	0	0	0	0	0	0	0	0	0	0	0	0	0	0	0	0	0	0	0	0	0	0	0	0	0	0	0
0f5a7495476d59cfa14dada431358f6e	d__Bacteria	p__Proteobacteria	c__Gammaproteobacteria	o__Enterobacterales	f__Morganellaceae	g__Wigglesworthia	s__Wigglesworthia_glossinidia	0	0	0	0	0	0	0	0	0	0	0	0	0	0	0	0	0	0	0	0	0	0	0	0	0	0	0	0	0	0	0	0	0	0	0	0	0	0	0	0	0	0
0f5b9c13febdac98d1f4926d948c7ff4	d__Bacteria	p__Proteobacteria	c__Alphaproteobacteria	o__Rhizobiales	f__Rhizobiaceae	g__Allorhizobium-Neorhizobium-Pararhizobium-Rhizobium		0	0	0	0	0	0	0	0	0	0	0	0	0	0	0	0	0	0	0	0	0	0	0	0	0	0	0	0	0	0	0	0	0	0	0	0	0	0	0	0	0	0
0f5d0ff1cf5e2d65b6182c3d19ed1818	d__Bacteria	p__Cyanobacteria	c__Cyanobacteriia	o__Chloroplast	f__Chloroplast	g__Chloroplast	s__Platanus_occidentalis	0	0	0	0	0	0	0	0	0	0	0	0	0	0	0	0	0	0	0	0	0	0	0	0	0	0	0	0	0	0	0	0	0	0	0	0	0	0	0	0	0	0
0f67160293e289dd6f7cbe6a3c992130	d__Bacteria	p__Actinobacteriota	c__Actinobacteria	o__Micrococcales	f__Micrococcaceae			0	0	0	0	0	0	0	0	0	0	0	0	0	0	0	0	0	0	0	0	0	0	0	0	0	0	0	0	21	0	0	0	0	0	0	0	0	0	0	0	0	0
0f67532464aa80a01ad11b07d07b05a8	d__Bacteria	p__Proteobacteria	c__Alphaproteobacteria	o__Rhizobiales	f__Xanthobacteraceae	g__Xanthobacter		0	0	0	0	0	99	0	0	0	0	0	0	0	0	0	0	0	0	0	0	0	0	0	0	0	0	0	0	0	0	0	0	0	0	0	0	0	0	0	0	0	0
0f6849e6c3ba3dae726b336f6c663fbf	d__Bacteria	p__Bacteroidota	c__Bacteroidia	o__Flavobacteriales	f__Flavobacteriaceae	g__Flavobacterium	s__Flavobacterium_cheonanense	0	0	0	0	0	0	0	0	0	0	0	0	0	0	0	0	0	0	0	0	0	0	0	0	0	0	0	0	0	0	0	0	0	0	0	0	0	0	0	0	0	0
0f6930c67b222799128dab2252760614	d__Bacteria	p__Proteobacteria	c__Gammaproteobacteria	o__Pseudomonadales	f__Pseudomonadaceae	g__Pseudomonas	s__Heliconius_melpomene	0	0	0	0	0	0	0	0	0	0	0	0	0	11	0	0	0	0	0	0	0	0	0	0	0	0	0	0	0	0	0	0	0	0	0	0	0	0	0	0	0	0
0f693a717c59d265368da08d56cd5f0d	d__Bacteria	p__Proteobacteria	c__Gammaproteobacteria	o__Pseudomonadales	f__Pseudomonadaceae	g__Pseudomonas		0	0	0	0	0	0	0	0	0	0	0	0	0	0	0	0	0	0	0	0	0	0	0	0	0	0	0	0	0	0	0	0	0	0	0	0	0	0	0	0	0	0
0f6d15ac433d197f7d61e10cfdc2b944	d__Bacteria	p__Proteobacteria	c__Alphaproteobacteria	o__Sphingomonadales	f__Sphingomonadaceae	g__Sphingomonas		0	0	0	0	0	0	0	0	0	0	0	0	0	0	0	0	0	0	0	0	0	0	0	0	0	0	0	0	0	0	0	0	0	0	0	0	0	0	0	0	0	0
0f747a2b0d62e7c9314965e6cb449684	d__Bacteria	p__Proteobacteria	c__Gammaproteobacteria	o__Burkholderiales	f__Burkholderiaceae	g__Burkholderia-Caballeronia-Paraburkholderia		0	0	0	0	0	0	0	0	0	0	0	0	0	0	0	0	0	0	0	0	0	0	0	0	0	0	0	0	0	0	0	0	0	0	0	0	0	0	0	0	0	0
0f768bed074ef3e85fce6c4efcbabd4d	d__Bacteria	p__Proteobacteria	c__Gammaproteobacteria	o__Burkholderiales	f__Rhodocyclaceae			0	0	0	0	0	0	0	0	0	0	0	0	0	0	0	0	0	0	0	0	0	0	0	0	0	0	0	0	0	0	0	0	0	0	0	0	0	0	0	0	0	0
0f779b1e51526110972ef07d417f0054	d__Bacteria	p__Actinobacteriota	c__Actinobacteria	o__Micrococcales	f__Microbacteriaceae			0	0	0	0	0	0	0	0	0	0	0	0	21	0	0	0	0	0	0	0	0	0	0	0	0	0	0	0	0	0	0	0	0	0	0	0	0	0	0	0	0	0
0f7a81eed44064e3e7ec62630cc1a05b	d__Bacteria	p__Planctomycetota	c__Planctomycetes	o__Gemmatales	f__Gemmataceae	g__uncultured	s__uncultured_prokaryote	0	0	0	0	0	0	0	0	0	0	0	0	0	0	0	0	0	0	0	0	0	0	76	0	0	0	0	0	0	0	0	0	0	0	0	0	0	0	0	0	0	0
0f7c3eae284b7b68b31d1ca3a8d0185c	d__Bacteria	p__Bacteroidota	c__Bacteroidia	o__Flavobacteriales	f__Weeksellaceae	g__Chryseobacterium	s__Chryseobacterium_bovis	0	0	0	0	0	0	0	0	0	0	0	0	0	0	0	0	0	0	0	0	0	0	0	0	0	0	0	0	0	0	0	15	0	0	0	0	0	0	0	0	0	0
0f7d7d89a5cdc8e8c2e71f82beb34eaa	d__Bacteria	p__Proteobacteria	c__Gammaproteobacteria	o__Enterobacterales	f__Enterobacteriaceae	g__Cedecea		0	0	0	0	0	0	0	0	0	0	0	0	0	0	0	0	0	0	0	0	0	0	0	0	0	0	0	0	79	0	0	0	0	0	0	0	0	0	0	0	0	0
0f7e3876124cfe550307b8a1f1e1867f	d__Bacteria	p__Proteobacteria	c__Alphaproteobacteria	o__Sphingomonadales	f__Sphingomonadaceae			0	0	0	0	13	0	0	0	0	0	0	0	0	0	0	0	0	0	0	0	0	0	0	0	0	0	0	0	0	0	0	0	0	0	0	0	0	0	0	0	0	0
0f80c48bbc6dde32a0a59e5c5a487665	d__Bacteria	p__Actinobacteriota	c__Actinobacteria	o__Frankiales	f__Nakamurellaceae	g__Nakamurella	s__uncultured_organism	0	0	0	0	0	0	0	0	0	0	0	147	0	0	0	0	0	0	0	0	0	0	0	0	0	0	0	0	0	0	0	0	0	0	0	0	0	0	0	0	0	0
0f80fa44e073116c49419b00dfa5dce9	d__Bacteria	p__Proteobacteria	c__Alphaproteobacteria	o__Sphingomonadales	f__Sphingomonadaceae	g__Sphingoaurantiacus		0	0	0	0	0	0	0	0	0	0	0	0	0	0	0	0	0	0	0	0	0	0	0	0	0	0	0	0	0	0	0	0	0	0	0	0	0	0	0	0	0	0
0f8485e82983aab21f432295e885d8e6	d__Bacteria	p__Actinobacteriota	c__Actinobacteria	o__Micrococcales	f__Micrococcaceae	g__Kocuria		0	0	0	0	0	0	0	0	0	0	0	0	0	0	0	0	0	0	0	0	0	0	0	0	0	0	0	0	0	0	0	0	0	0	0	0	0	0	0	0	0	0
0f8b00fda5bbf8701009647038e49d88	d__Bacteria	p__Proteobacteria	c__Alphaproteobacteria	o__Azospirillales	f__Azospirillaceae	g__Skermanella	s__Skermanella_aerolata	0	0	0	0	0	0	0	0	0	0	0	0	0	0	0	0	0	0	0	0	0	0	0	0	0	0	0	0	0	0	0	0	0	0	0	0	0	0	0	0	0	0
0f8ccaf01fa4304f2c43877d2535605d	d__Bacteria	p__Actinobacteriota	c__Actinobacteria	o__Micrococcales	f__Microbacteriaceae			0	0	0	0	0	0	0	0	0	0	0	0	0	0	0	0	0	0	0	0	0	0	0	0	0	0	0	0	0	0	0	0	0	0	0	0	0	0	0	0	0	0
0f92e49ad99ba57b48973a27d8c79fb8	d__Bacteria	p__Cyanobacteria	c__Cyanobacteriia	o__Chloroplast	f__Chloroplast	g__Chloroplast	s__Platanus_occidentalis	0	0	0	0	0	0	0	0	0	0	0	0	0	0	0	0	0	0	0	0	0	0	0	0	0	0	0	0	0	0	0	0	0	0	0	0	0	0	0	0	0	0
0f9613760749d3d1ebed479281cda696	d__Bacteria	p__Proteobacteria	c__Gammaproteobacteria	o__Enterobacterales	f__Yersiniaceae	g__Serratia		0	76	0	0	0	0	0	0	0	0	0	0	0	0	0	0	0	0	0	0	0	0	0	0	0	0	0	0	0	0	0	0	0	0	0	0	0	0	0	0	0	0
0f9885a576a18bc0f8584b0c8a140d20	d__Bacteria	p__Actinobacteriota	c__Actinobacteria	o__Corynebacteriales	f__Corynebacteriaceae	g__Corynebacterium		0	0	0	0	0	0	0	0	0	0	0	0	0	0	0	0	0	0	0	0	0	0	0	0	0	0	0	0	0	0	0	0	0	0	0	0	0	0	0	0	0	0
0f9bc8f88ffaf08978b8419fdc6624a9	d__Bacteria	p__Proteobacteria	c__Gammaproteobacteria	o__Enterobacterales	f__Morganellaceae	g__Wigglesworthia	s__Wigglesworthia_glossinidia	0	0	0	0	0	0	0	0	0	0	0	0	0	0	0	0	0	0	0	0	0	0	0	0	0	0	0	0	0	0	0	0	0	0	0	0	0	0	0	0	0	0
0f9f4ba247afac1c694898cf67c60c42	d__Bacteria	p__Firmicutes	c__Bacilli	o__Staphylococcales	f__Staphylococcaceae	g__Staphylococcus		0	0	0	0	0	0	0	0	0	0	0	0	0	0	0	0	0	0	0	0	0	0	0	0	0	0	0	0	0	0	0	0	0	0	0	0	0	0	0	0	0	0
0fac110f7cc7f83235a37fe600453b41	d__Bacteria	p__Proteobacteria	c__Gammaproteobacteria	o__Enterobacterales	f__Morganellaceae	g__Wigglesworthia	s__Wigglesworthia_glossinidia	104	0	0	0	0	0	0	0	0	0	0	0	0	0	0	0	0	0	0	0	0	0	0	0	0	0	0	0	0	0	0	0	0	0	0	0	0	0	0	0	0	0
0faec3a086584f0623cf30000224f3f5	d__Bacteria	p__Actinobacteriota	c__Actinobacteria	o__Micrococcales	f__Micrococcaceae	g__Glutamicibacter		0	0	0	0	0	0	0	0	0	0	0	0	0	0	0	0	0	0	0	0	0	0	0	0	0	0	0	0	0	0	0	0	0	0	0	0	0	0	0	0	0	0
0fb1c1b40ade4a93b5d1275903207c3e	d__Bacteria	p__Planctomycetota	c__Planctomycetes	o__Pirellulales	f__Pirellulaceae	g__uncultured	s__uncultured_bacterium	0	0	0	0	0	0	0	0	0	0	0	0	0	0	0	0	0	0	0	0	0	0	0	0	0	0	0	0	0	0	0	0	0	0	0	0	0	0	0	0	0	0
0fb3bc721411611d33dc851cf604dabd	d__Bacteria	p__Proteobacteria	c__Gammaproteobacteria	o__Enterobacterales	f__Morganellaceae	g__Wigglesworthia	s__Wigglesworthia_glossinidia	0	0	0	0	0	0	0	0	0	0	0	0	0	0	0	0	0	53	0	0	0	0	0	0	0	0	0	0	0	0	0	0	0	0	0	0	0	0	0	0	0	0
0fb3d78f48c6968e6ef432ba820a25ac	d__Bacteria	p__Proteobacteria	c__Alphaproteobacteria	o__Reyranellales	f__Reyranellaceae	g__Reyranella		0	0	0	0	0	0	0	0	0	0	0	0	0	0	0	0	0	0	0	0	0	0	0	0	0	0	0	0	0	0	0	0	0	0	0	0	0	0	0	0	0	0
0fbfbab9c922b9f5b2707dbc9fc7b657	d__Bacteria	p__Proteobacteria	c__Gammaproteobacteria	o__Burkholderiales	f__Methylophilaceae	g__Methylotenera		0	0	0	0	0	0	0	0	0	0	63	0	0	13	0	0	0	0	0	0	0	0	0	0	0	0	0	0	0	0	0	0	0	0	0	0	0	0	0	0	0	0
0fc726e9d0f761a2410d992acc042ed3	d__Bacteria	p__Proteobacteria	c__Gammaproteobacteria	o__Burkholderiales	f__Methylophilaceae	g__uncultured		0	0	0	0	0	0	0	0	0	0	0	0	0	0	0	0	0	0	0	0	0	0	0	0	0	0	59	0	0	0	0	0	0	0	0	0	0	0	0	0	0	0
0fcc52e64d5bdbb99e848bb93e1a875f	d__Bacteria	p__Proteobacteria	c__Alphaproteobacteria	o__Rickettsiales	f__Mitochondria	g__Mitochondria		0	0	0	0	0	0	0	0	0	0	0	0	0	0	0	0	0	0	0	0	0	0	0	0	0	0	0	0	0	0	0	0	0	0	0	0	0	0	0	0	0	0
0fccea5fe06fd28d2ed48062540754ad	d__Bacteria	p__Proteobacteria	c__Gammaproteobacteria	o__Xanthomonadales	f__Xanthomonadaceae	g__Stenotrophomonas		0	0	0	0	0	0	0	0	0	0	0	0	0	0	0	0	0	0	0	0	0	0	0	0	0	0	0	0	0	0	46	0	0	0	0	0	0	0	0	0	0	0
0fcdd7864d60c0e710fe0c13c307f53f	d__Bacteria	p__Proteobacteria	c__Gammaproteobacteria	o__Enterobacterales	f__Yersiniaceae	g__Serratia		0	0	0	0	0	0	0	0	0	0	0	0	0	0	0	0	0	0	0	0	0	0	0	0	0	0	0	0	0	0	0	0	0	0	0	0	0	0	0	0	0	0
0fcea5132c02728ca15bd7f79061da33	d__Bacteria	p__Firmicutes	c__Clostridia	o__Peptostreptococcales-Tissierellales	f__Peptostreptococcaceae	g__Romboutsia		0	0	0	0	0	0	0	0	0	0	0	0	0	0	0	0	0	0	0	0	0	0	0	0	0	0	0	7	0	0	0	0	0	0	0	0	0	0	0	0	0	0
0fd37f555764d82b2ea73d2eeedbc1ab	d__Bacteria	p__Bacteroidota	c__Bacteroidia	o__Flavobacteriales	f__Weeksellaceae	g__Chryseobacterium	s__uncultured_bacterium	0	0	0	0	0	0	0	0	0	0	0	0	0	0	0	0	0	0	0	0	0	0	0	0	0	0	0	0	0	0	0	0	0	0	0	0	0	0	0	0	0	0
0fd39dc8ed9d4ea41ff0cfd4de33d5ba	d__Bacteria	p__Proteobacteria	c__Alphaproteobacteria	o__Acetobacterales	f__Acetobacteraceae	g__Asaia	s__Asaia_krungthepensis	0	0	0	0	0	0	0	0	0	158	0	0	0	0	0	0	0	0	0	0	0	0	0	0	0	0	0	0	0	0	0	0	0	0	0	0	0	0	0	0	0	0
0fd447a9c7aa9e6a28cd07fb6f0bd62e	d__Bacteria	p__Proteobacteria	c__Alphaproteobacteria	o__Caulobacterales	f__Caulobacteraceae	g__uncultured		0	0	0	0	0	0	0	0	0	0	0	0	0	0	0	0	0	0	0	0	0	0	0	0	0	0	0	0	0	0	0	0	0	0	0	0	0	64	0	0	0	0
0fd9e85806d6f6d1769712024baca40d	d__Bacteria	p__Proteobacteria	c__Gammaproteobacteria	o__Burkholderiales	f__Burkholderiaceae	g__Polynucleobacter		0	0	0	0	0	0	0	0	0	0	0	0	0	0	0	0	0	0	0	0	0	0	0	0	0	0	0	0	0	0	0	0	0	0	0	0	0	0	0	0	0	0
0fda6c6b988a43cfa3bef2c57faa0be9	d__Bacteria	p__Firmicutes	c__Bacilli	o__Staphylococcales	f__Staphylococcaceae	g__Staphylococcus		0	0	0	0	0	0	0	0	0	0	0	0	0	0	0	0	0	0	0	0	0	0	0	0	0	0	0	0	0	0	0	0	0	0	0	0	0	0	0	0	0	0
0fdd1874ffed038941fbd8410af16d86	d__Bacteria	p__Firmicutes	c__Bacilli	o__Staphylococcales	f__Staphylococcaceae	g__Staphylococcus		0	0	0	0	0	0	0	0	0	0	0	0	0	0	0	0	0	0	0	0	0	0	0	0	0	0	0	0	0	0	0	0	0	0	0	0	0	0	0	0	0	0
0fdfa1ba8778204a0e80a46d86030f3b	d__Bacteria	p__Proteobacteria	c__Gammaproteobacteria	o__Enterobacterales	f__Yersiniaceae	g__Serratia		0	0	0	0	0	0	0	0	0	0	0	0	0	0	0	0	0	0	0	0	0	0	0	0	0	0	0	0	0	0	0	0	0	0	0	0	0	0	0	0	0	0
0fe333de507ed03b59af8f76b328e166	d__Bacteria	p__Myxococcota	c__Polyangia	o__Blfdi19	f__Blfdi19	g__Blfdi19	s__uncultured_bacterium	0	0	0	0	0	0	0	0	0	0	0	0	0	0	0	0	0	0	0	0	0	0	0	0	0	0	0	0	0	0	0	0	0	0	0	0	0	0	0	0	0	0
0fe40c1d8c5d3b278f3c7dab055fd91d	d__Bacteria	p__Cyanobacteria	c__Cyanobacteriia	o__Chloroplast	f__Chloroplast	g__Chloroplast	s__Platanus_occidentalis	0	0	0	0	0	0	0	0	0	0	0	0	0	0	0	0	0	0	0	0	0	0	0	0	0	0	0	0	0	0	0	0	0	0	0	0	0	0	0	0	0	0
0feb95716fe3312d0683cbc4cd331ecb	d__Bacteria	p__Actinobacteriota	c__Actinobacteria	o__Micrococcales	f__Intrasporangiaceae			0	0	0	0	0	0	0	0	0	0	0	0	0	0	0	0	0	0	0	0	0	0	0	0	0	0	0	0	0	0	0	0	0	0	0	0	0	0	0	0	0	0
0ff19b1446efd937d705d92d23e417a4	d__Bacteria	p__Bacteroidota	c__Bacteroidia	o__Cytophagales	f__Spirosomaceae	g__Lacihabitans	s__uncultured_bacterium	0	0	0	0	0	0	0	0	0	56	0	0	0	0	0	0	0	0	0	0	0	0	0	0	0	0	0	0	0	0	0	0	0	0	0	0	0	0	0	0	0	0
0ff5e05e534011670fc174c7042c0518	d__Bacteria	p__Proteobacteria	c__Gammaproteobacteria	o__Enterobacterales	f__Morganellaceae	g__Wigglesworthia	s__Wigglesworthia_glossinidia	0	0	0	0	0	0	0	0	0	0	0	0	0	0	0	0	0	0	0	0	0	0	0	0	0	0	0	0	46	0	0	0	0	0	0	0	0	0	0	0	0	0
10044302362b7afc56d0d7235f26b359	d__Bacteria	p__Planctomycetota	c__Planctomycetes	o__Planctomycetales	f__Schlesneriaceae	g__Planctopirus	s__uncultured_bacterium	0	0	0	0	0	0	0	0	0	0	0	0	0	0	0	0	0	0	0	0	0	0	0	0	0	0	0	0	0	0	0	0	0	0	0	0	0	0	0	0	0	0
[truncated: 17,604 more rows]
[truncated: 51 more columns]
