# Supplementary material for: Analyzing gut microbiota composition in individual Anopheles mosquitoes after experimental treatment
Source: iScience. 2021 Nov 9;24(12):103416. doi: 10.1016/j.isci.2021.103416 (PMC8637483; doi:10.1016/j.isci.2021.103416)
Supplement: Table S4. Statistics related to Figures 1, 2, 3, 5, and S2 — Data of a sheet correspond to a figure. [file mmc4.xlsx]

## Sheet: Figure 1- Figure S2
Figure 1a: alpha diversity								Not in the Figure								Figure S2
Replicate (only mock controls -no antibiotics-)								Time post blood feeding (only mock controls -no antibiotics-)								Samples vs PBS (only mock controls -no antibiotics-) - no polishing
Pairwise comparisons using Wilcoxon rank sum test; p value adjustment method: holm								Pairwise comparisons using Wilcoxon rank sum test; p value adjustment method: holm								Pairwise comparisons using Wilcoxon rank sum test
Chao								Chao								Chao
	AP4	BP3	P10						24 h	72 h							PBS
BP3	1	/	/					72 h	0.23	/						sample	0.76
P10	0.81	1	/					PBS	0.39	0.57
PBS	1	1	1													Shannon
								Shannon									PBS
Shannon									24 h	72 h						sample	0.42
	AP4	BP3	P10					72 h	0.7	/
BP3	0.18	/	/					PBS	0.7	0.74						Samples vs PBS (only mock controls -no antibiotics-) - decontam
P10	0.013	0.836	/													Pairwise comparisons using Wilcoxon rank sum test
PBS	0.836	0.836	0.281					Time post blood feeding (only mock controls -no antibiotics-)								Chao
								PERMANOVA									PBS
									Degrees of freedom	Sums of Squares	Mean of Squares	F Model	R2	p		sample	0.76
Figure 1b: beta diversity								Time post blood feeding	2	0.9592	0.47961	1.4172	0.08904	0.109
Replicate (only mock controls -no antibiotics-)								Residuals	29	9.8139	0.33841		0.91096			Shannon
PERMANOVA								Total	31	10.773			1				PBS
	Degrees of freedom	Sums of Squares	Mean of Squares	F Model	R2	p										sample	0.42
Replicate	3	2.9076	0.96919	3.4502	0.26989	0.001
Residuals	28	7.8655	0.28091		0.73011											Samples vs PBS (only mock controls -no antibiotics-) - our method
Total	31	10.773			1											Pairwise comparisons using Wilcoxon rank sum test
																Chao
																	PBS
Figure 1c: alpha diversity																sample	0.76
Gametocytes in the blood (only mock controls -no antibiotics-)
Pairwise comparisons using Wilcoxon rank sum test; p value adjustment method: holm																Shannon
Chao																	PBS
	PBS	Gametocytes														sample	0.42
Gametocytes	0.9	/
No gametocytes	0.9	0.5
																Samples vs PBS (only mock controls -no antibiotics-) - no polishing
Shannon																PERMANOVA
	PBS	Gametocytes															Degrees of freedom	Sums of Squares	Mean of Squares	F Model	R2	p
Gametocytes	0.2016	/														Samples vs PBS	1	0.4886	0.48862	1.6918	0.05338	0.09
No gametocytes	0.2788	0.0069														Residuals	30	8.6646	0.28882		0.94662
																Total	31	9.1532			1
Figure 1d: beta diversity																Samples vs PBS (only mock controls -no antibiotics-) - decontam
Gametocytes in the blood (only mock controls -no antibiotics-)																PERMANOVA
PERMANOVA																	Degrees of freedom	Sums of Squares	Mean of Squares	F Model	R2	p
	Degrees of freedom	Sums of Squares	Mean of Squares	F Model	R2	p										Samples vs PBS	1	0.5126	0.51263	1.5298	0.04852	0.148
Gametocytes	2	1.9235	0.96174	3.1516	0.17855	0.003										Residuals	30	10.0525	0.33508		0.95148
Residuals	29	8.8496	0.30516		0.82145											Total	31	10.5651			1
Total	31	10.7731			1
																Samples vs PBS (only mock controls -no antibiotics-) - our method
																PERMANOVA
																	Degrees of freedom	Sums of Squares	Mean of Squares	F Model	R2	p
																Samples vs PBS	1	0.574	0.57402	1.6884	0.05328	0.045
																Residuals	30	10.199	0.33997		0.94672
																Total	31	10.773			1

## Sheet: Figure 2
Figure 2a: alpha diversity
Mosquito species (only mock controls -no antibiotics-)
Pairwise comparisons using Wilcoxon rank sum test; p value adjustment method: holm
Chao
	ND	PBS	An. arabiensis	An. coluzzii
PBS	1	/	/	/
An. arabiensis	1	1	/	/
An. coluzzii	1	1	1	/
An. gambiae	1	1	1	1
Shannon
	ND	PBS	An. arabiensis	An. coluzzii
PBS	1	/	/	/
An. arabiensis	1	1	/	/
An. coluzzii	1	1	1	/
An. gambiae	1	1	1	1
Figure 2b: beta diversity
Mosquito species (only mock controls -no antibiotics-)
PERMANOVA
	Degrees of freedom	Sums of Squares	Mean of Squares	F Model	R2	p
Species	4	1.7511	0.43777	1.3101	0.16254	0.142
Residuals	27	9.022	0.33415		0.83746
Total	31	10.7731			1

## Sheet: Figure 3
Figure 3a: alpha diversity
Antibiotic treatment (mock controls vs antibiotic)
Pairwise comparisons using Wilcoxon rank sum test; p value adjustment method: holm
Chao
	PBS	Antibiotic
Antibiotic	1	/
Control	1	0.36
Shannon
	PBS	Antibiotic
Antibiotic	0.874	/
Control	0.839	0.085
Figure 3b: alpha diversity
Antibiotic treatment (mock controls vs amoxicillin vs amoxicillin/clavulinic acid)
Pairwise comparisons using Wilcoxon rank sum test; p value adjustment method: holm
Chao
	PBS	Amox	Control
Amox	1	/	/
Control	1	1	/
Amox/Clav	1	1	0.46
Shannon
	PBS	Amox	Control
Amox	1	/	/
Control	1	1	/
Amox/Clav	1	0.35	0.041
Figure 3c: beta diversity
Antibiotic treatment (mock controls vs antibiotic)
PERMANOVA
	Degrees of freedom	Sums of Squares	Mean of Squares	F Model	R2	p
Treatment	2	1.0513	0.52566	1.6343	0.03504	0.046
Residuals	90	28.9483	0.32165		0.96496
Total	92	29.9997			1
Antibiotic treatment (mock controls vs amoxicillin vs amoxicillin/clavulinic acid)
PERMANOVA
	Degrees of freedom	Sums of Squares	Mean of Squares	F Model	R2	p
Treatment	3	1.4195	0.47318	1.4735	0.04732	0.048
Residuals	89	28.5801	0.32112		0.95268
Total	92	29.9997			1

## Sheet: Interactions
Alpha diversity (Only mock controls -no antibiotics-)														Alpha diversity (all data)
Replicate x time post blood feeding														Treatment x time post blood feeding
Chao1							Shannon							Chao1							Shannon
	Df	Sum Sq	Mean Sq	F value	Pr(>F)			Df	Sum Sq	Mean Sq	F value	Pr(>F)			Df	Sum Sq	Mean Sq	F value	Pr(>F)			Df	Sum Sq	Mean Sq	F value	Pr(>F)
Replicate	2	57986	28993	2.921	0.0741		Replicate	2	23.68	11.838	5.507	0.0111		treatment	2	51631	25816	3.033	0.0535		treatment	2	23.1	11.55	4.342	0.0161
time	1	33023	33023	3.327	0.0812		hpi	1	10.7	10.702	4.979	0.0357		time	1	157	157	0.018	0.8922		time	1	0.73	0.73	0.275	0.6017
Replicate:time	2	21090	10545	1.062	0.362		Replicate:hpi	2	7.54	3.771	1.754	0.1954		treatment:time	2	45582	22791	2.678	0.0746		treatment:time	2	22.39	11.2	4.209	0.0181
Residuals	23	228304	9926				Residuals	23	49.44	2.15				Residuals	84	715004	8512				Residuals	84	223.46	2.66
Replicate x species														Treatment x infection
Chao1							Shannon							Chao1							Shannon
	Df	Sum Sq	Mean Sq	F value	Pr(>F)			Df	Sum Sq	Mean Sq	F value	Pr(>F)			Df	Sum Sq	Mean Sq	F value	Pr(>F)			Df	Sum Sq	Mean Sq	F value	Pr(>F)
Replicate	2	57986	28993	2.575	0.0979		Replicate	2	23.68	11.838	4.097	0.0301		treatment	2	51631	25816	3.153	0.0478		treatment	2	23.1	11.55	4.675	0.011882
species	2	20719	10359	0.92	0.4126		species	2	0.46	0.232	0.08	0.9231		Infection	1	57975	57975	7.082	0.00933		Infection	1	35.78	35.78	14.48	0.000268
Replicate:species	1	2758	2758	0.245	0.6253		Replicate:species	1	0.77	0.772	0.267	0.6101		treatment:Infection	2	15094	7547	0.922	0.40176		treatment:Infection	2	3.27	1.63	0.661	0.519032
Residuals	23	258939	11258				Residuals	23	66.45	2.889				Residuals	84	687674	8187				Residuals	84	207.54	2.47
Infection x time post blood feeding														Treatment x replicate
Chao1							Shannon							Chao1							Shannon
	Df	Sum Sq	Mean Sq	F value	Pr(>F)			Df	Sum Sq	Mean Sq	F value	Pr(>F)			Df	Sum Sq	Mean Sq	F value	Pr(>F)			Df	Sum Sq	Mean Sq	F value	Pr(>F)
Infection	1	45724	45724	4.603	0.0418		Infection	1	22.89	22.89	10.475	0.0034		treatment	2	51631	25816	3.216	0.04527		treatment	2	23.1	11.551	4.8	0.010717
time	1	34860	34860	3.509	0.0728		time	1	10.95	10.951	5.011	0.0343		replicate	2	93976	46988	5.854	0.00422		replicate	2	44.64	22.321	9.275	0.000236
Infection:time	1	11492	11492	1.157	0.2924		Infection:time	1	2.88	2.885	1.32	0.2615		treatment:replicate	4	16635	4159	0.518	0.7226		treatment:replicate	4	7.01	1.752	0.728	0.575393
Residuals	25	248327	9933				Residuals	25	54.63	2.185				Residuals	81	650132	8026				Residuals	81	194.93	2.407
Infection x species														Treatment x species
Chao1							Shannon							Chao1							Shannon
	Df	Sum Sq	Mean Sq	F value	Pr(>F)			Df	Sum Sq	Mean Sq	F value	Pr(>F)			Df	Sum Sq	Mean Sq	F value	Pr(>F)			Df	Sum Sq	Mean Sq	F value	Pr(>F)
Infection	1	45724	45724	4.061	0.0557		Infection	1	22.89	22.89	7.923	0.00983		treatment	2	51631	25816	2.98	0.0566		treatment	2	23.1	11.551	3.953	0.0232
species	3	32981	10994	0.977	0.4209		species	3	1.25	0.416	0.144	0.93242		species	3	458	153	0.018	0.9968		species	3	3.37	1.122	0.384	0.7647
Infection:species	1	2758	2758	0.245	0.6253		Infection:species	1	0.77	0.772	0.267	0.61008		treatment:species	6	84502	14084	1.626	0.1512		treatment:species	6	15.32	2.553	0.874	0.5182
Residuals	23	258939	11258				Residuals	23	66.45	2.889				Residuals	78	675783	8664				Residuals	78	227.9	2.922
time x species
Chao1							Shannon
	Df	Sum Sq	Mean Sq	F value	Pr(>F)			Df	Sum Sq	Mean Sq	F value	Pr(>F)
time	1	33165	33165	2.939	0.101		time	1	10.28	10.283	3.495	0.0749
species	3	19187	6396	0.567	0.643		species	3	2.25	0.75	0.255	0.8571
time:species	2	39792	19896	1.763	0.195		time:species	2	14.09	7.047	2.395	0.1145
Residuals	22	248259	11284				Residuals	22	64.73	2.942
Beta diversity (Only mock controls -no antibiotics-)														Beta diversity (all data)
Replicate x time post blood feeding														Treatment x time post blood feeding
	Df	SumsOfSqs	MeanSqs	F.Model	R2	Pr(>F)									Df	SumsOfSqs	MeanSqs	F.Model	R2	Pr(>F)
Replicate	2	2.3336	1.16678	4.3441	0.2442	0.001								Treatment	2	0.9307	0.46535	1.4802	0.03224	0.107
Time	1	0.4	0.40002	1.4893	0.04186	0.158								Time	1	0.5452	0.54525	1.7343	0.01889	0.093
Replicate x time	2	0.6449	0.32244	1.2005	0.06748	0.249								Treatment x time	2	0.9832	0.4916	1.5637	0.03406	0.067
Residuals	23	6.1776	0.26859	0.64646										Residuals	84	26.4087	0.31439	0.91481
Total	28	9.5561	1											Total	89	28.8678	1
Replicate x species														Treatment x infection
	Df	SumsOfSqs	MeanSqs	F.Model	R2	Pr(>F)									Df	SumsOfSqs	MeanSqs	F.Model	R2	Pr(>F)
Replicate	2	2.3336	1.16678	4.0434	0.2442	0.001								Treatment	2	0.9307	0.46535	1.5504	0.03224	0.111
Species	2	0.3525	0.17623	0.6107	0.03688	0.886								Infection	1	2.1636	2.16363	7.2087	0.07495	0.001
Replicate x species	1	0.2331	0.23305	0.8076	0.02439	0.53								Treatment x infection	2	0.5615	0.28076	0.9354	0.01945	0.478
Residuals	23	6.637	0.28857	0.69453										Residuals	84	25.212	0.30014	0.87336
Total	28	9.5561	1											Total	89	28.8678	1
Infection x time post blood feeding														Treatment x replicate
	Df	SumsOfSqs	MeanSqs	F.Model	R2	Pr(>F)									Df	SumsOfSqs	MeanSqs	F.Model	R2	Pr(>F)
Infection	1	1.3495	1.34947	4.4668	0.14122	0.002								Treatment	2	0.9307	0.46535	1.6642	0.03224	0.063
Time	1	0.4003	0.40026	1.3249	0.04189	0.206								Replicate	2	3.9769	1.98847	7.1111	0.13776	0.001
Infection x time	1	0.2535	0.25351	0.8391	0.02653	0.466								Treatment x replicate	4	1.3102	0.32755	1.1714	0.04539	0.236
Residuals	25	7.5528	0.30211	0.79037										Residuals	81	22.65	0.27963	0.78461
Total	28	9.5561	1											Total	89	28.8678	1
Infection x species														Treatment x species
	Df	SumsOfSqs	MeanSqs	F.Model	R2	Pr(>F)									Df	SumsOfSqs	MeanSqs	F.Model	R2	Pr(>F)
Infection	1	1.3495	1.34947	4.6765	0.14122	0.004								Treatment	2	0.9307	0.46535	1.4717	0.03224	0.127
Specied	3	1.3366	0.44552	1.5439	0.13986	0.078								Species	3	1.2173	0.40577	1.2832	0.04217	0.155
Infection x species	1	0.2331	0.23305	0.8076	0.02439	0.546								Treatment x species	6	2.0559	0.34265	1.0836	0.07122	0.295
Residuals	23	6.637	0.28857	0.69453										Residuals	78	24.6639	0.3162	0.85437
Total	28	9.5561	1											Total	89	28.8678	1
time x species
	Df	SumsOfSqs	MeanSqs	F.Model	R2	Pr(>F)
Time	1	0.3852	0.3852	1.1809	0.04031	0.257
Species	3	1.1843	0.39477	1.2103	0.12393	0.225
Time x species	2	0.8107	0.40536	1.2428	0.08484	0.209
Residuals	22	7.1759	0.32618	0.75092
Total	28	9.5561	1

## Sheet: Figure 5
24 h: treatment									24 h: gametocytes in the blood (only mock controls)									24 h: replicate (only mock controls)									Time post blood meal									Sample vs PBS
Ctrl vs Amox									Gametocytes vs No gametocytes									AP4 vs BP3									24 h vs 72 h (controls)									Sample vs PBS (controls)
Wald test p-value: treatment ctrl vs Amox									Wald test p-value: treatment Gametocytes vs No gametocytes									Wald test p-value: treatment AP4 vs BP3									Wald test p-value: treatment 24 h vs 72 h									Wald test p-value: sample vs PBS
	baseMean	log2FoldChange	lfcSE	stat	pvalue	padj				baseMean	log2FoldChange	lfcSE	stat	pvalue	padj				baseMean	log2FoldChange	lfcSE	stat	pvalue	padj				baseMean	log2FoldChange	lfcSE	stat	pvalue	padj				baseMean	log2FoldChange	lfcSE	stat	pvalue	padj
	<numeric>	<numeric>	<numeric>	<numeric>	<numeric>	<numeric>				<numeric>	<numeric>	<numeric>	<numeric>	<numeric>	<numeric>				<numeric>	<numeric>	<numeric>	<numeric>	<numeric>	<numeric>				<numeric>	<numeric>	<numeric>	<numeric>	<numeric>	<numeric>				<numeric>	<numeric>	<numeric>	<numeric>	<numeric>	<numeric>
g__Pseudomonas	1305.44	4.89384	0.824782	5.93349	2.96565e-09	3.17325e-07			g__Aeromonas	530.825	31.9797	3.10143	10.3113	6.26624e-25	5.95293e-23			g__Asaia	8142.25	-7.45844	0.939244	-7.94089	2.00734e-15	1.96719e-13			g__Pseudomonas	1654.96	6.12482	1.0757	5.69377	1.24261e-08	1.31717e-06			g__Aeromonas	789.188	26.3018	3.97792	6.61193	3.79336e-11	4.02096e-09
g__Elizabethkingia	118811	7.06644	1.37385	5.14354	2.69609e-07	1.44241e-05			g__Elizabethkingia	215254	14.6471	2.09489	6.99182	2.71341e-12	1.28887e-10			g__Elizabethkingia	215254	-14.7166	2.53784	-5.79889	6.67568e-09	3.27108e-07												g__Elizabethkingia	171488	16.0562	2.70387	5.93824	2.88105e-09	1.52696e-07
g__Comamonas	1416.14	7.67515	1.63258	4.70124	2.5859e-06	9.22304e-05			g__Asaia	8142.25	6.23619	1.13163	5.51079	3.57227e-08	1.13122e-06			g__uncultured_o__Rhodospirillales	15.3451	20.302	3.8292	5.30189	1.14612e-07	3.744e-06			24 h vs 72 h (all)									g__Comamonas	32.8933	21.8742	3.75402	5.82689	5.64694e-09	1.99525e-07
g__Chryseobacterium	776.718	2.60394	0.616603	4.22304	2.4103e-05	0.000644756																					Wald test p-value: treatment 24 h vs 72 h									g__Cedecea	24.0601	8.16589	1.97674	4.13099	3.61209e-05	0.000957203
									Gametocytes vs PBS									AP4 vs P10										baseMean	log2FoldChange	lfcSE	stat	pvalue	padj			g__Asaia	4110.82	5.10822	1.30973	3.90021	9.6108e-05	0.00203749
Ctrl vs Amox/Clav									Wald test p-value: treatment Gametocytes vs PBS									Wald test p-value: treatment AP4 vs P10										<numeric>	<numeric>	<numeric>	<numeric>	<numeric>	<numeric>			g__Heliimonas	23.0064	8.0913	2.19291	3.68976	0.00022447	0.00396563
Wald test p-value: treatment ctrl vs Amox/Clav										baseMean	log2FoldChange	lfcSE	stat	pvalue	padj				baseMean	log2FoldChange	lfcSE	stat	pvalue	padj			g__Pseudomonas	710.185	3.76021	0.476893	7.8848	3.15043e-15	3.37096e-13
	baseMean	log2FoldChange	lfcSE	stat	pvalue	padj				<numeric>	<numeric>	<numeric>	<numeric>	<numeric>	<numeric>				<numeric>	<numeric>	<numeric>	<numeric>	<numeric>	<numeric>			NA_f__Acetobacteraceae	357.501	-5.66193	0.828392	-6.83484	8.20987e-12	4.39228e-10			Sample vs PBS (all)
	<numeric>	<numeric>	<numeric>	<numeric>	<numeric>	<numeric>			g__Aeromonas	530.825	27.1338	3.46514	7.83051	4.85901e-15	4.61606e-13			g__Elizabethkingia	215254	-14.5984	2.31722	-6.29997	2.97701e-10	2.91747e-08			g__Aeromonas	276.284	5.81559	1.17834	4.93539	7.99895e-07	2.85296e-05			Wald test p-value: sample vs PBS
g__Elizabethkingia	118811	14.1691	1.3989	10.1287	4.12056e-24	4.409e-22			g__Comamonas	4996.41	29.1902	3.80541	7.6707	1.71062e-14	8.12545e-13			g__Chryseobacterium	7184.41	-7.67197	1.52855	-5.01913	5.19064e-07	2.54342e-05			g__Chryseobacterium	517.229	1.52855	0.366398	4.17184	3.02155e-05	0.000808264				baseMean	log2FoldChange	lfcSE	stat	pvalue	padj
g__Comamonas	1416.14	8.79382	1.66086	5.29475	1.19182e-07	6.37626e-06			g__Elizabethkingia	215254	17.3207	2.3552	7.35425	1.92007e-13	6.08023e-12			g__Pseudomonas	2531.35	-7.30773	1.83222	-3.98846	6.65036e-05	0.00217245													<numeric>	<numeric>	<numeric>	<numeric>	<numeric>	<numeric>
g__Pseudomonas	1305.44	4.09931	0.838197	4.89062	1.00517e-06	3.5851e-05			g__Asaia	8142.25	7.02619	1.25972	5.57758	2.43882e-08	5.79221e-07			g__Asaia	8142.25	-3.06909	0.858514	-3.57489	0.000350376	0.00858422												g__Comamonas	28.8775	20.8089	3.10563	6.70038	2.07883e-11	2.22435e-09
g__Asaia	3098.01	3.34622	0.722297	4.63275	3.60844e-06	9.65259e-05																														g__Aeromonas	481.271	25.0667	4.01029	6.2506	4.0887e-10	2.18745e-08
									No gametocytes vs PBS									BP3 vs P10																		g__Elizabethkingia	37369.2	13.3039	2.56682	5.18301	2.18331e-07	7.78713e-06
Amox vs Amox/Clav									Wald test p-value: treatment No gametocytes vs PBS									Wald test p-value: treatment BP3 vs P10																		g__Heliimonas	44.4704	8.45517	2.02962	4.16588	3.10147e-05	0.000829643
Wald test p-value: treatment Amox vs Amox/Clav										baseMean	log2FoldChange	lfcSE	stat	pvalue	padj				baseMean	log2FoldChange	lfcSE	stat	pvalue	padj												g__Cedecea	33.866	8.0688	2.04393	3.94769	7.89075e-05	0.00168862
	baseMean	log2FoldChange	lfcSE	stat	pvalue	padj				<numeric>	<numeric>	<numeric>	<numeric>	<numeric>	<numeric>				<numeric>	<numeric>	<numeric>	<numeric>	<numeric>	<numeric>												g__Asaia	4271.36	4.60946	1.29474	3.56015	0.000370638	0.00660971
	<numeric>	<numeric>	<numeric>	<numeric>	<numeric>	<numeric>			g__Comamonas	4996.41	23.1777	4.3606	5.31526	1.06505e-07	1.0118e-05			g__uncultured_o__Rhodospirillales	15.3451	-20.2197	3.54286	-5.70715	1.14882e-08	1.12584e-06
g__Elizabethkingia	118811	7.10261	1.37546	5.1638	2.41986e-07	2.58925e-05												g__Asaia	8142.25	4.38934	0.857956	5.11605	3.12005e-07	1.01922e-05
g__Asaia	3098.01	3.3406	0.709999	4.70507	2.53781e-06	0.000135773			72 h: gametocytes in the blood (only mock controls)									g__Chryseobacterium	7184.41	-7.98993	1.54327	-5.17728	2.25139e-07	1.01922e-05
									Gametocytes vs No gametocytes									g__Pseudomonas	2531.35	-7.12077	1.8537	-3.84139	0.000122341	0.00299736
Ctrl vs PBS									Wald test p-value: treatment Gametocytes vs No gametocytes									NA_f__Enterobacteriaceae	1972.84	-6.89226	1.85156	-3.72241	0.000197333	0.00386772
Wald test p-value: treatment ctrl vs PBS										baseMean	log2FoldChange	lfcSE	stat	pvalue	padj
	baseMean	log2FoldChange	lfcSE	stat	pvalue	padj				<numeric>	<numeric>	<numeric>	<numeric>	<numeric>	<numeric>			AP4 vs PBS
	<numeric>	<numeric>	<numeric>	<numeric>	<numeric>	<numeric>				baseMean	log2FoldChange	lfcSE	stat	pvalue	padj			Wald test p-value: treatment AP4 vs PBS
g__Comamonas	1416.14	27.2555	3.02931	8.99726	2.31422e-19	2.47622e-17				<numeric>	<numeric>	<numeric>	<numeric>	<numeric>	<numeric>				baseMean	log2FoldChange	lfcSE	stat	pvalue	padj
g__Elizabethkingia	118811	16.5238	2.37885	6.94613	3.7545e-12	2.00866e-10			g__Elizabethkingia	94515.3	15.8716	2.12327	7.4751	7.71444e-14	7.79158e-12				<numeric>	<numeric>	<numeric>	<numeric>	<numeric>	<numeric>
g__Phenylobacterium	27.2382	20.5357	2.98683	6.87541	6.18125e-12	2.20464e-10			g__Pseudorhodobacter	11.3382	21.2023	3.72642	5.68972	1.27246e-08	6.42591e-07			g__Comamonas	4996.41	24.6741	4.69339	5.25721	1.46259e-07	1.43334e-05
g__Aeromonas	351.787	25.1999	4.13845	6.08922	1.13465e-09	3.03519e-08
g__Asaia	3098.01	4.59887	1.21647	3.7805	0.000156512	0.00334937			Gametocytes vs PBS									BP3 vs PBS
g__Cedecea	33.1447	7.81575	2.12355	3.68052	0.000232762	0.00415093			Wald test p-value: treatment Gametocytes vs PBS									Wald test p-value: treatment BP3 vs PBS
										baseMean	log2FoldChange	lfcSE	stat	pvalue	padj				baseMean	log2FoldChange	lfcSE	stat	pvalue	padj
Amox vs PBS										<numeric>	<numeric>	<numeric>	<numeric>	<numeric>	<numeric>				<numeric>	<numeric>	<numeric>	<numeric>	<numeric>	<numeric>
Wald test p-value: treatment Amox vs PBS									g__Elizabethkingia	94515.3	15.5829	2.36155	6.59859	4.15077e-11	4.19227e-09			g__Asaia	8142.25	8.24793	1.01523	8.12417	4.50443e-16	4.41434e-14
	baseMean	log2FoldChange	lfcSE	stat	pvalue	padj			g__Pseudomonas	372.882	-5.08451	1.08825	-4.67219	2.97999e-06	0.000150489			g__Elizabethkingia	215254	17.3906	2.76203	6.29631	3.04808e-10	1.49356e-08
	<numeric>	<numeric>	<numeric>	<numeric>	<numeric>	<numeric>			g__Asaia	3772.17	5.2503	1.17198	4.47985	7.46958e-06	0.000251476			g__uncultured_o__Rhodospirillales	15.3451	-22.34	4.11344	-5.43097	5.60473e-08	1.83088e-06
g__Phenylobacterium	27.2382	19.8758	2.96811	6.69646	2.1353e-11	2.28477e-09			g__Cedecea	33.7566	8.76954	2.16035	4.05932	4.92154e-05	0.00124269			g__Comamonas	4996.41	20.4753	4.72474	4.33362	1.46676e-05	0.000359357
g__Comamonas	1416.14	19.5804	3.01535	6.49357	8.38246e-11	4.48462e-09			g__Heliimonas	37.0894	8.76909	2.25338	3.89152	9.96169e-05	0.00201226
g__Aeromonas	351.787	20.6191	4.11632	5.00911	5.46819e-07	1.95032e-05												P10 vs PBS
g__Elizabethkingia	118811	9.45735	2.36514	3.99864	6.3708e-05	0.00170419			No gametocytes vs PBS									Wald test p-value: treatment P10 vs PBS
g__Asaia	3098.01	4.59324	1.20921	3.79855	0.000145543	0.00259552			Wald test p-value: treatment No gametocytes vs PBS										baseMean	log2FoldChange	lfcSE	stat	pvalue	padj
g__Heliimonas	38.9076	8.46625	2.20407	3.84119	0.000122442	0.00259552				baseMean	log2FoldChange	lfcSE	stat	pvalue	padj				<numeric>	<numeric>	<numeric>	<numeric>	<numeric>	<numeric>
g__Pseudomonas	1305.44	-5.11573	1.40227	-3.64817	0.000264114	0.00353253				<numeric>	<numeric>	<numeric>	<numeric>	<numeric>	<numeric>			g__Comamonas	4996.41	31.4231	4.36795	7.19401	6.29165e-13	6.16582e-11
g__Cedecea	33.1447	7.7089	2.10825	3.65654	0.000255644	0.00353253			g__Pseudorhodobacter	11.3382	-22.6579	4.78594	-4.73426	2.19856e-06	0.000222055			g__Elizabethkingia	215254	17.2724	2.56079	6.74493	1.53104e-11	7.5021e-10
									g__Heliimonas	37.0894	9.36329	2.53757	3.68987	0.000224368	0.00755373			g__Asaia	8142.25	3.85859	0.941045	4.10032	4.12579e-05	0.00134776
Amox/Clav vs PBS									g__Cedecea	33.7566	8.9749	2.42412	3.70234	0.000213623	0.00755373			g__Chryseobacterium	7184.41	6.49658	1.67411	3.88062	0.000104191	0.00255268
Wald test p-value: treatment Amox/Clav vs PBS
	baseMean	log2FoldChange	lfcSE	stat	pvalue	padj												72 h: replicate (only mock controls)
	<numeric>	<numeric>	<numeric>	<numeric>	<numeric>	<numeric>												AP4 vs BP3
g__Phenylobacterium	27.2382	19.6847	2.98254	6.59998	4.11222e-11	4.40008e-09												Wald test p-value: treatment AP4 vs BP3
g__Comamonas	1416.14	18.4617	3.03075	6.09147	1.1188e-09	5.98557e-08													baseMean	log2FoldChange	lfcSE	stat	pvalue	padj
g__Aeromonas	351.787	18.1463	4.13967	4.38351	1.16782e-05	0.000416522													<numeric>	<numeric>	<numeric>	<numeric>	<numeric>	<numeric>
g__Cedecea	33.1447	8.48636	2.11591	4.01073	6.05314e-05	0.00161921												g__uncultured_f__Rickettsiaceae	17.4444	22.7184	3.78846	5.99674	2.01324e-09	2.01324e-07
g__Heliimonas	38.9076	8.65738	2.21301	3.91204	9.15196e-05	0.00195852												g__Elizabethkingia	94515.3	-13.6641	2.39209	-5.7122	1.11523e-08	5.57613e-07
																		g__Pseudorhodobacter	11.3382	-19.9153	4.23405	-4.70361	2.55603e-06	8.52009e-05
72 h: treatment																		AP4 vs P10
Ctrl vs Amox																		Wald test p-value: treatment AP4 vs P10
/																			baseMean	log2FoldChange	lfcSE	stat	pvalue	padj
																			<numeric>	<numeric>	<numeric>	<numeric>	<numeric>	<numeric>
Ctrl vs Amox/Clav																		g__Elizabethkingia	94515.3	-16.5962	2.30364	-7.20433	5.83292e-13	5.83292e-11
/																		g__Pseudorhodobacter	11.3382	-18.92	4.11425	-4.59866	4.25211e-06	0.000212606
Amox vs Amox/Clav																		BP3 vs P10
Wald test p-value: treatment Amox vs Amox/Clav																		Wald test p-value: treatment BP3 vs P10
	baseMean	log2FoldChange	lfcSE	stat	pvalue	padj													baseMean	log2FoldChange	lfcSE	stat	pvalue	padj
	<numeric>	<numeric>	<numeric>	<numeric>	<numeric>	<numeric>													<numeric>	<numeric>	<numeric>	<numeric>	<numeric>	<numeric>
g__Asaia	4622.92	-3.19683	0.689882	-4.63389	3.58862e-06	0.000380393												g__uncultured_f__Rickettsiaceae	17.4444	-22.5413	3.45659	-6.52126	6.972e-11	6.972e-09
Ctrl vs PBS																		AP4 vs PBS
Wald test p-value: treatment ctrl vs PBS																		Wald test p-value: treatment AP4 vs PBS
	baseMean	log2FoldChange	lfcSE	stat	pvalue	padj													baseMean	log2FoldChange	lfcSE	stat	pvalue	padj
	<numeric>	<numeric>	<numeric>	<numeric>	<numeric>	<numeric>													<numeric>	<numeric>	<numeric>	<numeric>	<numeric>	<numeric>
g__Pseudomonas	239.82	-5.4734	0.794318	-6.89069	5.55216e-12	5.88529e-10												g__Pseudorhodobacter	11.3382	-20.9126	4.78593	-4.36959	1.24479e-05	0.00124479
g__Elizabethkingia	38798.1	13.6795	2.6155	5.23018	1.69342e-07	8.97513e-06												g__Heliimonas	37.0894	9.36335	2.58693	3.61948	0.000295198	0.00983992
g__Heliimonas	45.6744	8.72507	2.12101	4.11364	3.89476e-05	0.00137615												g__Cedecea	33.7566	8.97494	2.42868	3.6954	0.000219538	0.00983992
g__Asaia	4622.92	4.65741	1.23396	3.77435	0.000160424	0.0035531
g__Cedecea	31.3008	8.55386	2.27289	3.76343	0.000167599	0.0035531												BP3 vs PBS
																		Wald test p-value: treatment BP3 vs PBS
Amox vs PBS																			baseMean	log2FoldChange	lfcSE	stat	pvalue	padj
Wald test p-value: treatment Amox vs PBS																			<numeric>	<numeric>	<numeric>	<numeric>	<numeric>	<numeric>
	baseMean	log2FoldChange	lfcSE	stat	pvalue	padj												g__uncultured_f__Rickettsiaceae	17.4444	-22.7977	4.10558	-5.55287	2.81023e-08	2.81023e-06
	<numeric>	<numeric>	<numeric>	<numeric>	<numeric>	<numeric>												g__Elizabethkingia	94515.3	13.3759	2.59913	5.14629	2.65692e-07	1.32846e-05
g__Pseudomonas	239.82	-4.66379	0.79011	-5.90272	3.57561e-09	3.79015e-07												g__Cedecea	33.7566	9.50548	2.34783	4.04862	5.152e-05	0.00171733
g__Elizabethkingia	38798.1	13.0443	2.60207	5.01304	5.35778e-07	2.83962e-05												g__Pseudomonas	372.882	-4.84067	1.2443	-3.89028	0.000100131	0.00250326
g__Heliimonas	45.6744	8.98869	2.11462	4.25074	2.13061e-05	0.000752817												g__Heliimonas	37.0894	9.30359	2.49808	3.72429	0.000195863	0.00391727
g__Cedecea	31.3008	8.40457	2.26655	3.70809	0.000208824	0.00553385
																		P10 vs PBS
Amox/Clav vs PBS																		Wald test p-value: treatment P10 vs PBS
Wald test p-value: treatment Amox/Clav vs PBS																			baseMean	log2FoldChange	lfcSE	stat	pvalue	padj
	baseMean	log2FoldChange	lfcSE	stat	pvalue	padj													<numeric>	<numeric>	<numeric>	<numeric>	<numeric>	<numeric>
	<numeric>	<numeric>	<numeric>	<numeric>	<numeric>	<numeric>												g__Elizabethkingia	94515.3	16.3079	2.51796	6.47665	9.37821e-11	9.37821e-09
g__Pseudomonas	239.82	-4.91529	0.789201	-6.22819	4.71844e-10	5.00155e-08												g__Asaia	3772.17	5.72223	1.25816	4.5481	5.41325e-06	0.000270663
g__Elizabethkingia	38798.1	13.7016	2.60206	5.26568	1.39671e-07	7.40257e-06												g__Pseudomonas	372.882	-5.34217	1.22174	-4.37258	1.22786e-05	0.000409287
g__Asaia	4622.92	5.92902	1.22751	4.83012	1.36452e-06	4.82129e-05
g__Heliimonas	45.6744	8.87576	2.11347	4.19961	2.67378e-05	0.000708551
g__Cedecea	31.3008	8.01851	2.26558	3.53927	0.000401236	0.00850621
